# Supplementary material for: Leveraging genome-enabled growth models to study shoot growth responses to water deficit in rice
Source: J Exp Bot. 2020 Jun 12;71(18):5669–79. doi: 10.1093/jxb/eraa280 (PMC7501813; doi:10.1093/jxb/eraa280)
Supplement: eraa280_suppl_Supplementary_Data_S1 [file eraa280_suppl_supplementary_data_s1.xlsx]

## Sheet: FileS1
NSFTV.ID	Experiment	DayOfImaging	PSA Control	WSI Control	Water Use Control	PSA Drought	WSI Drought	Water Use Drought	PSA dr	WU dr
NSFTV_1	E1	0	17479	0.926625	NA	16207	0.920335	NA	0.927227	NA
NSFTV_1	E1	1	18780	0.916143	40	21209	0.909853	43	1.12934	1.075
NSFTV_1	E1	2	25434	0.93501	32	27398	0.84696	30	1.07722	0.9375
NSFTV_1	E1	3	29431	0.918239	39	32449	0.777778	33	1.10254	0.846154
NSFTV_1	E1	4	35704	0.93501	31	35181	0.731656	22	0.985352	0.709677
NSFTV_1	E1	5	50058	0.914046	40	43677	0.668763	30	0.872528	0.75
NSFTV_1	E1	6	59267	0.909853	43	52223	0.607966	29	0.881148	0.674419
NSFTV_1	E1	7	68715	0.914046	42	57125	0.549266	28	0.831332	0.666667
NSFTV_1	E1	8	84600	0.886792	55	67162	0.48218	32	0.793877	0.581818
NSFTV_1	E1	9	104159	0.901468	48	74754	0.431866	23	0.717691	0.479167
NSFTV_1	E1	10	121837	0.909853	43	85915	0.387841	20	0.705163	0.465116
NSFTV_1	E1	11	130759	0.901468	47	95391	0.345912	20	0.729518	0.425532
NSFTV_1	E1	12	140062	0.880503	57	100703	0.301887	21	0.718989	0.368421
NSFTV_1	E1	13	169434	0.861635	67	102837	0.262055	19	0.606944	0.283582
NSFTV_1	E1	14	191580	0.863732	66	103616	0.226415	17	0.54085	0.257576
NSFTV_1	E1	15	210095	0.853249	70	106265	0.197065	14	0.505795	0.2
NSFTV_1	E1	16	226622	0.880503	57	104779	0.174004	11	0.462351	0.192982
NSFTV_1	E1	17	248783	0.838574	77	101706	0.148847	12	0.408814	0.155844
NSFTV_1	E1	18	282012	0.84696	74	106671	0.142558	11	0.37825	0.148649
NSFTV_1	E1	19	320600	0.838574	78	115525	0.140461	12	0.36034	0.153846
NSFTV_1	E1	20	341318	0.880503	58	133074	0.142558	11	0.389883	0.189655
NSFTV_1	E2	0	8242	0.95478	NA	12468	0.956934	NA	1.51274	NA
NSFTV_1	E2	1	12630	0.946167	24	15924	0.946167	23	1.26081	0.958333
NSFTV_1	E2	2	17100	0.937554	28	17730	0.892334	25	1.03684	0.892857
NSFTV_1	E2	3	17735	0.94832	23	19121	0.849268	20	1.07815	0.869565
NSFTV_1	E2	4	23514	0.94832	23	23575	0.808355	19	1.00259	0.826087
NSFTV_1	E2	5	30841	0.933247	30	30146	0.763135	21	0.977465	0.7
NSFTV_1	E2	6	37134	0.933247	30	32248	0.717916	21	0.868422	0.7
NSFTV_1	E2	7	42896	0.931094	30	32431	0.672696	21	0.756038	0.7
NSFTV_1	E2	8	46303	0.939707	26	35827	0.638243	16	0.773751	0.615385
NSFTV_1	E2	9	54172	0.939707	26	38560	0.605943	15	0.711807	0.576923
NSFTV_1	E2	10	66487	0.916021	37	44192	0.562877	20	0.664671	0.540541
NSFTV_1	E2	11	61164	0.928941	32	45021	0.52627	17	0.73607	0.53125
NSFTV_1	E2	12	67464	0.937554	28	47760	0.498277	13	0.707933	0.464286
NSFTV_1	E2	13	78598	0.905254	42	50562	0.459518	18	0.643299	0.428571
NSFTV_1	E2	14	91486	0.903101	44	54943	0.422911	17	0.600562	0.386364
NSFTV_1	E2	15	103030	0.885874	51	62219	0.384152	18	0.603892	0.352941
NSFTV_1	E2	16	118675	0.883721	53	66873	0.351852	15	0.563497	0.283019
NSFTV_1	E2	17	155068	0.866494	61	70257	0.319552	15	0.453072	0.245902
NSFTV_1	E2	18	171412	0.836348	74	70783	0.287252	15	0.412941	0.202703
NSFTV_1	E2	19	195603	0.877261	57	73805	0.267873	9	0.37732	0.157895
NSFTV_1	E2	20	228066	0.857881	65	74753	0.246339	10	0.327769	0.153846
NSFTV_1	E3	0	14076	0.943905	NA	15544	0.96548	NA	1.10429	NA
NSFTV_1	E3	1	17082	0.937433	26	17161	0.946063	24	1.00462	0.923077
NSFTV_1	E3	2	19532	0.935275	29	18757	0.89644	23	0.960322	0.793103
NSFTV_1	E3	3	23461	0.924488	33	20894	0.848975	22	0.890584	0.666667
NSFTV_1	E3	4	30296	0.907228	42	25329	0.790723	27	0.836051	0.642857
NSFTV_1	E3	5	38719	0.935275	28	32058	0.754045	16	0.827966	0.571429
NSFTV_1	E3	6	41861	0.909385	41	35329	0.702265	24	0.84396	0.585366
NSFTV_1	E3	7	51258	0.9137	39	41393	0.6548	22	0.807542	0.564103
NSFTV_1	E3	8	50342	0.900755	44	51273	0.600863	25	1.01849	0.568182
NSFTV_1	E3	9	58290	0.89644	48	61179	0.546926	25	1.04956	0.520833
NSFTV_1	E3	10	77279	0.877023	56	65161	0.482201	29	0.843192	0.517857
NSFTV_1	E3	11	98781	0.885653	51	69579	0.430421	24	0.704376	0.470588
NSFTV_1	E3	12	121534	0.877023	55	74892	0.380798	23	0.616223	0.418182
NSFTV_1	E3	13	146578	0.866235	60	80768	0.331176	23	0.551024	0.383333
NSFTV_1	E3	14	179758	0.86192	62	92290	0.288026	20	0.513412	0.322581
NSFTV_1	E3	15	214483	0.851133	66	97616	0.251348	17	0.455122	0.257576
NSFTV_1	E3	16	237880	0.85329	67	103149	0.216828	16	0.433618	0.238806
NSFTV_1	E3	17	255183	0.8274	78	108994	0.184466	15	0.427121	0.192308
NSFTV_1	E3	18	287868	0.807983	87	107724	0.154261	14	0.374213	0.16092
NSFTV_1	E3	19	339443	0.797195	92	112562	0.139159	12	0.331608	0.130435
NSFTV_1	E3	20	385868	0.771305	104	116860	0.134844	14	0.30285	0.134615
NSFTV_10	E1	0	9140	0.93501	NA	9827	0.937107	NA	1.07516	NA
NSFTV_10	E1	1	11300	0.888889	53	12142	0.893082	51	1.07451	0.962264
NSFTV_10	E1	2	14315	0.922432	37	15056	0.825996	32	1.05176	0.864865
NSFTV_10	E1	3	20166	0.909853	43	16486	0.761006	31	0.817515	0.72093
NSFTV_10	E1	4	23061	0.920335	38	18224	0.712788	23	0.790252	0.605263
NSFTV_10	E1	5	29552	0.907757	44	21044	0.658281	26	0.712101	0.590909
NSFTV_10	E1	6	38808	0.895178	49	26988	0.601677	27	0.695424	0.55102
NSFTV_10	E1	7	45678	0.899371	48	30501	0.54717	26	0.667739	0.541667
NSFTV_10	E1	8	59699	0.878407	56	33863	0.490566	27	0.567229	0.482143
NSFTV_10	E1	9	75294	0.884696	55	37909	0.442348	23	0.50348	0.418182
NSFTV_10	E1	10	94297	0.897275	49	44060	0.402516	19	0.467247	0.387755
NSFTV_10	E1	11	105727	0.884696	55	49611	0.368973	16	0.469237	0.290909
NSFTV_10	E1	12	110089	0.863732	65	54990	0.331237	18	0.499505	0.276923
NSFTV_10	E1	13	130144	0.851153	72	58489	0.295597	17	0.449418	0.236111
NSFTV_10	E1	14	148258	0.851153	71	59555	0.266247	14	0.401698	0.197183
NSFTV_10	E1	15	175932	0.813417	89	62858	0.236897	14	0.357286	0.157303
NSFTV_10	E1	16	205451	0.861635	66	64528	0.220126	8	0.31408	0.121212
NSFTV_10	E1	17	227291	0.796646	96	63474	0.199161	10	0.279263	0.104167
NSFTV_10	E1	18	279314	0.786164	102	64613	0.180294	9	0.231327	0.0882353
NSFTV_10	E1	19	302634	0.805031	92	64115	0.165618	7	0.211857	0.076087
NSFTV_10	E1	20	340673	0.819706	86	66875	0.15304	6	0.196303	0.0697674
NSFTV_10	E2	0	7150	0.956934	NA	6849	0.933247	NA	0.957902	NA
NSFTV_10	E2	1	9069	0.944014	24	9076	0.946167	23	1.00077	0.958333
NSFTV_10	E2	2	9094	0.937554	29	11410	0.890181	26	1.25467	0.896552
NSFTV_10	E2	3	10517	0.950474	21	13736	0.853575	17	1.30608	0.809524
NSFTV_10	E2	4	12970	0.944014	25	14655	0.812661	18	1.12992	0.72
NSFTV_10	E2	5	16632	0.931094	30	16592	0.765289	22	0.997595	0.733333
NSFTV_10	E2	6	18312	0.935401	29	19459	0.722222	20	1.06264	0.689655
NSFTV_10	E2	7	22779	0.931094	31	23472	0.681309	19	1.03042	0.612903
NSFTV_10	E2	8	27253	0.946167	24	26717	0.646856	16	0.980332	0.666667
NSFTV_10	E2	9	32219	0.928941	32	28599	0.60379	20	0.887644	0.625
NSFTV_10	E2	10	38755	0.935401	29	35316	0.567183	17	0.911263	0.586207
NSFTV_10	E2	11	43223	0.928941	32	41800	0.519811	21	0.967078	0.65625
NSFTV_10	E2	12	50027	0.939707	28	47299	0.485357	16	0.945469	0.571429
NSFTV_10	E2	13	55329	0.926787	32	52966	0.444444	18	0.957292	0.5625
NSFTV_10	E2	14	61796	0.907407	42	58160	0.394918	23	0.941161	0.547619
NSFTV_10	E2	15	67407	0.924634	34	61152	0.360465	16	0.907205	0.470588
NSFTV_10	E2	16	77895	0.913867	39	64763	0.321705	18	0.831414	0.461538
NSFTV_10	E2	17	90301	0.898794	46	68545	0.282946	18	0.759072	0.391304
NSFTV_10	E2	18	104462	0.872954	57	69028	0.242033	19	0.660795	0.333333
NSFTV_10	E2	19	111379	0.926787	33	71727	0.222653	10	0.64399	0.30303
NSFTV_10	E2	20	125484	0.881568	53	69560	0.196813	12	0.554334	0.226415
NSFTV_10	E3	0	7151	1.1575	NA	6537	1.2438	NA	0.914138	NA
NSFTV_10	E3	1	9463	1.09709	27	8369	1.18554	27	0.884392	1
NSFTV_10	E3	2	11290	1.03452	29	9297	1.11866	30	0.823472	1.03448
NSFTV_10	E3	3	12204	0.961165	34	9992	1.0302	41	0.818748	1.20588
NSFTV_10	E3	4	14943	0.943905	24	13251	0.97411	26	0.88677	1.08333
NSFTV_10	E3	5	17950	0.935275	29	15980	0.911543	29	0.890251	1
NSFTV_10	E3	6	21791	0.93096	30	17428	0.857605	25	0.79978	0.833333
NSFTV_10	E3	7	27533	0.926645	33	20313	0.803668	25	0.737769	0.757576
NSFTV_10	E3	8	38719	0.902913	44	28200	0.73247	33	0.728325	0.75
NSFTV_10	E3	9	47043	0.907228	42	31436	0.669903	29	0.66824	0.690476
NSFTV_10	E3	10	55300	0.87918	55	35823	0.590076	37	0.647794	0.672727
NSFTV_10	E3	11	61009	0.915858	38	40122	0.540453	23	0.657641	0.605263
NSFTV_10	E3	12	80022	0.88781	50	45929	0.480043	28	0.573955	0.56
NSFTV_10	E3	13	93413	0.889968	50	54004	0.423948	26	0.578121	0.52
NSFTV_10	E3	14	112162	0.881338	55	54682	0.374326	23	0.487527	0.418182
NSFTV_10	E3	15	133497	0.872708	58	63514	0.329018	21	0.475771	0.362069
NSFTV_10	E3	16	159387	0.842503	72	61165	0.288026	19	0.383751	0.263889
NSFTV_10	E3	17	189449	0.790723	96	63325	0.244876	20	0.334259	0.208333
NSFTV_10	E3	18	231377	0.771305	105	66164	0.210356	16	0.285958	0.152381
NSFTV_10	E3	19	269343	0.760518	110	65823	0.182309	13	0.244384	0.118182
NSFTV_10	E3	20	314440	0.702265	136	65784	0.152104	14	0.20921	0.102941
NSFTV_101	E1	0	9639	0.968553	NA	11319	0.962264	NA	1.17429	NA
NSFTV_101	E1	1	12706	0.922432	38	13943	0.90566	44	1.09736	1.15789
NSFTV_101	E1	2	15773	0.947589	25	17655	0.853249	25	1.11932	1
NSFTV_101	E1	3	20259	0.9413	27	21107	0.800839	25	1.04186	0.925926
NSFTV_101	E1	4	25198	0.939203	29	24968	0.750524	24	0.990872	0.827586
NSFTV_101	E1	5	30772	0.939203	28	32487	0.70021	24	1.05573	0.857143
NSFTV_101	E1	6	38947	0.932914	31	40737	0.647799	25	1.04596	0.806452
NSFTV_101	E1	7	49372	0.932914	32	50031	0.599581	23	1.01335	0.71875
NSFTV_101	E1	8	62624	0.928721	34	59948	0.549266	24	0.957269	0.705882
NSFTV_101	E1	9	70967	0.918239	39	71162	0.492662	27	1.00275	0.692308
NSFTV_101	E1	10	87990	0.93501	31	81837	0.450734	20	0.930072	0.645161
NSFTV_101	E1	11	110742	0.920335	37	99840	0.404612	22	0.901555	0.594595
NSFTV_101	E1	12	136531	0.914046	41	110791	0.358491	22	0.811471	0.536585
NSFTV_101	E1	13	157664	0.888889	53	118454	0.310273	23	0.751307	0.433962
NSFTV_101	E1	14	172920	0.8826	56	122856	0.268344	20	0.710479	0.357143
NSFTV_101	E1	15	209979	0.8826	56	135821	0.230608	18	0.646831	0.321429
NSFTV_101	E1	16	239953	0.909853	42	145899	0.205451	12	0.608032	0.285714
NSFTV_101	E1	17	293052	0.84696	72	154688	0.174004	15	0.527852	0.208333
NSFTV_101	E1	18	345898	0.823899	83	159911	0.144654	14	0.462307	0.168675
NSFTV_101	E1	19	373088	0.853249	70	164078	0.136268	14	0.439784	0.2
NSFTV_101	E1	20	417017	0.832285	81	175374	0.134172	15	0.420544	0.185185
NSFTV_101	E2	0	10074.5	0.94509	NA	9442.5	0.944014	NA	0.946141	NA
NSFTV_101	E2	1	10892.5	0.94509	24.5	10968.5	0.94186	25.5	1.01281	1.03595
NSFTV_101	E2	2	12869.5	0.934324	29	13624.5	0.881568	28	1.05642	0.961538
NSFTV_101	E2	3	16037	0.95155	22.5	16927	0.841731	18.5	1.06308	0.822134
NSFTV_101	E2	4	19613	0.946167	23.5	19279.5	0.801895	18.5	0.988954	0.786232
NSFTV_101	E2	5	21959	0.937554	28	21663	0.757752	20.5	1.0087	0.727097
NSFTV_101	E2	6	25915	0.93863	27	25909.5	0.716839	19	1.01537	0.69931
NSFTV_101	E2	7	31179.5	0.934324	29	31032.5	0.673773	20	1.01076	0.685783
NSFTV_101	E2	8	38981	0.950474	22	35818.5	0.640396	15.5	0.93124	0.702899
NSFTV_101	E2	9	44302.5	0.946167	24	38142	0.60702	15.5	0.875546	0.641608
NSFTV_101	E2	10	47275	0.933247	29.5	40303	0.562877	20	0.868586	0.674539
NSFTV_101	E2	11	55226.5	0.94186	25	45501	0.525194	17.5	0.837264	0.693182
NSFTV_101	E2	12	63496.5	0.946167	23.5	49818	0.495047	14	0.797929	0.59692
NSFTV_101	E2	13	74258.5	0.928941	32	54561.5	0.455211	18	0.745032	0.562072
NSFTV_101	E2	14	83916.5	0.922481	34.5	61188.5	0.414298	19	0.741646	0.544872
NSFTV_101	E2	15	88738.5	0.912791	39	67670.5	0.377692	17	0.779485	0.436184
NSFTV_101	E2	16	104315	0.914944	38	71576	0.343239	16	0.708841	0.421603
NSFTV_101	E2	17	124238	0.898794	45.5	74338	0.305556	17.5	0.615341	0.386386
NSFTV_101	E2	18	153692	0.867571	59.5	77836.5	0.267873	17.5	0.518387	0.295869
NSFTV_101	E2	19	168907	0.908484	42	80053.5	0.245263	10.5	0.484894	0.248718
NSFTV_101	E2	20	189093	0.880491	54.5	81148.5	0.219423	12	0.433964	0.222279
NSFTV_101	E3	0	10499	0.978425	NA	11595	1.06904	NA	1.10439	NA
NSFTV_101	E3	1	12076	0.961165	18	12258	1.0302	18	1.01507	1
NSFTV_101	E3	2	14386	0.94822	22	13828	0.98274	22	0.961212	1
NSFTV_101	E3	3	17818	0.93959	26	15315	0.935275	22	0.859524	0.846154
NSFTV_101	E3	4	23259	0.926645	34	20225	0.881338	25	0.869556	0.735294
NSFTV_101	E3	5	27856	0.950378	21	23496	0.848975	15	0.843481	0.714286
NSFTV_101	E3	6	32123	0.926645	32	30423	0.803668	21	0.947078	0.65625
NSFTV_101	E3	7	39213	0.935275	28	38833	0.764833	18	0.990309	0.642857
NSFTV_101	E3	8	48418	0.928803	32	47581	0.719525	21	0.982713	0.65625
NSFTV_101	E3	9	56133	0.9137	39	52215	0.665588	25	0.930201	0.641026
NSFTV_101	E3	10	70400	0.902913	44	61105	0.607335	27	0.867969	0.613636
NSFTV_101	E3	11	85870	0.911543	40	75340	0.555556	24	0.877373	0.6
NSFTV_101	E3	12	105211	0.911543	40	90236	0.501618	25	0.857667	0.625
NSFTV_101	E3	13	120290	0.900755	45	102162	0.443366	27	0.849298	0.6
NSFTV_101	E3	14	143793	0.898598	45	112530	0.391586	24	0.782583	0.533333
NSFTV_101	E3	15	176446	0.88781	51	124699	0.344121	23	0.706726	0.45098
NSFTV_101	E3	16	205827	0.88781	50	131581	0.303128	19	0.63928	0.38
NSFTV_101	E3	17	246130	0.857605	64	143884	0.262136	20	0.584585	0.3125
NSFTV_101	E3	18	294322	0.833873	75	153849	0.223301	18	0.522723	0.24
NSFTV_101	E3	19	331291	0.823085	80	160806	0.190939	15	0.485392	0.1875
NSFTV_101	E3	20	388144	0.805825	87	161510	0.162891	13	0.416108	0.149425
NSFTV_102	E1	0	10740	0.989518	NA	10181	0.993711	NA	0.947952	NA
NSFTV_102	E1	1	14614	0.924528	36	14751	0.928721	33	1.00937	0.916667
NSFTV_102	E1	2	18471	0.962264	18	16449	0.897275	15	0.890531	0.833333
NSFTV_102	E1	3	24373	0.953878	21	21895	0.857442	18	0.89833	0.857143
NSFTV_102	E1	4	29482	0.951782	23	25261	0.823899	16	0.856828	0.695652
NSFTV_102	E1	5	34265	0.951782	22	30930	0.78826	17	0.90267	0.772727
NSFTV_102	E1	6	43821	0.947589	24	38019	0.750524	18	0.867598	0.75
NSFTV_102	E1	7	55081	0.943396	26	48342	0.710692	19	0.877653	0.730769
NSFTV_102	E1	8	69871	0.932914	32	61542	0.662474	23	0.880795	0.71875
NSFTV_102	E1	9	87094	0.924528	35	73933	0.612159	24	0.848887	0.685714
NSFTV_102	E1	10	106409	0.932914	32	88816	0.566038	22	0.834666	0.6875
NSFTV_102	E1	11	123363	0.928721	34	99652	0.51782	23	0.807795	0.676471
NSFTV_102	E1	12	144559	0.91195	42	116240	0.463312	26	0.804101	0.619048
NSFTV_102	E1	13	169192	0.874214	61	139061	0.389937	35	0.821912	0.57377
NSFTV_102	E1	14	199820	0.884696	55	157307	0.333333	27	0.787244	0.490909
NSFTV_102	E1	15	245957	0.865828	63	173653	0.278826	26	0.70603	0.412698
NSFTV_102	E1	16	268805	0.909853	43	179984	0.247379	15	0.669571	0.348837
NSFTV_102	E1	17	314330	0.836478	79	190173	0.205451	20	0.605011	0.253165
NSFTV_102	E1	18	376455	0.813417	88	202960	0.169811	17	0.539135	0.193182
NSFTV_102	E1	19	420089	0.838574	77	200672	0.144654	12	0.477689	0.155844
NSFTV_102	E1	20	487496	0.805031	92	204223	0.136268	14	0.418922	0.152174
NSFTV_102	E2	0	11674	0.956934	NA	12247	1.00431	NA	1.04908	NA
NSFTV_102	E2	1	14642	0.94832	24	16588	0.956934	22	1.13291	0.916667
NSFTV_102	E2	2	16388	0.937554	28	18066	0.900947	26	1.10239	0.928571
NSFTV_102	E2	3	21271	0.94832	23	22306	0.860034	21	1.04866	0.913043
NSFTV_102	E2	4	25244	0.946167	23	27775	0.821275	18	1.10026	0.782609
NSFTV_102	E2	5	30502	0.935401	29	31543	0.773902	22	1.03413	0.758621
NSFTV_102	E2	6	35420	0.931094	31	39013	0.726529	22	1.10144	0.709677
NSFTV_102	E2	7	44977	0.928941	31	46617	0.679156	22	1.03646	0.709677
NSFTV_102	E2	8	53650	0.939707	27	56258	0.638243	19	1.04861	0.703704
NSFTV_102	E2	9	63240	0.937554	28	62562	0.595177	20	0.989279	0.714286
NSFTV_102	E2	10	77559	0.913867	38	68693	0.541344	25	0.885687	0.657895
NSFTV_102	E2	11	91598	0.922481	34	77709	0.496124	21	0.84837	0.617647
NSFTV_102	E2	12	106030	0.928941	32	81608	0.457364	18	0.769669	0.5625
NSFTV_102	E2	13	119780	0.898794	46	90769	0.409991	22	0.757798	0.478261
NSFTV_102	E2	14	139815	0.903101	43	98606	0.366925	20	0.705261	0.465116
NSFTV_102	E2	15	154046	0.879414	54	106573	0.326012	19	0.691826	0.351852
NSFTV_102	E2	16	176971	0.881568	53	113617	0.293712	15	0.642009	0.283019
NSFTV_102	E2	17	203294	0.855728	66	118725	0.263566	14	0.584006	0.212121
NSFTV_102	E2	18	246778	0.823428	80	120510	0.231266	15	0.488334	0.1875
NSFTV_102	E2	19	268323	0.851421	69	125228	0.209733	10	0.466706	0.144928
NSFTV_102	E2	20	298838	0.829888	79	124198	0.1882	10	0.415603	0.126582
NSFTV_102	E3	0	10947	0.96548	NA	11528	0.943905	NA	1.05307	NA
NSFTV_102	E3	1	13006	0.954693	20	14147	0.95685	20	1.08773	1
NSFTV_102	E3	2	15108	0.94822	24	16053	0.907228	23	1.06255	0.958333
NSFTV_102	E3	3	16601	0.93959	27	18564	0.855448	24	1.11825	0.888889
NSFTV_102	E3	4	21397	0.918015	36	22902	0.795038	28	1.07034	0.777778
NSFTV_102	E3	5	25063	0.950378	22	24922	0.762675	15	0.994374	0.681818
NSFTV_102	E3	6	33414	0.920173	36	30781	0.713053	23	0.921201	0.638889
NSFTV_102	E3	7	43366	0.926645	32	34256	0.669903	20	0.789928	0.625
NSFTV_102	E3	8	57342	0.920173	36	41873	0.622438	22	0.730233	0.611111
NSFTV_102	E3	9	66937	0.911543	40	48501	0.570658	24	0.724577	0.6
NSFTV_102	E3	10	81840	0.889968	49	60449	0.508091	29	0.738624	0.591837
NSFTV_102	E3	11	97190	0.907228	42	67168	0.456311	24	0.6911	0.571429
NSFTV_102	E3	12	113318	0.907228	42	73173	0.404531	24	0.645731	0.571429
NSFTV_102	E3	13	134064	0.894283	47	81542	0.350593	25	0.608232	0.531915
NSFTV_102	E3	14	156218	0.885653	50	93350	0.303128	22	0.597562	0.44
NSFTV_102	E3	15	184288	0.87055	57	99931	0.253506	23	0.542255	0.403509
NSFTV_102	E3	16	213571	0.85329	66	102017	0.214671	18	0.477673	0.272727
NSFTV_102	E3	17	246548	0.840345	73	112137	0.173679	19	0.454828	0.260274
NSFTV_102	E3	18	292563	0.814455	84	119659	0.139159	16	0.409003	0.190476
NSFTV_102	E3	19	339430	0.814455	84	130333	0.128371	17	0.383976	0.202381
NSFTV_102	E3	20	384914	0.790723	96	135476	0.124056	18	0.351964	0.1875
NSFTV_103	E1	0	8208	0.943396	NA	7531	0.949686	NA	0.917519	NA
NSFTV_103	E1	1	9726	0.93501	30	8874	0.943396	27	0.9124	0.9
NSFTV_103	E1	2	13338	0.951782	23	11117	0.901468	20	0.833483	0.869565
NSFTV_103	E1	3	17619	0.939203	29	14197	0.857442	21	0.805778	0.724138
NSFTV_103	E1	4	20275	0.951782	23	15562	0.823899	16	0.767546	0.695652
NSFTV_103	E1	5	22373	0.9413	28	17989	0.78826	17	0.80405	0.607143
NSFTV_103	E1	6	27403	0.937107	30	22948	0.752621	17	0.837427	0.566667
NSFTV_103	E1	7	38441	0.9413	28	27077	0.719078	16	0.704378	0.571429
NSFTV_103	E1	8	45187	0.924528	37	30068	0.677149	20	0.665413	0.540541
NSFTV_103	E1	9	51453	0.93501	31	35200	0.641509	17	0.684119	0.548387
NSFTV_103	E1	10	60694	0.939203	29	39389	0.610063	15	0.648977	0.517241
NSFTV_103	E1	11	75383	0.932914	32	44748	0.574423	17	0.593609	0.53125
NSFTV_103	E1	12	86307	0.918239	39	53136	0.536688	19	0.615663	0.487179
NSFTV_103	E1	13	98283	0.897275	50	62620	0.486373	24	0.63714	0.48
NSFTV_103	E1	14	114586	0.907757	44	69441	0.450734	17	0.606016	0.386364
NSFTV_103	E1	15	137918	0.893082	51	77460	0.410901	18	0.561638	0.352941
NSFTV_103	E1	16	157261	0.914046	42	81242	0.381551	14	0.516606	0.333333
NSFTV_103	E1	17	173358	0.884696	55	90073	0.350105	15	0.519578	0.272727
NSFTV_103	E1	18	194794	0.884696	54	102774	0.318658	15	0.527604	0.277778
NSFTV_103	E1	19	232940	0.87631	59	106649	0.291405	13	0.457839	0.220339
NSFTV_103	E1	20	246824	0.901468	47	110747	0.27044	10	0.448688	0.212766
NSFTV_103	E2	0	7111	1.00861	NA	6414	1.00861	NA	0.901983	NA
NSFTV_103	E2	1	9077	0.98708	10	8373	0.98062	13	0.922441	1.3
NSFTV_103	E2	2	10862	0.969854	12	10529	0.952627	13	0.969343	1.08333
NSFTV_103	E2	3	12238	0.97416	10	12049	0.928941	11	0.984556	1.1
NSFTV_103	E2	4	14909	0.976314	10	14220	0.909561	9	0.953786	0.9
NSFTV_103	E2	5	18308	0.97416	10	16462	0.885874	11	0.89917	1.1
NSFTV_103	E2	6	20973	0.97416	10	17423	0.866494	9	0.830735	0.9
NSFTV_103	E2	7	24486	0.97416	11	19528	0.844961	10	0.797517	0.909091
NSFTV_103	E2	8	32405	0.97416	11	22729	0.825581	9	0.701404	0.818182
NSFTV_103	E2	9	39743	0.976314	10	26077	0.810508	7	0.656141	0.7
NSFTV_103	E2	10	43794	0.96124	17	28755	0.784668	12	0.656597	0.705882
NSFTV_103	E2	11	54080	0.96124	17	31343	0.765289	9	0.579567	0.529412
NSFTV_103	E2	12	62826	0.965547	14	32946	0.745909	9	0.524401	0.642857
NSFTV_103	E2	13	72931	0.956934	19	36870	0.720069	12	0.505546	0.631579
NSFTV_103	E2	14	76453	0.96124	16	41822	0.698536	10	0.547029	0.625
NSFTV_103	E2	15	83690	0.94832	23	47898	0.668389	14	0.572326	0.608696
NSFTV_103	E2	16	100485	0.952627	21	51755	0.644703	11	0.515052	0.52381
NSFTV_103	E2	17	114841	0.939707	26	53843	0.61671	13	0.468848	0.5
NSFTV_103	E2	18	123033	0.920327	35	60041	0.57795	18	0.488007	0.514286
NSFTV_103	E2	19	144098	0.937554	27	71876	0.547804	14	0.498799	0.518519
NSFTV_103	E2	20	165299	0.931094	30	79613	0.517657	14	0.48163	0.466667
NSFTV_103	E3	0	7201	0.984898	NA	7821	0.984898	NA	1.0861	NA
NSFTV_103	E3	1	8538	0.94822	23	8909	0.946063	24	1.04345	1.04348
NSFTV_103	E3	2	10296	0.943905	25	10637	0.89644	23	1.03312	0.92
NSFTV_103	E3	3	12991	0.926645	33	12793	0.842503	25	0.984759	0.757576
NSFTV_103	E3	4	14144	0.928803	31	15647	0.799353	20	1.10626	0.645161
NSFTV_103	E3	5	15963	0.943905	24	16337	0.769148	14	1.02343	0.583333
NSFTV_103	E3	6	19404	0.918015	37	19574	0.728155	19	1.00876	0.513514
NSFTV_103	E3	7	25622	0.92233	35	23986	0.687163	19	0.936149	0.542857
NSFTV_103	E3	8	32179	0.902913	44	29661	0.639698	22	0.92175	0.5
NSFTV_103	E3	9	39021	0.9137	39	30959	0.598706	19	0.793393	0.487179
NSFTV_103	E3	10	49104	0.877023	57	39682	0.542611	26	0.808122	0.45614
NSFTV_103	E3	11	58077	0.920173	35	46180	0.508091	16	0.795151	0.457143
NSFTV_103	E3	12	66061	0.889968	50	52099	0.460626	22	0.78865	0.44
NSFTV_103	E3	13	83101	0.883495	53	59402	0.413161	22	0.714817	0.415094
NSFTV_103	E3	14	105341	0.883495	54	63013	0.370011	20	0.598181	0.37037
NSFTV_103	E3	15	124181	0.87055	59	68677	0.326861	20	0.55304	0.338983
NSFTV_103	E3	16	138204	0.855448	67	74720	0.283711	20	0.54065	0.298507
NSFTV_103	E3	17	169960	0.812298	86	79079	0.238403	21	0.46528	0.244186
NSFTV_103	E3	18	208855	0.788565	97	83324	0.197411	19	0.398956	0.195876
NSFTV_103	E3	19	246175	0.777778	102	77114	0.162891	16	0.313249	0.156863
NSFTV_103	E3	20	276161	0.743258	118	79217	0.137001	13	0.286851	0.110169
NSFTV_104	E1	0	10939	0.979036	NA	8953	0.976939	NA	0.818448	NA
NSFTV_104	E1	1	12854	0.932914	31	10024	0.937107	30	0.779835	0.967742
NSFTV_104	E1	2	15367	0.962264	18	11963	0.901468	17	0.778486	0.944444
NSFTV_104	E1	3	20938	0.955975	20	16179	0.861635	19	0.77271	0.95
NSFTV_104	E1	4	27305	0.951782	23	19933	0.828092	16	0.730013	0.695652
NSFTV_104	E1	5	33410	0.958071	20	24091	0.798742	14	0.721072	0.7
NSFTV_104	E1	6	43478	0.951782	22	29804	0.765199	16	0.685496	0.727273
NSFTV_104	E1	7	57824	0.953878	22	40062	0.733753	15	0.692827	0.681818
NSFTV_104	E1	8	70778	0.945493	25	51278	0.698113	17	0.724491	0.68
NSFTV_104	E1	9	86568	0.937107	30	61016	0.660377	18	0.704833	0.6
NSFTV_104	E1	10	117727	0.945493	26	68680	0.626834	16	0.583384	0.615385
NSFTV_104	E1	11	146660	0.93501	31	85049	0.589099	18	0.579906	0.580645
NSFTV_104	E1	12	167639	0.937107	31	105918	0.551363	18	0.631822	0.580645
NSFTV_104	E1	13	192584	0.903564	46	118823	0.496855	26	0.616993	0.565217
NSFTV_104	E1	14	237376	0.916143	41	129277	0.45283	21	0.544609	0.512195
NSFTV_104	E1	15	294058	0.91195	42	132335	0.412998	19	0.45003	0.452381
NSFTV_104	E1	16	334172	0.937107	30	138159	0.385744	13	0.413437	0.433333
NSFTV_104	E1	17	373694	0.897275	49	147097	0.350105	17	0.39363	0.346939
NSFTV_104	E1	18	428601	0.878407	58	160386	0.316562	16	0.374208	0.275862
NSFTV_104	E1	19	501695	0.895178	50	167653	0.291405	12	0.334173	0.24
NSFTV_104	E1	20	565102	0.855346	69	172431	0.262055	14	0.305133	0.202899
NSFTV_104	E2	0	12344	0.9677	NA	11196	0.920327	NA	0.906999	NA
NSFTV_104	E2	1	14038	0.946167	24	12607	0.939707	27	0.898062	1.125
NSFTV_104	E2	2	17479	0.935401	29	13035	0.879414	28	0.745752	0.965517
NSFTV_104	E2	3	18165	0.950474	22	15013	0.842808	17	0.826479	0.772727
NSFTV_104	E2	4	20450	0.944014	25	17095	0.801895	19	0.835941	0.76
NSFTV_104	E2	5	24644	0.926787	33	19006	0.754522	22	0.771222	0.666667
NSFTV_104	E2	6	31741	0.931094	30	20832	0.713609	19	0.656312	0.633333
NSFTV_104	E2	7	38516	0.926787	33	22129	0.672696	19	0.57454	0.575758
NSFTV_104	E2	8	41427	0.946167	25	24710	0.64255	14	0.596471	0.56
NSFTV_104	E2	9	41977	0.931094	31	27193	0.60379	18	0.647807	0.580645
NSFTV_104	E2	10	48448	0.931094	31	30034	0.567183	17	0.619922	0.548387
NSFTV_104	E2	11	59224	0.922481	35	32603	0.528424	18	0.550503	0.514286
NSFTV_104	E2	12	63817	0.935401	29	33940	0.502584	12	0.531833	0.413793
NSFTV_104	E2	13	69573	0.922481	36	36159	0.468131	16	0.519727	0.444444
NSFTV_104	E2	14	72180	0.900947	45	36692	0.431525	17	0.50834	0.377778
NSFTV_104	E2	15	89971	0.916021	38	38012	0.403531	13	0.422492	0.342105
NSFTV_104	E2	16	112010	0.898794	46	40941	0.373385	14	0.365512	0.304348
NSFTV_104	E2	17	123720	0.879414	55	41934	0.338932	16	0.338943	0.290909
NSFTV_104	E2	18	132954	0.855728	66	45357	0.306632	15	0.341148	0.227273
NSFTV_104	E2	19	139931	0.922481	35	49081	0.289406	8	0.350751	0.228571
NSFTV_104	E2	20	153236	0.870801	59	49695	0.265719	11	0.324304	0.186441
NSFTV_104	E3	0	13681	1.0302	NA	11291	1.00431	NA	0.825305	NA
NSFTV_104	E3	1	15102	0.976268	25	12605	0.94822	26	0.834658	1.04
NSFTV_104	E3	2	16411	0.943905	25	13843	0.89644	24	0.84352	0.96
NSFTV_104	E3	3	18671	0.93096	31	16615	0.842503	25	0.889883	0.806452
NSFTV_104	E3	4	23736	0.926645	32	19550	0.795038	22	0.823643	0.6875
NSFTV_104	E3	5	25323	0.946063	24	21142	0.762675	15	0.834893	0.625
NSFTV_104	E3	6	29801	0.92233	35	23146	0.717368	21	0.776685	0.6
NSFTV_104	E3	7	39507	0.92233	35	28159	0.67206	21	0.71276	0.6
NSFTV_104	E3	8	50359	0.90507	43	35925	0.615965	26	0.713378	0.604651
NSFTV_104	E3	9	58595	0.9137	39	40646	0.572816	20	0.693677	0.512821
NSFTV_104	E3	10	71452	0.87918	55	44049	0.503776	32	0.616484	0.581818
NSFTV_104	E3	11	88998	0.918015	37	50576	0.464941	18	0.568282	0.486486
NSFTV_104	E3	12	117884	0.883495	53	59782	0.408846	26	0.507126	0.490566
NSFTV_104	E3	13	125889	0.87055	58	64912	0.354908	25	0.515629	0.431034
NSFTV_104	E3	14	153139	0.864078	62	68221	0.307443	22	0.445484	0.354839
NSFTV_104	E3	15	191929	0.855448	66	72486	0.264293	20	0.377671	0.30303
NSFTV_104	E3	16	232830	0.825243	80	78774	0.225458	18	0.338333	0.225
NSFTV_104	E3	17	256913	0.79288	95	78562	0.184466	18	0.305792	0.189474
NSFTV_104	E3	18	299935	0.77562	103	84429	0.152104	15	0.281491	0.145631
NSFTV_104	E3	19	345076	0.75836	111	87230	0.137001	13	0.252785	0.117117
NSFTV_104	E3	20	411566	0.730313	124	90429	0.128371	16	0.219719	0.129032
NSFTV_105	E1	0	13400	0.926625	NA	17038	0.918239	NA	1.27149	NA
NSFTV_105	E1	1	18252	0.9413	27	22265	0.939203	29	1.21987	1.07407
NSFTV_105	E1	2	23609	0.949686	25	30566	0.884696	26	1.29468	1.04
NSFTV_105	E1	3	28364	0.932914	32	37373	0.815514	33	1.31762	1.03125
NSFTV_105	E1	4	42522	0.945493	26	45334	0.771488	21	1.06613	0.807692
NSFTV_105	E1	5	53251	0.926625	36	62120	0.710692	29	1.16655	0.805556
NSFTV_105	E1	6	63923	0.916143	39	70520	0.651992	28	1.1032	0.717949
NSFTV_105	E1	7	80586	0.918239	39	82242	0.597484	26	1.02055	0.666667
NSFTV_105	E1	8	106464	0.886792	54	96468	0.524109	35	0.906109	0.648148
NSFTV_105	E1	9	123792	0.899371	48	111318	0.465409	27	0.899234	0.5625
NSFTV_105	E1	10	135805	0.903564	47	127640	0.417191	24	0.939877	0.510638
NSFTV_105	E1	11	174664	0.890985	51	141298	0.371069	22	0.80897	0.431373
NSFTV_105	E1	12	210068	0.859539	67	153672	0.318658	25	0.731535	0.373134
NSFTV_105	E1	13	255481	0.832285	79	162554	0.27044	23	0.636266	0.291139
NSFTV_105	E1	14	292056	0.836478	79	168573	0.232704	18	0.577194	0.227848
NSFTV_105	E1	15	334421	0.830189	81	170380	0.201258	15	0.509478	0.185185
NSFTV_105	E1	16	390024	0.84696	75	178235	0.176101	12	0.456985	0.16
NSFTV_105	E1	17	468785	0.786164	103	175033	0.15304	11	0.373376	0.106796
NSFTV_105	E1	18	535557	0.809224	92	185903	0.142558	10	0.347121	0.108696
NSFTV_105	E1	19	580083	0.78826	102	191158	0.142558	11	0.329536	0.107843
NSFTV_105	E1	20	667504	0.838574	77	212320	0.146751	8	0.31808	0.103896
NSFTV_105	E2	0	15318	0.994617	NA	15975.5	0.972007	NA	1.044	NA
NSFTV_105	E2	1	18196.5	0.95801	24	18694.5	0.946167	24	1.0275	1
NSFTV_105	E2	2	23818	0.936477	28	24957.5	0.889104	26.5	1.04735	0.951613
NSFTV_105	E2	3	30331	0.950474	22	30249	0.850345	18	0.99729	0.819876
NSFTV_105	E2	4	35027.5	0.944014	25	35313.5	0.809432	19	1.01093	0.764895
NSFTV_105	E2	5	41822.5	0.928941	32	38735	0.758829	23.5	0.926264	0.740079
NSFTV_105	E2	6	53269	0.927864	31.5	42719	0.711456	22	0.802381	0.701515
NSFTV_105	E2	7	52200	0.925711	32.5	53035.5	0.661929	23	1.02571	0.709524
NSFTV_105	E2	8	57981	0.939707	26.5	65479.5	0.624246	17.5	1.15288	0.665714
NSFTV_105	E2	9	70933	0.931094	31	65991.5	0.580103	20.5	0.931616	0.677297
NSFTV_105	E2	10	90640	0.913867	37.5	71087.5	0.531654	22.5	0.784201	0.602564
NSFTV_105	E2	11	110114	0.911714	40	75668.5	0.483204	22.5	0.688755	0.573501
NSFTV_105	E2	12	118984	0.923557	35.5	82215	0.444444	18	0.692582	0.515323
NSFTV_105	E2	13	132722	0.900947	45	95282	0.401378	20	0.717882	0.445158
NSFTV_105	E2	14	157044	0.882644	53	106442	0.354005	22	0.680199	0.436742
NSFTV_105	E2	15	187136	0.881568	53.5	116948	0.315245	18	0.625883	0.337762
NSFTV_105	E2	16	220129	0.865418	61.5	128056	0.279716	16.5	0.581729	0.272372
NSFTV_105	E2	17	236858	0.837425	74.5	127096	0.245263	16	0.536731	0.216575
NSFTV_105	E2	18	258705	0.794358	94.5	133354	0.209733	16.5	0.517842	0.178539
NSFTV_105	E2	19	287566	0.874031	58	137092	0.189276	9.5	0.478243	0.163095
NSFTV_105	E2	20	324392	0.815891	83.5	138046	0.164513	12	0.429722	0.14757
NSFTV_105	E3	0	15910	1.12298	NA	14297	1.13161	NA	0.898617	NA
NSFTV_105	E3	1	17089	1.05825	30	16221	1.06904	29	0.949207	0.966667
NSFTV_105	E3	2	21219	0.984898	34	20247	1	32	0.954192	0.941176
NSFTV_105	E3	3	29563	0.911543	40	24688	0.920173	37	0.835098	0.925
NSFTV_105	E3	4	37990	0.924488	34	31076	0.866235	25	0.818005	0.735294
NSFTV_105	E3	5	42777	0.918015	37	33474	0.807983	26	0.782523	0.702703
NSFTV_105	E3	6	54101	0.907228	41	38025	0.74973	27	0.702852	0.658537
NSFTV_105	E3	7	67055	0.900755	45	57726	0.685005	30	0.860875	0.666667
NSFTV_105	E3	8	80364	0.864078	62	64462	0.600863	39	0.802125	0.629032
NSFTV_105	E3	9	100743	0.87055	59	73035	0.525351	35	0.724964	0.59322
NSFTV_105	E3	10	130892	0.820928	82	85226	0.432578	43	0.651117	0.52439
NSFTV_105	E3	11	153736	0.872708	57	93286	0.376483	26	0.606793	0.45614
NSFTV_105	E3	12	191456	0.829558	77	102159	0.316073	28	0.53359	0.363636
NSFTV_105	E3	13	232375	0.831715	77	107612	0.264293	24	0.463096	0.311688
NSFTV_105	E3	14	262885	0.805825	89	102743	0.223301	19	0.390829	0.213483
NSFTV_105	E3	15	324461	0.782093	101	112191	0.186624	17	0.345777	0.168317
NSFTV_105	E3	16	386701	0.730313	124	106596	0.152104	16	0.275655	0.129032
NSFTV_105	E3	17	453715	0.639698	167	94202	0.130529	16	0.207624	0.0958084
NSFTV_105	E3	18	537387	0.60302	184	88298	0.124056	19	0.16431	0.103261
NSFTV_105	E3	19	625952	0.572816	198	95486	0.126214	18	0.152545	0.0909091
NSFTV_105	E3	20	738777	0.477886	242	95856	0.115426	22	0.12975	0.0909091
NSFTV_106	E1	0	17497	0.926625	NA	15677	0.924528	NA	0.895982	NA
NSFTV_106	E1	1	23376	0.932914	32	20487	0.930818	34	0.876412	1.0625
NSFTV_106	E1	2	31790	0.9413	29	27962	0.87631	28	0.879585	0.965517
NSFTV_106	E1	3	40383	0.920335	38	36184	0.807128	33	0.896021	0.868421
NSFTV_106	E1	4	49719	0.939203	29	40801	0.761006	22	0.820632	0.758621
NSFTV_106	E1	5	64740	0.909853	42	52238	0.698113	30	0.806889	0.714286
NSFTV_106	E1	6	79680	0.901468	47	65586	0.633124	31	0.823117	0.659574
NSFTV_106	E1	7	103271	0.903564	46	80490	0.57652	28	0.779406	0.608696
NSFTV_106	E1	8	125808	0.861635	66	97976	0.494759	39	0.778774	0.590909
NSFTV_106	E1	9	158579	0.878407	57	122356	0.433962	29	0.771578	0.508772
NSFTV_106	E1	10	191459	0.8826	57	138571	0.383648	24	0.723763	0.421053
NSFTV_106	E1	11	227072	0.861635	66	147113	0.337526	22	0.647869	0.333333
NSFTV_106	E1	12	276492	0.819706	87	157319	0.287212	24	0.568982	0.275862
NSFTV_106	E1	13	321229	0.798742	97	168379	0.243187	21	0.524171	0.216495
NSFTV_106	E1	14	373825	0.802935	95	179004	0.209644	16	0.478844	0.168421
NSFTV_106	E1	15	446062	0.784067	103	183327	0.180294	14	0.41099	0.135922
NSFTV_106	E1	16	501071	0.807128	92	172541	0.159329	10	0.344344	0.108696
NSFTV_106	E1	17	584393	0.725367	132	171716	0.142558	12	0.293837	0.0909091
NSFTV_106	E1	18	657481	0.744235	123	174737	0.144654	10	0.265767	0.0813008
NSFTV_106	E1	19	737777	0.719078	135	186702	0.142558	11	0.25306	0.0814815
NSFTV_106	E1	20	835892	0.784067	105	196733	0.146751	8	0.235357	0.0761905
NSFTV_106	E2	0	22008	0.989233	NA	21752	0.9677	NA	0.988368	NA
NSFTV_106	E2	1	26874	0.956934	18	21615	0.95478	20	0.804309	1.11111
NSFTV_106	E2	2	28153	0.95478	19	24951	0.913867	19	0.886264	1
NSFTV_106	E2	3	34746	0.956934	18	30449	0.879414	16	0.876331	0.888889
NSFTV_106	E2	4	48572	0.952627	21	40325	0.838501	19	0.830211	0.904762
NSFTV_106	E2	5	56897	0.937554	27	50295	0.788975	23	0.883966	0.851852
NSFTV_106	E2	6	71934	0.937554	28	65457	0.741602	22	0.909959	0.785714
NSFTV_106	E2	7	89376	0.935401	29	80369	0.694229	22	0.899224	0.758621
NSFTV_106	E2	8	105166	0.950474	23	98507	0.657623	17	0.936681	0.73913
NSFTV_106	E2	9	119599	0.916021	38	111952	0.599483	27	0.936061	0.710526
NSFTV_106	E2	10	151187	0.920327	37	128122	0.541344	27	0.847441	0.72973
NSFTV_106	E2	11	167942	0.892334	49	146224	0.472438	32	0.870682	0.653061
NSFTV_106	E2	12	185691	0.903101	45	152264	0.412145	28	0.819986	0.622222
NSFTV_106	E2	13	218744	0.898794	46	161143	0.362618	23	0.736674	0.5
NSFTV_106	E2	14	268545	0.849268	69	174362	0.298019	30	0.649284	0.434783
NSFTV_106	E2	15	301856	0.888028	51	185781	0.257106	19	0.615462	0.372549
NSFTV_106	E2	16	340810	0.842808	71	207579	0.21404	20	0.609075	0.28169
NSFTV_106	E2	17	406440	0.810508	87	215319	0.170973	20	0.529768	0.229885
NSFTV_106	E2	18	473217	0.776055	104	226276	0.132214	18	0.478165	0.173077
NSFTV_106	E2	19	530784	0.853575	69	237823	0.138674	12	0.44806	0.173913
NSFTV_106	E2	20	581059	0.791128	96	250248	0.127907	16	0.430676	0.166667
NSFTV_106	E3	0	13426	0.933118	NA	14126	0.954693	NA	1.05214	NA
NSFTV_106	E3	1	18358	0.941748	26	17230	0.943905	26	0.938555	1
NSFTV_106	E3	2	23831	0.93096	31	21865	0.88781	26	0.917502	0.83871
NSFTV_106	E3	3	27310	0.924488	34	25399	0.833873	25	0.930026	0.735294
NSFTV_106	E3	4	36731	0.898598	45	34291	0.771305	29	0.933571	0.644444
NSFTV_106	E3	5	44876	0.937433	27	39301	0.734628	17	0.875769	0.62963
NSFTV_106	E3	6	54043	0.894283	47	46755	0.676375	27	0.865144	0.574468
NSFTV_106	E3	7	66020	0.90507	43	55639	0.622438	25	0.84276	0.581395
NSFTV_106	E3	8	83554	0.885653	51	69011	0.562028	28	0.825945	0.54902
NSFTV_106	E3	9	101561	0.877023	56	77147	0.497303	30	0.759612	0.535714
NSFTV_106	E3	10	124955	0.842503	72	91327	0.421791	35	0.730879	0.486111
NSFTV_106	E3	11	142167	0.855448	66	102091	0.361381	28	0.718106	0.424242
NSFTV_106	E3	12	172342	0.842503	71	112632	0.307443	26	0.653538	0.366197
NSFTV_106	E3	13	207796	0.829558	78	121662	0.259978	22	0.585488	0.282051
NSFTV_106	E3	14	228741	0.820928	82	127157	0.221143	18	0.555899	0.219512
NSFTV_106	E3	15	279416	0.790723	96	131471	0.184466	17	0.470521	0.177083
NSFTV_106	E3	16	333739	0.777778	101	132007	0.154261	14	0.39554	0.138614
NSFTV_106	E3	17	392034	0.728155	125	140039	0.132686	14	0.357211	0.112
NSFTV_106	E3	18	469531	0.669903	151	145675	0.117584	21	0.310256	0.139073
NSFTV_106	E3	19	541565	0.648328	163	151014	0.113269	24	0.278847	0.147239
NSFTV_106	E3	20	601918	0.605178	182	158942	0.111111	25	0.264059	0.137363
NSFTV_107	E1	0	15875	0.9413	NA	13663	0.937107	NA	0.860661	NA
NSFTV_107	E1	1	20734	0.890985	52	20997	0.886792	55	1.01268	1.05769
NSFTV_107	E1	2	23594	0.920335	38	24071	0.815514	34	1.02022	0.894737
NSFTV_107	E1	3	31049	0.903564	46	32469	0.740042	36	1.04573	0.782609
NSFTV_107	E1	4	36650	0.920335	39	37792	0.681342	28	1.03116	0.717949
NSFTV_107	E1	5	50833	0.897275	48	43873	0.614256	32	0.863081	0.666667
NSFTV_107	E1	6	68719	0.890985	52	48738	0.542977	34	0.709236	0.653846
NSFTV_107	E1	7	79152	0.886792	54	56444	0.480084	30	0.713109	0.555556
NSFTV_107	E1	8	97265	0.861635	67	65313	0.410901	33	0.671495	0.492537
NSFTV_107	E1	9	118523	0.874214	60	69007	0.360587	24	0.582225	0.4
NSFTV_107	E1	10	140302	0.878407	58	80902	0.322851	18	0.576628	0.310345
NSFTV_107	E1	11	155772	0.867925	63	84377	0.289308	16	0.54167	0.253968
NSFTV_107	E1	12	169203	0.838574	78	86474	0.253669	17	0.511067	0.217949
NSFTV_107	E1	13	217140	0.811321	91	91051	0.222222	15	0.419319	0.164835
NSFTV_107	E1	14	249607	0.807128	92	88599	0.194969	13	0.354954	0.141304
NSFTV_107	E1	15	273202	0.75891	115	87824	0.169811	12	0.321462	0.104348
NSFTV_107	E1	16	305613	0.830189	82	86277	0.157233	6	0.282308	0.0731707
NSFTV_107	E1	17	340357	0.725367	131	86749	0.142558	10	0.254876	0.0763359
NSFTV_107	E1	18	393162	0.721174	133	91653	0.142558	12	0.233118	0.0902256
NSFTV_107	E1	19	390813	0.731656	130	93846	0.142558	11	0.24013	0.0846154
NSFTV_107	E1	20	439163	0.748428	122	107248	0.140461	12	0.24421	0.0983607
NSFTV_107	E2	0	11626.5	0.97416	NA	11938	0.952627	NA	1.03662	NA
NSFTV_107	E2	1	15283.5	0.947244	24	14078.5	0.94832	22	0.91717	0.92
NSFTV_107	E2	2	19234	0.939707	27	17500	0.896641	24	0.903657	0.89011
NSFTV_107	E2	3	22652.5	0.94832	22.5	21595.5	0.855728	18.5	0.944784	0.825
NSFTV_107	E2	4	27768	0.946167	24.5	25803.5	0.814815	19	0.919656	0.775
NSFTV_107	E2	5	34553	0.932171	30	30732.5	0.768519	21.5	0.889535	0.714683
NSFTV_107	E2	6	39826.5	0.932171	30	34515	0.722222	21.5	0.86884	0.715795
NSFTV_107	E2	7	46435.5	0.932171	29.5	39619	0.679156	20	0.855452	0.678161
NSFTV_107	E2	8	50531	0.968777	-2	47419	0.653316	12.5	0.945508	0.177346
NSFTV_107	E2	9	58164	0.95478	31	51567	0.611326	19.5	0.895385	0.633333
NSFTV_107	E2	10	68762.5	0.924634	33.5	56725.5	0.56503	21.5	0.819825	0.641711
NSFTV_107	E2	11	72323	0.924634	34.5	57426.5	0.524117	19	0.791868	0.550862
NSFTV_107	E2	12	81749.5	0.930017	31.5	56809.5	0.485357	18	0.709462	0.583158
NSFTV_107	E2	13	93723	0.919251	36.5	60737.5	0.445521	18.5	0.671916	0.507883
NSFTV_107	E2	14	95724.5	0.893411	48.5	64038	0.399225	21.5	0.692739	0.46061
NSFTV_107	E2	15	109143	0.908484	41	68457.5	0.361542	17.5	0.64785	0.432021
NSFTV_107	E2	16	119019	0.891258	50	69347.5	0.326012	16.5	0.584303	0.346631
NSFTV_107	E2	17	134066	0.879414	55	70970	0.289406	17	0.530677	0.323709
NSFTV_107	E2	18	161813	0.857881	65.5	78998.5	0.256029	15.5	0.493422	0.251082
NSFTV_107	E2	19	181920	0.918174	38	77501	0.235573	9.5	0.436875	0.279762
NSFTV_107	E2	20	205419	0.867571	60	82777	0.209733	12	0.415629	0.217429
NSFTV_107	E3	0	13734	1.21143	NA	14543	1.10572	NA	1.0589	NA
NSFTV_107	E3	1	15062	1.15318	27	16323	1.04315	28	1.08372	1.03704
NSFTV_107	E3	2	16676	1.08846	30	19075	0.976268	31	1.14386	1.03333
NSFTV_107	E3	3	20911	1.01294	35	23933	0.89644	36	1.14452	1.02857
NSFTV_107	E3	4	26669	0.950378	29	30328	0.829558	31	1.1372	1.06897
NSFTV_107	E3	5	31193	0.950378	22	31788	0.79288	17	1.01907	0.772727
NSFTV_107	E3	6	36301	0.920173	36	38306	0.730313	29	1.05523	0.805556
NSFTV_107	E3	7	48235	0.915858	38	46150	0.667745	29	0.956774	0.763158
NSFTV_107	E3	8	64975	0.889968	50	60191	0.590076	36	0.926372	0.72
NSFTV_107	E3	9	78258	0.90507	43	72754	0.529666	28	0.929669	0.651163
NSFTV_107	E3	10	89296	0.848975	69	76833	0.439051	42	0.86043	0.608696
NSFTV_107	E3	11	107996	0.894283	47	80944	0.385113	25	0.749509	0.531915
NSFTV_107	E3	12	140607	0.855448	66	90782	0.324703	28	0.645644	0.424242
NSFTV_107	E3	13	152024	0.842503	73	95212	0.277238	22	0.626296	0.30137
NSFTV_107	E3	14	170257	0.84466	72	101598	0.236246	19	0.596733	0.263889
NSFTV_107	E3	15	201995	0.823085	81	105249	0.201726	16	0.521048	0.197531
NSFTV_107	E3	16	243772	0.797195	94	99260	0.171521	14	0.407184	0.148936
NSFTV_107	E3	17	282812	0.73247	123	78163	0.141316	14	0.276378	0.113821
NSFTV_107	E3	18	337539	0.695793	140	75927	0.132686	15	0.224943	0.107143
NSFTV_107	E3	19	380506	0.678533	149	83970	0.130529	16	0.22068	0.107383
NSFTV_107	E3	20	448239	0.598706	186	80064	0.121899	19	0.178619	0.102151
NSFTV_109	E1	0	9123	0.991614	NA	8868	0.993711	NA	0.972049	NA
NSFTV_109	E1	1	11722	0.939203	28	10965	0.945493	27	0.935421	0.964286
NSFTV_109	E1	2	16255	0.968553	14	13074	0.922432	11	0.804306	0.785714
NSFTV_109	E1	3	19220	0.968553	14	16712	0.899371	11	0.869511	0.785714
NSFTV_109	E1	4	22638	0.966457	14	20923	0.874214	12	0.924242	0.857143
NSFTV_109	E1	5	28846	0.966457	15	24682	0.853249	10	0.855647	0.666667
NSFTV_109	E1	6	37370	0.966457	15	31587	0.834382	9	0.84525	0.6
NSFTV_109	E1	7	45643	0.962264	17	37369	0.815514	9	0.818724	0.529412
NSFTV_109	E1	8	60034	0.953878	22	47641	0.784067	15	0.793567	0.681818
NSFTV_109	E1	9	74574	0.949686	24	61373	0.756813	14	0.822981	0.583333
NSFTV_109	E1	10	89822	0.945493	25	73164	0.721174	17	0.814544	0.68
NSFTV_109	E1	11	111432	0.947589	25	84448	0.687631	16	0.757843	0.64
NSFTV_109	E1	12	132113	0.930818	32	95293	0.647799	19	0.721299	0.59375
NSFTV_109	E1	13	166359	0.897275	48	117358	0.584906	30	0.70545	0.625
NSFTV_109	E1	14	183524	0.909853	43	138492	0.538784	22	0.754626	0.511628
NSFTV_109	E1	15	227870	0.897275	50	151336	0.484277	26	0.664133	0.52
NSFTV_109	E1	16	258678	0.91195	42	162546	0.446541	18	0.628372	0.428571
NSFTV_109	E1	17	302590	0.863732	64	170406	0.39413	25	0.563158	0.390625
NSFTV_109	E1	18	362496	0.855346	69	193816	0.348008	22	0.534671	0.318841
NSFTV_109	E1	19	377366	0.853249	70	205378	0.312369	17	0.544241	0.242857
NSFTV_109	E1	20	440173	0.834382	79	224204	0.278826	16	0.509354	0.202532
NSFTV_109	E2	0	12072	0.963394	NA	12827	0.963394	NA	1.06254	NA
NSFTV_109	E2	1	14693	0.952627	20	16006	0.950474	21	1.08936	1.05
NSFTV_109	E2	2	17040	0.94186	25	21325	0.900947	23	1.25147	0.92
NSFTV_109	E2	3	21344	0.950474	22	24965	0.860034	19	1.16965	0.863636
NSFTV_109	E2	4	25599	0.950474	22	27755	0.821275	18	1.08422	0.818182
NSFTV_109	E2	5	34479	0.939707	26	31514	0.780362	19	0.914006	0.730769
NSFTV_109	E2	6	41019	0.939707	27	37226	0.735142	21	0.907531	0.777778
NSFTV_109	E2	7	47696	0.935401	28	44085	0.692076	20	0.924291	0.714286
NSFTV_109	E2	8	56733	0.944014	25	48122	0.651163	19	0.848219	0.76
NSFTV_109	E2	9	70727	0.939707	26	57691	0.612403	18	0.815686	0.692308
NSFTV_109	E2	10	81383	0.920327	36	70074	0.560724	24	0.86104	0.666667
NSFTV_109	E2	11	90995	0.928941	31	80938	0.521964	19	0.889477	0.612903
NSFTV_109	E2	12	105419	0.935401	29	85505	0.485357	17	0.811097	0.586207
NSFTV_109	E2	13	124324	0.907407	41	90708	0.442291	20	0.72961	0.487805
NSFTV_109	E2	14	139914	0.905254	42	105723	0.401378	19	0.755628	0.452381
NSFTV_109	E2	15	152687	0.879414	53	113318	0.360465	19	0.742159	0.358491
NSFTV_109	E2	16	176335	0.883721	53	121181	0.323859	17	0.68722	0.320755
NSFTV_109	E2	17	194719	0.860034	63	125587	0.291559	15	0.644965	0.238095
NSFTV_109	E2	18	230635	0.834195	76	132317	0.265719	12	0.573707	0.157895
NSFTV_109	E2	19	271725	0.851421	68	132886	0.244186	10	0.489046	0.147059
NSFTV_109	E2	20	292031	0.836348	74	134565	0.20758	17	0.46079	0.22973
NSFTV_109	E3	0	9768	0.98274	NA	8234	1.00863	NA	0.842957	NA
NSFTV_109	E3	1	10045	0.943905	24	9076	0.954693	25	0.903534	1.04167
NSFTV_109	E3	2	11630	0.933118	29	11321	0.898598	26	0.973431	0.896552
NSFTV_109	E3	3	15710	0.926645	32	16532	0.84466	25	1.05232	0.78125
NSFTV_109	E3	4	20416	0.90507	42	20928	0.779935	30	1.02508	0.714286
NSFTV_109	E3	5	25697	0.937433	27	24286	0.7411	18	0.945091	0.666667
NSFTV_109	E3	6	32646	0.900755	45	30210	0.682848	27	0.925381	0.6
NSFTV_109	E3	7	38463	0.907228	42	39736	0.626753	26	1.0331	0.619048
NSFTV_109	E3	8	47879	0.889968	50	38943	0.562028	30	0.813363	0.6
NSFTV_109	E3	9	60435	0.89644	46	44514	0.508091	25	0.73656	0.543478
NSFTV_109	E3	10	79756	0.848975	69	60753	0.426106	38	0.761736	0.550725
NSFTV_109	E3	11	78339	0.894283	48	72789	0.376483	23	0.929154	0.479167
NSFTV_109	E3	12	87775	0.864078	62	78268	0.318231	27	0.891689	0.435484
NSFTV_109	E3	13	110419	0.85329	67	86846	0.266451	25	0.786513	0.373134
NSFTV_109	E3	14	136849	0.84466	71	90604	0.223301	20	0.662073	0.28169
NSFTV_109	E3	15	172416	0.829558	78	103134	0.184466	18	0.59817	0.230769
NSFTV_109	E3	16	190504	0.807983	87	104606	0.147789	17	0.549101	0.195402
NSFTV_109	E3	17	233818	0.762675	108	109409	0.126214	18	0.467924	0.166667
NSFTV_109	E3	18	290076	0.725998	126	111876	0.119741	22	0.385678	0.174603
NSFTV_109	E3	19	327902	0.704423	137	121122	0.115426	23	0.369385	0.167883
NSFTV_109	E3	20	389942	0.644013	163	131561	0.108954	26	0.337386	0.159509
NSFTV_11	E1	0	13933	0.968553	NA	16625	0.966457	NA	1.19321	NA
NSFTV_11	E1	1	18274	0.920335	37	20357	0.909853	42	1.11399	1.13514
NSFTV_11	E1	2	23831	0.947589	24	25615	0.859539	24	1.07486	1
NSFTV_11	E1	3	27730	0.9413	27	32753	0.807128	25	1.18114	0.925926
NSFTV_11	E1	4	38657	0.93501	30	39348	0.756813	24	1.01788	0.8
NSFTV_11	E1	5	49352	0.93501	30	48964	0.706499	24	0.992138	0.8
NSFTV_11	E1	6	62014	0.928721	34	61800	0.654088	25	0.996549	0.735294
NSFTV_11	E1	7	75957	0.928721	34	75578	0.601677	25	0.99501	0.735294
NSFTV_11	E1	8	97097	0.916143	40	91375	0.540881	29	0.941069	0.725
NSFTV_11	E1	9	120273	0.897275	49	107526	0.473795	32	0.894016	0.653061
NSFTV_11	E1	10	144474	0.914046	41	124908	0.417191	27	0.864571	0.658537
NSFTV_11	E1	11	170186	0.897275	49	142988	0.354298	30	0.840187	0.612245
NSFTV_11	E1	12	200412	0.884696	55	156987	0.295597	28	0.783321	0.509091
NSFTV_11	E1	13	232606	0.851153	71	172458	0.236897	28	0.741417	0.394366
NSFTV_11	E1	14	270897	0.832285	80	179815	0.194969	20	0.663776	0.25
NSFTV_11	E1	15	310472	0.838574	77	186990	0.159329	17	0.602277	0.220779
NSFTV_11	E1	16	355156	0.863732	65	189393	0.140461	11	0.533267	0.169231
NSFTV_11	E1	17	423833	0.773585	107	195792	0.127883	18	0.461956	0.168224
NSFTV_11	E1	18	509189	0.740042	124	208674	0.119497	21	0.409816	0.169355
NSFTV_11	E1	19	569906	0.771488	109	220944	0.119497	22	0.387685	0.201835
NSFTV_11	E1	20	643872	0.727463	130	235683	0.1174	24	0.36604	0.184615
NSFTV_11	E2	0	17253	0.911714	NA	16403	0.94186	NA	0.950733	NA
NSFTV_11	E2	1	21942	0.933247	30	20397	0.935401	29	0.929587	0.966667
NSFTV_11	E2	2	28392	0.916021	38	28583	0.862188	34	1.00673	0.894737
NSFTV_11	E2	3	33415	0.935401	29	26450	0.812661	23	0.791561	0.793103
NSFTV_11	E2	4	37265	0.926787	33	27140	0.763135	23	0.728297	0.69697
NSFTV_11	E2	5	48076	0.900947	45	40305	0.698536	30	0.83836	0.666667
NSFTV_11	E2	6	62517	0.909561	41	52169	0.638243	27	0.834477	0.658537
NSFTV_11	E2	7	72855	0.898794	46	56678	0.573643	30	0.777956	0.652174
NSFTV_11	E2	8	85050	0.918174	36	64256	0.524117	23	0.755509	0.638889
NSFTV_11	E2	9	96411	0.894488	48	71399	0.463824	28	0.740569	0.583333
NSFTV_11	E2	10	118215	0.881568	53	80643	0.403531	28	0.682172	0.528302
NSFTV_11	E2	11	135531	0.862188	63	84528	0.347545	27	0.62368	0.428571
NSFTV_11	E2	12	160316	0.885874	52	94740	0.308786	18	0.590958	0.346154
NSFTV_11	E2	13	180193	0.864341	63	110436	0.267873	19	0.612876	0.301587
NSFTV_11	E2	14	199544	0.804048	90	115330	0.2205	22	0.577968	0.244444
NSFTV_11	E2	15	206180	0.836348	76	123186	0.190353	14	0.597468	0.184211
NSFTV_11	E2	16	247898	0.810508	87	129066	0.158053	15	0.520642	0.172414
NSFTV_11	E2	17	279941	0.765289	109	120120	0.13006	15	0.42909	0.137615
NSFTV_11	E2	18	321465	0.702842	137	142418	0.119294	20	0.443028	0.145985
NSFTV_11	E2	19	330351	0.834195	77	152333	0.132214	15	0.461125	0.194805
NSFTV_11	E2	20	371057	0.713609	132	155727	0.112834	23	0.419685	0.174242
NSFTV_11	E3	0	14762	0.93959	NA	15627	0.937433	NA	1.0586	NA
NSFTV_11	E3	1	15734	0.93959	27	17297	0.946063	24	1.09934	0.888889
NSFTV_11	E3	2	18299	0.933118	29	20383	0.885653	28	1.11389	0.965517
NSFTV_11	E3	3	23374	0.92233	34	27169	0.823085	28	1.16236	0.823529
NSFTV_11	E3	4	29921	0.907228	41	32549	0.764833	27	1.08783	0.658537
NSFTV_11	E3	5	36853	0.928803	31	36565	0.719525	21	0.992185	0.677419
NSFTV_11	E3	6	44687	0.900755	44	41909	0.66343	26	0.937834	0.590909
NSFTV_11	E3	7	58442	0.90507	43	50394	0.609493	25	0.862291	0.581395
NSFTV_11	E3	8	72480	0.898598	46	58721	0.555556	25	0.810168	0.543478
NSFTV_11	E3	9	84964	0.87055	59	69274	0.492988	29	0.815334	0.491525
NSFTV_11	E3	10	102606	0.851133	68	80880	0.428263	30	0.788258	0.441176
NSFTV_11	E3	11	127082	0.857605	64	88816	0.376483	25	0.698887	0.390625
NSFTV_11	E3	12	154424	0.868393	60	91897	0.331176	21	0.595095	0.35
NSFTV_11	E3	13	171117	0.833873	75	98919	0.290183	19	0.578078	0.253333
NSFTV_11	E3	14	198800	0.831715	76	109247	0.253506	17	0.549532	0.223684
NSFTV_11	E3	15	236491	0.814455	84	116335	0.221143	15	0.491921	0.178571
NSFTV_11	E3	16	277370	0.814455	84	115942	0.195254	12	0.418005	0.142857
NSFTV_11	E3	17	317605	0.764833	106	120190	0.167206	13	0.378426	0.122642
NSFTV_11	E3	18	369142	0.695793	137	118572	0.141316	12	0.32121	0.0875912
NSFTV_11	E3	19	424559	0.710895	134	121572	0.137001	13	0.286349	0.0970149
NSFTV_11	E3	20	475112	0.682848	143	129678	0.132686	14	0.272942	0.0979021
NSFTV_112	E1	0	8775	0.9413	NA	9606	0.9413	NA	1.0947	NA
NSFTV_112	E1	1	11525	0.897275	49	14755	0.897275	49	1.28026	1
NSFTV_112	E1	2	14084	0.928721	34	17958	0.830189	32	1.27506	0.941176
NSFTV_112	E1	3	19086	0.916143	40	23190	0.763103	32	1.21503	0.8
NSFTV_112	E1	4	25261	0.930818	33	28275	0.714885	23	1.11931	0.69697
NSFTV_112	E1	5	32842	0.91195	41	35754	0.658281	27	1.08867	0.658537
NSFTV_112	E1	6	38849	0.907757	44	41114	0.601677	27	1.0583	0.613636
NSFTV_112	E1	7	52336	0.903564	45	47480	0.54717	26	0.907215	0.577778
NSFTV_112	E1	8	70937	0.884696	56	57852	0.48218	31	0.815541	0.553571
NSFTV_112	E1	9	84318	0.890985	53	75421	0.429769	25	0.894483	0.471698
NSFTV_112	E1	10	98237	0.895178	51	82509	0.385744	21	0.839897	0.411765
NSFTV_112	E1	11	119144	0.886792	55	89099	0.343816	20	0.747826	0.363636
NSFTV_112	E1	12	144178	0.861635	66	97231	0.29979	21	0.674382	0.318182
NSFTV_112	E1	13	161462	0.840671	76	104507	0.266247	16	0.647254	0.210526
NSFTV_112	E1	14	206296	0.834382	79	118194	0.230608	17	0.572934	0.21519
NSFTV_112	E1	15	247170	0.794549	98	123842	0.197065	16	0.50104	0.163265
NSFTV_112	E1	16	274798	0.840671	77	126100	0.176101	10	0.458883	0.12987
NSFTV_112	E1	17	321985	0.769392	110	128796	0.15304	11	0.400006	0.1
NSFTV_112	E1	18	367707	0.756813	115	132193	0.142558	11	0.359506	0.0956522
NSFTV_112	E1	19	410316	0.750524	119	136536	0.136268	13	0.332758	0.109244
NSFTV_112	E1	20	464997	0.748428	121	157057	0.136268	14	0.337759	0.115702
NSFTV_112	E2	0	9504.5	0.955857	NA	9931.5	0.959087	NA	1.04915	NA
NSFTV_112	E2	1	11439	0.950474	21.5	11996	0.95478	20	1.10053	0.918981
NSFTV_112	E2	2	14960.5	0.944014	25	16090.5	0.906331	22.5	1.19008	0.888795
NSFTV_112	E2	3	18009	0.95478	19.5	17550.5	0.870801	16	1.00494	0.809783
NSFTV_112	E2	4	22730.5	0.95155	20.5	20861	0.834195	17	0.951814	0.815
NSFTV_112	E2	5	27724.5	0.94186	25	25115	0.795435	18	0.978036	0.720486
NSFTV_112	E2	6	33533.5	0.94186	25.5	30610	0.755599	18.5	0.983542	0.720968
NSFTV_112	E2	7	41417	0.93863	27	38305.5	0.718992	17	0.954886	0.619048
NSFTV_112	E2	8	49841.5	0.94832	23.5	39455	0.686693	15	0.867796	0.637218
NSFTV_112	E2	9	56320.5	0.94832	23	43231	0.657623	13.5	0.835663	0.575051
NSFTV_112	E2	10	68362	0.927864	31.5	53115.5	0.615633	19.5	0.820641	0.615741
NSFTV_112	E2	11	84492	0.933247	29.5	64634	0.573643	19.5	0.798097	0.668452
NSFTV_112	E2	12	96524.5	0.904177	26	70109	0.543497	14	0.771803	0.538462
NSFTV_112	E2	13	111110	0.919251	37	76784	0.504737	18	0.736541	0.4875
NSFTV_112	E2	14	127598	0.910637	39.5	80394.5	0.468131	17	0.666991	0.435294
NSFTV_112	E2	15	149212	0.894488	47.5	93791.5	0.429371	18	0.652111	0.382222
NSFTV_112	E2	16	173686	0.891258	49.5	102282	0.393842	16.5	0.607289	0.338636
NSFTV_112	E2	17	202924	0.875108	56.5	115360	0.355082	18	0.593535	0.325111
NSFTV_112	E2	18	235006	0.833118	76.5	124964	0.310939	20.5	0.547518	0.270783
NSFTV_112	E2	19	259168	0.878338	56.5	132238	0.280792	14	0.536979	0.24592
NSFTV_112	E2	20	291776	0.840655	73	136824	0.250646	14	0.498562	0.195352
NSFTV_112	E3	0	7902	1.0302	NA	9760	1	NA	1.23513	NA
NSFTV_112	E3	1	9658	0.980583	23	11652	0.952535	22	1.20646	0.956522
NSFTV_112	E3	2	12661	0.946063	23	14727	0.900755	24	1.16318	1.04348
NSFTV_112	E3	3	15548	0.935275	28	19947	0.851133	23	1.28293	0.821429
NSFTV_112	E3	4	17773	0.92233	34	21786	0.795038	26	1.22579	0.764706
NSFTV_112	E3	5	20963	0.943905	24	24620	0.760518	16	1.17445	0.666667
NSFTV_112	E3	6	26377	0.920173	36	30699	0.708738	24	1.16385	0.666667
NSFTV_112	E3	7	34624	0.928803	32	36892	0.66343	21	1.0655	0.65625
NSFTV_112	E3	8	40337	0.920173	36	40450	0.613808	23	1.0028	0.638889
NSFTV_112	E3	9	53691	0.900755	44	50383	0.555556	27	0.938388	0.613636
NSFTV_112	E3	10	71674	0.88781	51	65497	0.486516	32	0.913818	0.627451
NSFTV_112	E3	11	80335	0.894283	48	75297	0.426106	28	0.937288	0.583333
NSFTV_112	E3	12	96382	0.894283	49	83374	0.370011	26	0.865037	0.530612
NSFTV_112	E3	13	127381	0.881338	54	94196	0.320388	23	0.739482	0.425926
NSFTV_112	E3	14	143716	0.87918	55	101548	0.275081	21	0.706588	0.381818
NSFTV_112	E3	15	179046	0.868393	59	107805	0.236246	18	0.602108	0.305085
NSFTV_112	E3	16	211941	0.868393	60	109601	0.201726	16	0.51713	0.266667
NSFTV_112	E3	17	262274	0.8274	78	117022	0.169364	15	0.446182	0.192308
NSFTV_112	E3	18	303212	0.795038	94	117689	0.141316	13	0.388141	0.138298
NSFTV_112	E3	19	354158	0.779935	102	122299	0.130529	15	0.345323	0.147059
NSFTV_112	E3	20	394661	0.756203	111	131958	0.126214	18	0.334358	0.162162
NSFTV_113	E1	0	16164	0.918239	NA	17054	0.914046	NA	1.05506	NA
NSFTV_113	E1	1	19325	0.91195	42	21471	0.914046	41	1.11105	0.97619
NSFTV_113	E1	2	24280	0.928721	34	25142	0.849057	31	1.0355	0.911765
NSFTV_113	E1	3	32047	0.903564	46	32658	0.771488	37	1.01907	0.804348
NSFTV_113	E1	4	42899	0.926625	35	39819	0.721174	24	0.928203	0.685714
NSFTV_113	E1	5	50003	0.899371	48	48116	0.656184	31	0.962262	0.645833
NSFTV_113	E1	6	60485	0.895178	50	55130	0.591195	31	0.911466	0.62
NSFTV_113	E1	7	76457	0.899371	49	58466	0.534591	27	0.764691	0.55102
NSFTV_113	E1	8	104010	0.863732	65	77207	0.463312	34	0.742304	0.523077
NSFTV_113	E1	9	112640	0.884696	55	83072	0.410901	25	0.7375	0.454545
NSFTV_113	E1	10	128335	0.895178	49	90194	0.368973	20	0.702801	0.408163
NSFTV_113	E1	11	140623	0.880503	56	92718	0.333333	17	0.659337	0.303571
NSFTV_113	E1	12	159931	0.84696	73	91734	0.291405	20	0.573585	0.273973
NSFTV_113	E1	13	180552	0.832285	81	94036	0.253669	18	0.520825	0.222222
NSFTV_113	E1	14	209622	0.821803	86	95745	0.224319	14	0.456751	0.162791
NSFTV_113	E1	15	231208	0.813417	90	102841	0.199161	12	0.444799	0.133333
NSFTV_113	E1	16	249562	0.838574	78	102525	0.178197	9	0.41082	0.115385
NSFTV_113	E1	17	288063	0.771488	110	99018	0.157233	10	0.343737	0.0909091
NSFTV_113	E1	18	317815	0.790356	101	103362	0.144654	9	0.325227	0.0891089
NSFTV_113	E1	19	349947	0.779874	106	105623	0.144654	10	0.301826	0.0943396
NSFTV_113	E1	20	385590	0.838574	78	115252	0.148847	8	0.298898	0.102564
NSFTV_113	E2	0	13417	0.98062	NA	14121	1	NA	1.05247	NA
NSFTV_113	E2	1	15074	0.956934	19	15693	0.96124	18	1.04106	0.947368
NSFTV_113	E2	2	18200	0.944014	24	19296	0.913867	22	1.06022	0.916667
NSFTV_113	E2	3	23592	0.956934	19	23509	0.881568	15	0.996482	0.789474
NSFTV_113	E2	4	26642	0.95478	20	30788	0.847115	16	1.15562	0.8
NSFTV_113	E2	5	33237	0.946167	24	36872	0.808355	18	1.10937	0.75
NSFTV_113	E2	6	41810	0.94186	26	41438	0.771748	17	0.991103	0.653846
NSFTV_113	E2	7	45149	0.939707	27	48462	0.735142	17	1.07338	0.62963
NSFTV_113	E2	8	48346	0.950474	21	49643	0.704996	14	1.02683	0.666667
NSFTV_113	E2	9	58195	0.946167	23	52979	0.674849	14	0.91037	0.608696
NSFTV_113	E2	10	70695	0.931094	31	56804	0.63609	18	0.803508	0.580645
NSFTV_113	E2	11	83664	0.937554	28	63716	0.601637	16	0.76157	0.571429
NSFTV_113	E2	12	85133	0.944014	25	70454	0.57149	14	0.827576	0.56
NSFTV_113	E2	13	92629	0.924634	34	81624	0.528424	20	0.881193	0.588235
NSFTV_113	E2	14	115279	0.924634	34	87024	0.491817	17	0.754899	0.5
NSFTV_113	E2	15	136177	0.907407	41	94392	0.446598	21	0.693157	0.512195
NSFTV_113	E2	16	155210	0.909561	40	97078	0.405685	19	0.625462	0.475
NSFTV_113	E2	17	170280	0.900947	45	102214	0.364772	19	0.60027	0.422222
NSFTV_113	E2	18	200598	0.875108	55	108916	0.321705	20	0.542957	0.363636
NSFTV_113	E2	19	221320	0.905254	43	114509	0.289406	15	0.517391	0.348837
NSFTV_113	E2	20	241007	0.892334	49	121240	0.257106	15	0.503056	0.306122
NSFTV_113	E3	0	12529	1.01079	NA	12983	0.9137	NA	1.03624	NA
NSFTV_113	E3	1	14019	0.95685	25	13510	0.941748	25	0.963692	1
NSFTV_113	E3	2	15420	0.937433	28	15940	0.881338	28	1.03372	1
NSFTV_113	E3	3	18792	0.915858	38	19414	0.814455	31	1.0331	0.815789
NSFTV_113	E3	4	25002	0.935275	29	24099	0.771305	20	0.963883	0.689655
NSFTV_113	E3	5	25534	0.926645	32	24849	0.728155	20	0.973173	0.625
NSFTV_113	E3	6	32180	0.924488	34	28452	0.685005	20	0.884152	0.588235
NSFTV_113	E3	7	39922	0.915858	38	35068	0.639698	21	0.878413	0.552632
NSFTV_113	E3	8	54658	0.88781	51	40166	0.579288	28	0.73486	0.54902
NSFTV_113	E3	9	57020	0.89644	47	45371	0.529666	23	0.795703	0.489362
NSFTV_113	E3	10	77094	0.855448	67	50987	0.462783	31	0.661361	0.462687
NSFTV_113	E3	11	96987	0.900755	45	57206	0.421791	19	0.589832	0.422222
NSFTV_113	E3	12	118260	0.868393	61	65105	0.370011	24	0.550524	0.393443
NSFTV_113	E3	13	134903	0.866235	61	71879	0.326861	20	0.53282	0.327869
NSFTV_113	E3	14	153630	0.857605	65	76867	0.288026	18	0.500338	0.276923
NSFTV_113	E3	15	181751	0.838188	75	80609	0.249191	18	0.443513	0.24
NSFTV_113	E3	16	217023	0.81014	88	85329	0.214671	16	0.39318	0.181818
NSFTV_113	E3	17	251656	0.751888	116	80818	0.177994	17	0.321145	0.146552
NSFTV_113	E3	18	282839	0.72384	127	77766	0.149946	13	0.274948	0.102362
NSFTV_113	E3	19	330518	0.719525	130	75755	0.134844	14	0.229201	0.107692
NSFTV_113	E3	20	387000	0.659115	157	89217	0.130529	17	0.230535	0.10828
NSFTV_114	E1	0	5563	0.920335	NA	11512	0.920335	NA	2.06939	NA
NSFTV_114	E1	1	6617	0.924528	36	15152	0.926625	35	2.28986	0.972222
NSFTV_114	E1	2	9008	0.939203	30	19026	0.865828	28	2.11212	0.933333
NSFTV_114	E1	3	13230	0.918239	39	25897	0.792453	35	1.95745	0.897436
NSFTV_114	E1	4	18751	0.9413	29	31991	0.746331	22	1.7061	0.758621
NSFTV_114	E1	5	23772	0.922432	37	39183	0.69392	25	1.64828	0.675676
NSFTV_114	E1	6	29617	0.916143	39	46915	0.643606	24	1.58406	0.615385
NSFTV_114	E1	7	38746	0.926625	35	54251	0.597484	22	1.40017	0.628571
NSFTV_114	E1	8	51061	0.897275	48	66958	0.536688	29	1.31133	0.604167
NSFTV_114	E1	9	62536	0.916143	40	78292	0.490566	22	1.25195	0.55
NSFTV_114	E1	10	72047	0.922432	37	83485	0.450734	19	1.15876	0.513514
NSFTV_114	E1	11	85591	0.909853	42	86871	0.408805	20	1.01495	0.47619
NSFTV_114	E1	12	101396	0.884696	55	95014	0.360587	23	0.937059	0.418182
NSFTV_114	E1	13	122776	0.861635	66	98360	0.316562	21	0.801134	0.318182
NSFTV_114	E1	14	144005	0.863732	66	107444	0.27673	19	0.746113	0.287879
NSFTV_114	E1	15	163392	0.853249	70	111139	0.245283	15	0.680199	0.214286
NSFTV_114	E1	16	195037	0.870021	63	113216	0.218029	13	0.580485	0.206349
NSFTV_114	E1	17	226271	0.819706	87	116290	0.188679	14	0.513941	0.16092
NSFTV_114	E1	18	259114	0.830189	82	123596	0.165618	11	0.476995	0.134146
NSFTV_114	E1	19	290939	0.823899	84	130549	0.148847	8	0.448716	0.0952381
NSFTV_114	E1	20	337702	0.861635	66	131458	0.150943	6	0.389272	0.0909091
NSFTV_114	E2	0	15998	0.922481	NA	15594	0.956934	NA	0.974747	NA
NSFTV_114	E2	1	21163	0.937554	28	22279	0.939707	26	1.05273	0.928571
NSFTV_114	E2	2	24320	0.922481	35	25580	0.875108	30	1.05181	0.857143
NSFTV_114	E2	3	26276	0.944014	24	28085	0.834195	19	1.06885	0.791667
NSFTV_114	E2	4	31274	0.939707	27	35764	0.791128	20	1.14357	0.740741
NSFTV_114	E2	5	33442	0.918174	37	44123	0.730835	28	1.31939	0.756757
NSFTV_114	E2	6	39773	0.924634	34	46830	0.679156	24	1.17743	0.705882
NSFTV_114	E2	7	49116	0.920327	36	51827	0.625323	25	1.0552	0.694444
NSFTV_114	E2	8	59994	0.94186	26	59875	0.58441	19	0.998016	0.730769
NSFTV_114	E2	9	68144	0.928941	32	69973	0.534884	23	1.02684	0.71875
NSFTV_114	E2	10	79144	0.911714	39	86070	0.478898	26	1.08751	0.666667
NSFTV_114	E2	11	84042	0.913867	39	95716	0.422911	26	1.13891	0.666667
NSFTV_114	E2	12	94488	0.931094	31	97111	0.384152	18	1.02776	0.580645
NSFTV_114	E2	13	117217	0.909561	41	101533	0.338932	21	0.866197	0.512195
NSFTV_114	E2	14	130328	0.875108	57	101081	0.287252	24	0.775589	0.421053
NSFTV_114	E2	15	156678	0.883721	54	109203	0.248493	18	0.69699	0.333333
NSFTV_114	E2	16	175707	0.864341	62	109937	0.211886	17	0.625684	0.274194
NSFTV_114	E2	17	204451	0.840655	74	106461	0.173127	18	0.520716	0.243243
NSFTV_114	E2	18	240730	0.782515	100	116351	0.134367	18	0.483326	0.18
NSFTV_114	E2	19	284836	0.881568	55	125066	0.138674	12	0.439081	0.218182
NSFTV_114	E2	20	316328	0.799742	92	124251	0.127907	16	0.392792	0.173913
NSFTV_114	E3	0	11082	1.09061	NA	10513	1.09709	NA	0.948655	NA
NSFTV_114	E3	1	16690	1.04099	23	13152	1.04531	24	0.788017	1.04348
NSFTV_114	E3	2	21668	0.984898	26	18218	0.987055	27	0.840779	1.03846
NSFTV_114	E3	3	23067	0.93959	26	21928	0.926645	28	0.950622	1.07692
NSFTV_114	E3	4	25737	0.920173	36	25044	0.855448	33	0.973074	0.916667
NSFTV_114	E3	5	30528	0.94822	23	29585	0.816613	18	0.96911	0.782609
NSFTV_114	E3	6	36296	0.918015	37	36204	0.760518	26	0.997465	0.702703
NSFTV_114	E3	7	43525	0.92233	34	47207	0.710895	23	1.0846	0.676471
NSFTV_114	E3	8	59255	0.9137	39	52500	0.650485	28	0.886001	0.717949
NSFTV_114	E3	9	82082	0.900755	45	63798	0.590076	28	0.777247	0.622222
NSFTV_114	E3	10	97895	0.872708	57	80495	0.514563	35	0.822259	0.614035
NSFTV_114	E3	11	119121	0.892125	49	90853	0.449838	29	0.762695	0.591837
NSFTV_114	E3	12	149960	0.883495	52	96289	0.391586	27	0.642098	0.519231
NSFTV_114	E3	13	170718	0.866235	61	114459	0.329018	29	0.670457	0.47541
NSFTV_114	E3	14	206390	0.859763	64	126470	0.272923	26	0.612772	0.40625
NSFTV_114	E3	15	250188	0.83603	74	148486	0.223301	23	0.593498	0.310811
NSFTV_114	E3	16	305077	0.8274	78	150102	0.180151	20	0.492013	0.25641
NSFTV_114	E3	17	370614	0.779935	102	157683	0.141316	18	0.425464	0.176471
NSFTV_114	E3	18	433327	0.725998	126	163894	0.121899	19	0.378222	0.150794
NSFTV_114	E3	19	510865	0.704423	136	167142	0.115426	23	0.327174	0.169118
NSFTV_114	E3	20	597006	0.665588	153	183631	0.111111	25	0.307587	0.163399
NSFTV_116	E1	0	11989	0.9413	NA	12430	0.937107	NA	1.03678	NA
NSFTV_116	E1	1	15345	0.945493	26	15423	0.943396	27	1.00508	1.03846
NSFTV_116	E1	2	20756	0.947589	25	20099	0.890985	25	0.968347	1
NSFTV_116	E1	3	28359	0.928721	33	26826	0.830189	29	0.945943	0.878788
NSFTV_116	E1	4	33170	0.945493	25	30709	0.790356	19	0.925806	0.76
NSFTV_116	E1	5	40486	0.924528	35	37151	0.737945	25	0.917626	0.714286
NSFTV_116	E1	6	50410	0.918239	39	44845	0.687631	24	0.889605	0.615385
NSFTV_116	E1	7	62526	0.920335	38	54010	0.639413	23	0.863801	0.605263
NSFTV_116	E1	8	71990	0.890985	52	64131	0.572327	31	0.890832	0.596154
NSFTV_116	E1	9	89937	0.90566	46	70944	0.524109	23	0.788819	0.5
NSFTV_116	E1	10	110432	0.907757	44	76779	0.477987	22	0.69526	0.5
NSFTV_116	E1	11	122956	0.895178	50	80861	0.431866	22	0.657642	0.44
NSFTV_116	E1	12	139313	0.870021	62	96304	0.377358	26	0.691278	0.419355
NSFTV_116	E1	13	167367	0.861635	67	103057	0.32914	23	0.615755	0.343284
NSFTV_116	E1	14	174921	0.870021	63	109577	0.291405	18	0.626437	0.285714
NSFTV_116	E1	15	197623	0.867925	64	115065	0.253669	18	0.582245	0.28125
NSFTV_116	E1	16	236433	0.890985	53	123991	0.228512	14	0.524423	0.264151
NSFTV_116	E1	17	273426	0.840671	77	128670	0.201258	13	0.470584	0.168831
NSFTV_116	E1	18	313716	0.851153	72	132765	0.178197	11	0.423201	0.152778
NSFTV_116	E1	19	355088	0.834382	79	133984	0.157233	10	0.377326	0.126582
NSFTV_116	E1	20	386826	0.865828	66	138371	0.148847	8	0.357709	0.121212
NSFTV_116	E2	0	12068	0.969854	NA	12563	0.963394	NA	1.04102	NA
NSFTV_116	E2	1	12423	0.95478	20	14082	0.952627	20	1.13354	1
NSFTV_116	E2	2	14971	0.946167	23	16131	0.907407	21	1.07748	0.913043
NSFTV_116	E2	3	18852	0.952627	21	19268	0.868648	18	1.02207	0.857143
NSFTV_116	E2	4	22932	0.95478	20	23263	0.832041	17	1.01443	0.85
NSFTV_116	E2	5	27634	0.944014	25	25516	0.793282	18	0.923355	0.72
NSFTV_116	E2	6	30628	0.944014	25	29180	0.754522	18	0.952723	0.72
NSFTV_116	E2	7	35497	0.944014	25	34742	0.717916	17	0.978731	0.68
NSFTV_116	E2	8	40450	0.952627	21	43210	0.687769	14	1.06823	0.666667
NSFTV_116	E2	9	42098	0.956934	19	45365	0.659776	13	1.0776	0.684211
NSFTV_116	E2	10	45820	0.935401	28	50933	0.61671	20	1.11159	0.714286
NSFTV_116	E2	11	51983	0.950474	22	52449	0.58441	15	1.00896	0.681818
NSFTV_116	E2	12	52026	0.952627	21	55606	0.556417	13	1.06881	0.619048
NSFTV_116	E2	13	62821	0.937554	28	58390	0.519811	17	0.929466	0.607143
NSFTV_116	E2	14	68937	0.939707	27	65544	0.483204	17	0.950781	0.62963
NSFTV_116	E2	15	70533	0.928941	31	72139	0.442291	19	1.02277	0.612903
NSFTV_116	E2	16	81023	0.933247	30	75874	0.405685	17	0.93645	0.566667
NSFTV_116	E2	17	96896	0.920327	35	81142	0.369078	17	0.837413	0.485714
NSFTV_116	E2	18	115899	0.898794	45	81786	0.328165	19	0.705666	0.422222
NSFTV_116	E2	19	136554	0.924634	34	83751	0.298019	14	0.613318	0.411765
NSFTV_116	E2	20	145099	0.913867	38	85512	0.272179	12	0.589336	0.315789
NSFTV_116	E3	0	14690	1.01726	NA	12782	1.02805	NA	0.870116	NA
NSFTV_116	E3	1	15227	0.969795	22	13998	0.980583	22	0.919288	1
NSFTV_116	E3	2	16987	0.93959	26	15252	0.926645	25	0.897863	0.961538
NSFTV_116	E3	3	20306	0.933118	30	19154	0.877023	23	0.943268	0.766667
NSFTV_116	E3	4	25031	0.918015	37	22132	0.816613	28	0.884184	0.756757
NSFTV_116	E3	5	30249	0.941748	25	27655	0.77562	19	0.914245	0.76
NSFTV_116	E3	6	37983	0.911543	39	33764	0.717368	27	0.888924	0.692308
NSFTV_116	E3	7	50077	0.92233	35	38727	0.667745	23	0.773349	0.657143
NSFTV_116	E3	8	59023	0.9137	38	44540	0.613808	25	0.754621	0.657895
NSFTV_116	E3	9	68350	0.892125	48	48846	0.551241	29	0.714645	0.604167
NSFTV_116	E3	10	80736	0.877023	56	55454	0.484358	31	0.686856	0.553571
NSFTV_116	E3	11	101396	0.88781	50	67283	0.423948	28	0.663567	0.56
NSFTV_116	E3	12	122649	0.88781	50	77171	0.367853	26	0.629202	0.52
NSFTV_116	E3	13	139505	0.877023	56	85209	0.318231	23	0.610795	0.410714
NSFTV_116	E3	14	167932	0.874865	56	90814	0.272923	21	0.540778	0.375
NSFTV_116	E3	15	210213	0.859763	64	93287	0.231931	19	0.443774	0.296875
NSFTV_116	E3	16	238777	0.859763	63	100074	0.201726	14	0.419111	0.222222
NSFTV_116	E3	17	265960	0.81877	81	105125	0.165049	17	0.395266	0.209877
NSFTV_116	E3	18	287436	0.788565	97	114867	0.134844	15	0.399626	0.154639
NSFTV_116	E3	19	365459	0.769148	106	124056	0.128371	16	0.339453	0.150943
NSFTV_116	E3	20	402569	0.75836	112	126698	0.126214	18	0.314724	0.160714
NSFTV_117	E1	0	8822	0.983229	NA	9152	1.00629	NA	1.03741	NA
NSFTV_117	E1	1	12628	0.916143	39	12869	0.926625	38	1.01908	0.974359
NSFTV_117	E1	2	16796	0.949686	24	16063	0.888889	18	0.956359	0.75
NSFTV_117	E1	3	20317	0.943396	26	19780	0.853249	17	0.973569	0.653846
NSFTV_117	E1	4	28083	0.9413	28	27163	0.811321	20	0.96724	0.714286
NSFTV_117	E1	5	37417	0.939203	28	34511	0.771488	19	0.922335	0.678571
NSFTV_117	E1	6	45033	0.937107	30	42008	0.72956	20	0.932827	0.666667
NSFTV_117	E1	7	59661	0.939203	30	54826	0.687631	20	0.918959	0.666667
NSFTV_117	E1	8	80887	0.928721	34	72256	0.637317	24	0.893296	0.705882
NSFTV_117	E1	9	96017	0.91195	42	86698	0.578616	28	0.902944	0.666667
NSFTV_117	E1	10	117497	0.928721	34	97744	0.532495	22	0.831885	0.647059
NSFTV_117	E1	11	151887	0.920335	38	112911	0.48218	24	0.743388	0.631579
NSFTV_117	E1	12	184930	0.901468	47	131559	0.42348	28	0.711399	0.595745
NSFTV_117	E1	13	208326	0.861635	66	153072	0.352201	34	0.734771	0.515152
NSFTV_117	E1	14	241820	0.714885	70	173473	0.287212	31	0.717364	0.442857
NSFTV_117	E1	15	289625	0.836478	80	184252	0.234801	25	0.636174	0.3125
NSFTV_117	E1	16	329910	0.859539	68	194898	0.199161	17	0.590761	0.25
NSFTV_117	E1	17	396280	0.769392	109	197601	0.157233	20	0.49864	0.183486
NSFTV_117	E1	18	471569	0.742138	122	189058	0.132075	16	0.400913	0.131148
NSFTV_117	E1	19	559634	0.769392	108	195142	0.132075	15	0.348696	0.138889
NSFTV_117	E1	20	646501	0.727463	130	204410	0.129979	18	0.316179	0.138462
NSFTV_117	E2	0	11839	1.03015	NA	10144	1.00646	NA	0.856829	NA
NSFTV_117	E2	1	14712	0.984927	21	14918	0.956934	23	1.014	1.09524
NSFTV_117	E2	2	20268	0.944014	24	19628	0.898794	27	0.968423	1.125
NSFTV_117	E2	3	24079	0.95478	20	23642	0.857881	19	0.981851	0.95
NSFTV_117	E2	4	28345	0.952627	20	29951	0.814815	20	1.05666	1
NSFTV_117	E2	5	36031	0.939707	27	39183	0.763135	24	1.08748	0.888889
NSFTV_117	E2	6	44234	0.935401	28	47676	0.715762	22	1.07781	0.785714
NSFTV_117	E2	7	54892	0.937554	29	52426	0.668389	22	0.955075	0.758621
NSFTV_117	E2	8	67836	0.944014	25	64734	0.625323	20	0.954272	0.8
NSFTV_117	E2	9	79668	0.939707	26	75912	0.582257	20	0.952854	0.769231
NSFTV_117	E2	10	90508	0.913867	38	89778	0.52627	26	0.991934	0.684211
NSFTV_117	E2	11	99954	0.916021	38	96066	0.470284	26	0.961102	0.684211
NSFTV_117	E2	12	111399	0.928941	33	106786	0.427218	20	0.95859	0.606061
NSFTV_117	E2	13	136247	0.903101	45	122142	0.375538	25	0.896475	0.555556
NSFTV_117	E2	14	151639	0.890181	50	138449	0.321705	26	0.913017	0.52
NSFTV_117	E2	15	170282	0.879414	56	164459	0.276486	21	0.965804	0.375
NSFTV_117	E2	16	203446	0.875108	58	169935	0.237726	18	0.835283	0.310345
NSFTV_117	E2	17	248922	0.842808	71	175485	0.19466	20	0.70498	0.28169
NSFTV_117	E2	18	296988	0.788975	97	176532	0.153747	19	0.594408	0.195876
NSFTV_117	E2	19	328965	0.855728	66	177971	0.138674	12	0.541003	0.181818
NSFTV_117	E2	20	372605	0.812661	86	187308	0.127907	16	0.502699	0.186047
NSFTV_117	E3	0	10490	0.980583	NA	10585	0.971953	NA	1.00906	NA
NSFTV_117	E3	1	12760	0.952535	20	14214	0.950378	21	1.11395	1.05
NSFTV_117	E3	2	17660	0.93959	26	18318	0.898598	24	1.03726	0.923077
NSFTV_117	E3	3	21726	0.935275	29	23072	0.84466	25	1.06195	0.862069
NSFTV_117	E3	4	26983	0.918015	36	26991	0.788565	26	1.0003	0.722222
NSFTV_117	E3	5	35946	0.93959	26	34286	0.745415	20	0.95382	0.769231
NSFTV_117	E3	6	43849	0.909385	40	44158	0.687163	27	1.00705	0.675
NSFTV_117	E3	7	51021	0.92233	36	51864	0.631068	26	1.01652	0.722222
NSFTV_117	E3	8	67098	0.907228	41	61080	0.570658	28	0.91031	0.682927
NSFTV_117	E3	9	83418	0.885653	52	73546	0.497303	34	0.881656	0.653846
NSFTV_117	E3	10	100750	0.868393	60	88121	0.417476	37	0.87465	0.616667
NSFTV_117	E3	11	117574	0.872708	57	95251	0.350593	31	0.810137	0.54386
NSFTV_117	E3	12	153798	0.868393	60	106291	0.292341	27	0.691108	0.45
NSFTV_117	E3	13	185564	0.868393	59	124370	0.238403	25	0.670227	0.423729
NSFTV_117	E3	14	213538	0.846818	68	134211	0.193096	21	0.628511	0.308824
NSFTV_117	E3	15	260371	0.840345	72	136701	0.156419	17	0.525024	0.236111
NSFTV_117	E3	16	306368	0.8274	79	139642	0.130529	16	0.455798	0.202532
NSFTV_117	E3	17	342164	0.788565	97	140421	0.121899	19	0.410391	0.195876
NSFTV_117	E3	18	401426	0.736785	119	149454	0.115426	23	0.372308	0.193277
NSFTV_117	E3	19	487970	0.71521	128	162985	0.111111	25	0.334006	0.195312
NSFTV_117	E3	20	568986	0.702265	135	183535	0.104639	27	0.322565	0.2
NSFTV_118	E1	0	9603	0.97065	NA	11428	0.97065	NA	1.19004	NA
NSFTV_118	E1	1	11344	0.914046	41	13327	0.916143	40	1.17481	0.97561
NSFTV_118	E1	2	13919	0.9413	28	15339	0.865828	24	1.10202	0.857143
NSFTV_118	E1	3	20030	0.932914	32	23118	0.813417	25	1.15417	0.78125
NSFTV_118	E1	4	24300	0.932914	31	28918	0.763103	24	1.19004	0.774194
NSFTV_118	E1	5	31088	0.930818	33	35196	0.712788	24	1.13214	0.727273
NSFTV_118	E1	6	37774	0.924528	36	39809	0.662474	24	1.05387	0.666667
NSFTV_118	E1	7	47952	0.924528	35	48506	0.612159	24	1.01155	0.685714
NSFTV_118	E1	8	61327	0.918239	39	62114	0.555556	27	1.01283	0.692308
NSFTV_118	E1	9	64153	0.916143	39	74817	0.498952	27	1.16623	0.692308
NSFTV_118	E1	10	75109	0.926625	35	83724	0.45283	22	1.1147	0.628571
NSFTV_118	E1	11	85909	0.916143	40	92301	0.406709	22	1.0744	0.55
NSFTV_118	E1	12	105914	0.91195	43	104931	0.362683	21	0.990719	0.488372
NSFTV_118	E1	13	131640	0.888889	53	120733	0.314465	23	0.917145	0.433962
NSFTV_118	E1	14	148445	0.884696	56	134904	0.27673	18	0.908781	0.321429
NSFTV_118	E1	15	164000	0.867925	63	140841	0.24109	17	0.858787	0.269841
NSFTV_118	E1	16	203935	0.888889	55	151245	0.215933	12	0.741633	0.218182
NSFTV_118	E1	17	252949	0.838574	78	153801	0.184486	15	0.608032	0.192308
NSFTV_118	E1	18	289406	0.825996	82	155860	0.157233	13	0.538551	0.158537
NSFTV_118	E1	19	314147	0.828092	81	156819	0.144654	10	0.49919	0.123457
NSFTV_118	E1	20	345296	0.819706	86	162806	0.140461	12	0.471497	0.139535
NSFTV_118	E2	0	17050	1.00969	NA	15135.5	0.99031	NA	0.890763	NA
NSFTV_118	E2	1	20289	0.9677	24	18918	0.949397	23.5	0.934929	0.981481
NSFTV_118	E2	2	23325.5	0.94186	25.5	21632	0.895564	25	0.927237	1.00161
NSFTV_118	E2	3	27200.5	0.95155	21	23969.5	0.856804	18	0.881348	0.864989
NSFTV_118	E2	4	36390.5	0.947244	23	27409.5	0.818045	18	0.753176	0.79922
NSFTV_118	E2	5	43565	0.933247	29.5	32441	0.772825	21	0.755507	0.724638
NSFTV_118	E2	6	48883.5	0.933247	30	36772	0.728682	20.5	0.755954	0.694286
NSFTV_118	E2	7	60457	0.928941	31.5	40326	0.684539	20.5	0.6644	0.662682
NSFTV_118	E2	8	72747.5	0.94186	26.5	46311.5	0.650086	16	0.636815	0.614493
NSFTV_118	E2	9	84757.5	0.930017	31.5	54845.5	0.61025	18.5	0.648388	0.602564
NSFTV_118	E2	10	100654	0.919251	36.5	62547	0.562877	22	0.623838	0.608333
NSFTV_118	E2	11	116588	0.916021	37.5	71601	0.518734	21	0.614868	0.577586
NSFTV_118	E2	12	130002	0.927864	32.5	75593	0.484281	16	0.580273	0.497587
NSFTV_118	E2	13	144114	0.907407	42	79162.5	0.441214	20	0.54824	0.478409
NSFTV_118	E2	14	165138	0.890181	49.5	84140	0.398148	20	0.50777	0.41717
NSFTV_118	E2	15	187690	0.884798	52	92720	0.358312	18.5	0.492953	0.356826
NSFTV_118	E2	16	220074	0.878338	55.5	98143	0.317399	19	0.442646	0.34871
NSFTV_118	E2	17	254544	0.852498	67.5	102856	0.279716	17.5	0.400432	0.265562
NSFTV_118	E2	18	287560	0.811585	86.5	112894	0.240956	18	0.389449	0.213288
NSFTV_118	E2	19	320564	0.877261	57	120447	0.215116	12	0.37393	0.209667
NSFTV_118	E2	20	341903	0.832041	76.5	121252	0.189276	12	0.353193	0.162708
NSFTV_118	E3	0	12849	0.937433	NA	12797	1.02157	NA	0.995953	NA
NSFTV_118	E3	1	16778	0.935275	28	16010	0.963323	27	0.954226	0.964286
NSFTV_118	E3	2	20405	0.928803	32	18617	0.902913	28	0.912374	0.875
NSFTV_118	E3	3	20327	0.920173	36	18279	0.842503	28	0.899247	0.777778
NSFTV_118	E3	4	24274	0.898598	45	21387	0.773463	32	0.881066	0.711111
NSFTV_118	E3	5	30230	0.93959	27	25664	0.734628	18	0.848958	0.666667
NSFTV_118	E3	6	37357	0.89644	46	30328	0.674218	28	0.811842	0.608696
NSFTV_118	E3	7	45058	0.907228	42	34182	0.618123	26	0.758622	0.619048
NSFTV_118	E3	8	60273	0.881338	53	38088	0.553398	30	0.631925	0.566038
NSFTV_118	E3	9	80802	0.900755	45	42729	0.503776	23	0.528811	0.511111
NSFTV_118	E3	10	92331	0.840345	73	50874	0.426106	36	0.550996	0.493151
NSFTV_118	E3	11	101948	0.900755	45	56708	0.382956	20	0.556244	0.444444
NSFTV_118	E3	12	131109	0.86192	63	61263	0.331176	24	0.467268	0.380952
NSFTV_118	E3	13	153124	0.85329	68	66068	0.281553	23	0.431467	0.338235
NSFTV_118	E3	14	183550	0.846818	69	71490	0.240561	19	0.389485	0.275362
NSFTV_118	E3	15	215202	0.829558	79	76922	0.201726	18	0.357441	0.227848
NSFTV_118	E3	16	254294	0.812298	86	83247	0.169364	15	0.327365	0.174419
NSFTV_118	E3	17	303168	0.760518	110	82116	0.137001	15	0.27086	0.136364
NSFTV_118	E3	18	373804	0.728155	125	81297	0.126214	17	0.217486	0.136
NSFTV_118	E3	19	428498	0.70658	135	84662	0.124056	19	0.197579	0.140741
NSFTV_118	E3	20	482001	0.665588	154	90300	0.121899	19	0.187344	0.123377
NSFTV_120	E1	0	10210	0.97065	NA	12056	0.964361	NA	1.1808	NA
NSFTV_120	E1	1	12213	0.916143	39	14600	0.907757	43	1.19545	1.10256
NSFTV_120	E1	2	16913	0.949686	24	18355	0.857442	24	1.08526	1
NSFTV_120	E1	3	20592	0.943396	26	24605	0.805031	25	1.19488	0.961538
NSFTV_120	E1	4	25837	0.939203	28	30503	0.756813	23	1.18059	0.821429
NSFTV_120	E1	5	32242	0.939203	28	37014	0.708595	23	1.14801	0.821429
NSFTV_120	E1	6	40701	0.937107	30	48384	0.658281	24	1.18877	0.8
NSFTV_120	E1	7	48304	0.932914	31	59099	0.60587	25	1.22348	0.806452
NSFTV_120	E1	8	66319	0.926625	35	70942	0.551363	26	1.06971	0.742857
NSFTV_120	E1	9	82088	0.91195	42	76998	0.490566	29	0.937993	0.690476
NSFTV_120	E1	10	103355	0.926625	35	93617	0.442348	23	0.905781	0.657143
NSFTV_120	E1	11	125278	0.914046	41	117327	0.389937	25	0.936533	0.609756
NSFTV_120	E1	12	147912	0.907757	44	129084	0.339623	24	0.872708	0.545455
NSFTV_120	E1	13	179481	0.880503	56	143795	0.283019	27	0.801171	0.482143
NSFTV_120	E1	14	208180	0.870021	62	160944	0.238994	21	0.7731	0.33871
NSFTV_120	E1	15	254307	0.861635	67	176134	0.201258	18	0.692604	0.268657
NSFTV_120	E1	16	285422	0.895178	49	185979	0.176101	12	0.651593	0.244898
NSFTV_120	E1	17	308675	0.811321	89	185641	0.142558	16	0.601412	0.179775
NSFTV_120	E1	18	397287	0.807128	93	194691	0.129979	16	0.490051	0.172043
NSFTV_120	E1	19	464603	0.840671	76	213145	0.125786	19	0.458768	0.25
NSFTV_120	E1	20	539839	0.78826	100	233872	0.12369	21	0.433225	0.21
NSFTV_120	E2	0	15680.5	1.00323	NA	14827.5	0.99031	NA	0.945574	NA
NSFTV_120	E2	1	19090	0.96447	23	16875.5	0.9677	22.5	0.883957	0.979167
NSFTV_120	E2	2	23577	0.944014	25	20171.5	0.918174	23	0.855452	0.92
NSFTV_120	E2	3	29702	0.950474	22	26284	0.878338	18.5	0.885017	0.839545
NSFTV_120	E2	4	36166.5	0.942937	24.5	32052	0.838501	18.5	0.886401	0.755
NSFTV_120	E2	5	44094	0.928941	32.5	38228	0.790052	22.5	0.86661	0.692857
NSFTV_120	E2	6	57418.5	0.930017	31.5	43938	0.743755	21.5	0.766677	0.68246
NSFTV_120	E2	7	75360	0.925711	33	52888	0.698536	21	0.702177	0.636029
NSFTV_120	E2	8	86909.5	0.942937	25	66387.5	0.661929	17	0.764427	0.678161
NSFTV_120	E2	9	97942	0.922481	34	72954	0.61348	22.5	0.744909	0.662281
NSFTV_120	E2	10	111485	0.909561	40.5	78712.5	0.5618	24	0.706576	0.594444
NSFTV_120	E2	11	140382	0.905254	42.5	89511	0.510121	24.5	0.637457	0.575
NSFTV_120	E2	12	157375	0.910637	40.5	101308	0.462748	21.5	0.643821	0.529484
NSFTV_120	E2	13	178490	0.889104	49.5	113033	0.414298	22.5	0.632753	0.453704
NSFTV_120	E2	14	203264	0.860034	64	128912	0.356158	27	0.631804	0.422422
NSFTV_120	E2	15	238570	0.866494	61	141840	0.314169	19.5	0.593883	0.320604
NSFTV_120	E2	16	289724	0.836348	74.5	155702	0.271102	20	0.538237	0.268418
NSFTV_120	E2	17	331633	0.799742	92	160706	0.228036	20	0.48446	0.217268
NSFTV_120	E2	18	382934	0.764212	109	176650	0.1882	18.5	0.46148	0.169781
NSFTV_120	E2	19	423226	0.825581	81	176538	0.16236	12.5	0.417035	0.154388
NSFTV_120	E2	20	481731	0.754522	112.5	184938	0.141904	14	0.383723	0.124307
NSFTV_120	E3	0	13141	0.941748	NA	11732	0.935275	NA	0.892778	NA
NSFTV_120	E3	1	14939	0.943905	25	14649	0.935275	29	0.980588	1.16
NSFTV_120	E3	2	20736	0.928803	32	19428	0.864078	33	0.936921	1.03125
NSFTV_120	E3	3	26388	0.920173	35	23056	0.805825	27	0.87373	0.771429
NSFTV_120	E3	4	30517	0.90507	42	26388	0.743258	29	0.864698	0.690476
NSFTV_120	E3	5	37210	0.92233	34	30180	0.69795	21	0.811072	0.617647
NSFTV_120	E3	6	52623	0.900755	45	36442	0.644013	25	0.692511	0.555556
NSFTV_120	E3	7	66813	0.902913	44	43365	0.592233	24	0.64905	0.545455
NSFTV_120	E3	8	79471	0.894283	47	52019	0.542611	23	0.654566	0.489362
NSFTV_120	E3	9	103185	0.868393	60	60705	0.484358	26	0.588312	0.433333
NSFTV_120	E3	10	132525	0.84466	71	75705	0.423948	28	0.571251	0.394366
NSFTV_120	E3	11	153904	0.851133	67	89671	0.374326	23	0.582642	0.343284
NSFTV_120	E3	12	188377	0.838188	75	101853	0.324703	23	0.540687	0.306667
NSFTV_120	E3	13	232974	0.812298	86	112331	0.279396	21	0.482161	0.244186
NSFTV_120	E3	14	288340	0.803668	89	120969	0.238403	19	0.419536	0.213483
NSFTV_120	E3	15	338169	0.762675	108	128044	0.199569	18	0.378639	0.166667
NSFTV_120	E3	16	403407	0.760518	111	132938	0.169364	15	0.329538	0.135135
NSFTV_120	E3	17	461897	0.687163	143	138364	0.137001	15	0.299556	0.104895
NSFTV_120	E3	18	596382	0.633225	169	148001	0.126214	17	0.248165	0.100592
NSFTV_120	E3	19	686574	0.585761	193	160334	0.121899	19	0.233528	0.0984456
NSFTV_120	E3	20	782318	0.536138	213	171333	0.119741	21	0.219007	0.0985915
NSFTV_121	E1	0	10511	0.993711	NA	9887	0.993711	NA	0.940634	NA
NSFTV_121	E1	1	13080	0.93501	31	11454	0.9413	27	0.875688	0.870968
NSFTV_121	E1	2	14505	0.974843	12	14537	0.916143	12	1.00221	1
NSFTV_121	E1	3	19114	0.972746	13	19075	0.893082	11	0.99796	0.846154
NSFTV_121	E1	4	24501	0.968553	14	23556	0.867925	11	0.96143	0.785714
NSFTV_121	E1	5	29404	0.97065	13	27446	0.844864	11	0.93341	0.846154
NSFTV_121	E1	6	35464	0.968553	14	32303	0.823899	10	0.910867	0.714286
NSFTV_121	E1	7	43882	0.968553	15	40155	0.802935	10	0.915068	0.666667
NSFTV_121	E1	8	60032	0.958071	20	50046	0.773585	14	0.833655	0.7
NSFTV_121	E1	9	70782	0.951782	22	60207	0.744235	14	0.850598	0.636364
NSFTV_121	E1	10	83121	0.955975	21	64025	0.714885	14	0.770263	0.666667
NSFTV_121	E1	11	104097	0.953878	22	73083	0.683438	15	0.702066	0.681818
NSFTV_121	E1	12	129846	0.9413	28	88818	0.645702	18	0.684026	0.642857
NSFTV_121	E1	13	149310	0.909853	43	104693	0.589099	27	0.701179	0.627907
NSFTV_121	E1	14	167419	0.920335	38	126722	0.542977	22	0.756915	0.578947
NSFTV_121	E1	15	201006	0.91195	42	137236	0.490566	25	0.682746	0.595238
NSFTV_121	E1	16	243249	0.943396	27	148572	0.459119	15	0.610782	0.555556
NSFTV_121	E1	17	276739	0.890985	51	156650	0.408805	24	0.566057	0.470588
NSFTV_121	E1	18	333068	0.87631	58	189424	0.362683	22	0.568725	0.37931
NSFTV_121	E1	19	376608	0.899371	48	208848	0.324948	18	0.55455	0.375
NSFTV_121	E1	20	424190	0.867925	62	228666	0.280922	21	0.539065	0.33871
NSFTV_121	E2	0	15685	0.916021	NA	14440	0.924634	NA	0.920625	NA
NSFTV_121	E2	1	18138	0.939707	26	16134	0.946167	25	0.889514	0.961538
NSFTV_121	E2	2	20634	0.931094	31	20372	0.892334	25	0.987303	0.806452
NSFTV_121	E2	3	23344	0.950474	22	23514	0.855728	17	1.00728	0.772727
NSFTV_121	E2	4	31753	0.935401	29	29187	0.812661	20	0.919189	0.689655
NSFTV_121	E2	5	36292	0.924634	35	34241	0.763135	23	0.943486	0.657143
NSFTV_121	E2	6	40566	0.933247	29	37535	0.724376	18	0.925282	0.62069
NSFTV_121	E2	7	53536	0.924634	34	45566	0.679156	21	0.851128	0.617647
NSFTV_121	E2	8	64225	0.872954	24	54534	0.646856	15	0.849109	0.625
NSFTV_121	E2	9	72808	0.920327	37	63413	0.601637	21	0.870962	0.567568
NSFTV_121	E2	10	79663	0.924634	33	70582	0.560724	19	0.886007	0.575758
NSFTV_121	E2	11	81976	0.913867	40	71061	0.515504	21	0.866851	0.525
NSFTV_121	E2	12	100332	0.924634	35	73335	0.476744	18	0.730923	0.514286
NSFTV_121	E2	13	110026	0.913867	39	73498	0.442291	16	0.668006	0.410256
NSFTV_121	E2	14	125604	0.875108	57	81593	0.390612	24	0.649605	0.421053
NSFTV_121	E2	15	140642	0.898794	46	90222	0.356158	16	0.641501	0.347826
NSFTV_121	E2	16	154407	0.879414	55	99013	0.313092	20	0.641247	0.363636
NSFTV_121	E2	17	194370	0.855728	66	105380	0.272179	19	0.542162	0.287879
NSFTV_121	E2	18	226943	0.823428	81	109631	0.233419	18	0.483077	0.222222
NSFTV_121	E2	19	239674	0.898794	47	111833	0.21404	9	0.466605	0.191489
NSFTV_121	E2	20	273186	0.838501	73	119621	0.186047	13	0.437874	0.178082
NSFTV_121	E3	0	14776	1.15102	NA	14817	1.24595	NA	1.00277	NA
NSFTV_121	E3	1	20266	1.09277	26	15542	1.18986	26	0.7669	1
NSFTV_121	E3	2	22018	1.02805	30	17662	1.12729	29	0.802162	0.966667
NSFTV_121	E3	3	25991	0.952535	35	20641	1.04315	39	0.79416	1.11429
NSFTV_121	E3	4	31075	0.937433	27	26019	0.987055	26	0.837297	0.962963
NSFTV_121	E3	5	38918	0.937433	28	30522	0.937433	23	0.784264	0.821429
NSFTV_121	E3	6	46786	0.928803	31	34811	0.88781	23	0.744047	0.741935
NSFTV_121	E3	7	51584	0.926645	32	41197	0.840345	22	0.798639	0.6875
NSFTV_121	E3	8	68497	0.898598	46	54331	0.771305	32	0.793188	0.695652
NSFTV_121	E3	9	83338	0.90507	43	64885	0.710895	28	0.778576	0.651163
NSFTV_121	E3	10	103407	0.872708	59	79098	0.62891	38	0.764919	0.644068
NSFTV_121	E3	11	117626	0.915858	37	87438	0.579288	23	0.743356	0.621622
NSFTV_121	E3	12	146011	0.874865	58	105283	0.505933	34	0.721062	0.586207
NSFTV_121	E3	13	185453	0.864078	61	120415	0.432578	34	0.649302	0.557377
NSFTV_121	E3	14	208003	0.864078	62	131025	0.370011	29	0.629919	0.467742
NSFTV_121	E3	15	227094	0.855448	66	138989	0.313916	26	0.612033	0.393939
NSFTV_121	E3	16	271513	0.829558	79	141413	0.264293	23	0.520833	0.291139
NSFTV_121	E3	17	330833	0.777778	102	147105	0.214671	23	0.44465	0.22549
NSFTV_121	E3	18	388417	0.756203	113	139829	0.175836	18	0.359997	0.159292
NSFTV_121	E3	19	415717	0.747573	116	137723	0.145631	14	0.33129	0.12069
NSFTV_121	E3	20	472803	0.69795	141	127546	0.132686	15	0.269766	0.106383
NSFTV_122	E1	0	16032	0.939203	NA	13602	0.9413	NA	0.848428	NA
NSFTV_122	E1	1	19045	0.8826	55	17226	0.895178	50	0.904489	0.909091
NSFTV_122	E1	2	23621	0.918239	38	18428	0.832285	30	0.780153	0.789474
NSFTV_122	E1	3	35909	0.901468	47	22524	0.767296	31	0.627252	0.659574
NSFTV_122	E1	4	40972	0.91195	42	27432	0.714885	25	0.66953	0.595238
NSFTV_122	E1	5	47194	0.893082	50	34390	0.662474	25	0.728694	0.5
NSFTV_122	E1	6	63975	0.884696	55	35297	0.607966	26	0.551731	0.472727
NSFTV_122	E1	7	81277	0.878407	58	40269	0.557652	24	0.495454	0.413793
NSFTV_122	E1	8	98614	0.849057	73	52045	0.498952	28	0.527765	0.383562
NSFTV_122	E1	9	121510	0.859539	67	63231	0.448637	24	0.520377	0.358209
NSFTV_122	E1	10	147957	0.865828	64	69957	0.406709	20	0.47282	0.3125
NSFTV_122	E1	11	186792	0.849057	73	72035	0.368973	18	0.385643	0.246575
NSFTV_122	E1	12	209637	0.813417	89	75973	0.32914	19	0.362403	0.213483
NSFTV_122	E1	13	248123	0.78826	102	79430	0.287212	20	0.320123	0.196078
NSFTV_122	E1	14	292047	0.773585	109	82371	0.255765	15	0.282047	0.137615
NSFTV_122	E1	15	343985	0.721174	134	89767	0.222222	16	0.260962	0.119403
NSFTV_122	E1	16	385200	0.784067	103	90604	0.199161	11	0.235213	0.106796
NSFTV_122	E1	17	410329	0.683438	150	94506	0.171908	13	0.230318	0.0866667
NSFTV_122	E1	18	471765	0.685535	149	95448	0.148847	11	0.202321	0.0738255
NSFTV_122	E1	19	521375	0.704403	140	98204	0.142558	11	0.188356	0.0785714
NSFTV_122	E1	20	586295	0.677149	153	110156	0.142558	10	0.187885	0.0653595
NSFTV_122	E2	0	11439	0.956934	NA	10077	0.94832	NA	0.880934	NA
NSFTV_122	E2	1	12399	0.939707	26	11067	0.935401	29	0.892572	1.11538
NSFTV_122	E2	2	16836	0.935401	29	14024	0.875108	28	0.832977	0.965517
NSFTV_122	E2	3	20473	0.939707	26	20136	0.827735	22	0.983539	0.846154
NSFTV_122	E2	4	25404	0.94186	25	23576	0.782515	21	0.928043	0.84
NSFTV_122	E2	5	31456	0.933247	30	28055	0.737295	21	0.891881	0.7
NSFTV_122	E2	6	36572	0.931094	31	32859	0.689922	22	0.898474	0.709677
NSFTV_122	E2	7	43646	0.922481	33	41615	0.644703	21	0.953467	0.636364
NSFTV_122	E2	8	49473	0.935401	29	44749	0.608096	17	0.904514	0.586207
NSFTV_122	E2	9	58311	0.937554	28	46199	0.573643	16	0.792286	0.571429
NSFTV_122	E2	10	69651	0.911714	39	48044	0.530577	20	0.689782	0.512821
NSFTV_122	E2	11	84058	0.928941	33	53923	0.496124	16	0.641498	0.484848
NSFTV_122	E2	12	87316	0.926787	34	55454	0.463824	15	0.635096	0.441176
NSFTV_122	E2	13	104717	0.900947	45	55004	0.425065	18	0.525263	0.4
NSFTV_122	E2	14	119652	0.898794	45	59298	0.390612	16	0.495587	0.355556
NSFTV_122	E2	15	139221	0.875108	56	67039	0.356158	16	0.481529	0.285714
NSFTV_122	E2	16	167742	0.868648	60	71910	0.326012	14	0.428694	0.233333
NSFTV_122	E2	17	190528	0.847115	69	80388	0.298019	13	0.421922	0.188406
NSFTV_122	E2	18	219492	0.825581	79	92091	0.267873	14	0.419564	0.177215
NSFTV_122	E2	19	255763	0.849268	68	100554	0.246339	10	0.393153	0.147059
NSFTV_122	E2	20	311314	0.821275	81	97322	0.222653	10	0.312617	0.123457
NSFTV_122	E3	0	10591	0.920173	NA	11652	0.9137	NA	1.10018	NA
NSFTV_122	E3	1	13638	0.937433	29	14985	0.928803	32	1.09877	1.10345
NSFTV_122	E3	2	19735	0.926645	33	20697	0.855448	34	1.04875	1.0303
NSFTV_122	E3	3	21326	0.907228	42	23138	0.77562	37	1.08497	0.880952
NSFTV_122	E3	4	25866	0.90507	43	28348	0.713053	29	1.09596	0.674419
NSFTV_122	E3	5	32461	0.935275	28	33691	0.67206	19	1.03789	0.678571
NSFTV_122	E3	6	38716	0.898598	46	42490	0.613808	27	1.09748	0.586957
NSFTV_122	E3	7	48233	0.902913	43	48398	0.557713	26	1.00342	0.604651
NSFTV_122	E3	8	59434	0.877023	57	58316	0.488673	32	0.981189	0.561404
NSFTV_122	E3	9	73500	0.894283	49	67087	0.434736	25	0.912748	0.510204
NSFTV_122	E3	10	96972	0.840345	73	76960	0.363538	34	0.793631	0.465753
NSFTV_122	E3	11	111653	0.898598	46	89892	0.322546	19	0.805102	0.413043
NSFTV_122	E3	12	135962	0.85329	66	91725	0.272923	23	0.674637	0.348485
NSFTV_122	E3	13	161525	0.840345	73	96942	0.231931	19	0.600167	0.260274
NSFTV_122	E3	14	192239	0.833873	76	102881	0.197411	16	0.535172	0.210526
NSFTV_122	E3	15	222292	0.814455	85	106663	0.167206	14	0.479833	0.164706
NSFTV_122	E3	16	273268	0.779935	102	102377	0.137001	14	0.37464	0.137255
NSFTV_122	E3	17	326501	0.719525	130	97428	0.126214	17	0.2984	0.130769
NSFTV_122	E3	18	373033	0.68069	147	106057	0.124056	19	0.28431	0.129252
NSFTV_122	E3	19	417203	0.667745	154	112909	0.121899	20	0.270633	0.12987
NSFTV_122	E3	20	484134	0.607335	181	114586	0.115426	23	0.236682	0.127072
NSFTV_123	E1	0	15657	0.903564	NA	16796	0.903564	NA	1.07275	NA
NSFTV_123	E1	1	20261	0.930818	33	21067	0.930818	33	1.03978	1
NSFTV_123	E1	2	26183	0.928721	33	28594	0.867925	31	1.09208	0.939394
NSFTV_123	E1	3	32999	0.91195	42	35606	0.796646	34	1.079	0.809524
NSFTV_123	E1	4	41306	0.928721	35	41773	0.746331	24	1.01131	0.685714
NSFTV_123	E1	5	55245	0.903564	46	51824	0.683438	30	0.938076	0.652174
NSFTV_123	E1	6	68719	0.897275	50	64261	0.622642	29	0.935127	0.58
NSFTV_123	E1	7	80632	0.899371	48	75817	0.561845	29	0.940284	0.604167
NSFTV_123	E1	8	92200	0.865828	64	84609	0.48847	35	0.917668	0.546875
NSFTV_123	E1	9	116140	0.888889	54	97823	0.433962	26	0.842285	0.481481
NSFTV_123	E1	10	132624	0.8826	56	109383	0.383648	24	0.82476	0.428571
NSFTV_123	E1	11	159820	0.878407	58	119161	0.339623	21	0.745595	0.362069
NSFTV_123	E1	12	190633	0.834382	79	129002	0.289308	24	0.676703	0.303797
NSFTV_123	E1	13	221378	0.811321	90	138452	0.24109	23	0.62541	0.255556
NSFTV_123	E1	14	258409	0.798742	97	147522	0.203354	18	0.570886	0.185567
NSFTV_123	E1	15	290733	0.805031	94	156568	0.174004	14	0.538528	0.148936
NSFTV_123	E1	16	327750	0.792453	99	155534	0.146751	13	0.474551	0.131313
NSFTV_123	E1	17	379344	0.742138	125	161535	0.132075	16	0.425827	0.128
NSFTV_123	E1	18	424021	0.761006	114	172086	0.132075	16	0.405843	0.140351
NSFTV_123	E1	19	473173	0.740042	125	182597	0.129979	18	0.385899	0.144
NSFTV_123	E1	20	531782	0.821803	86	201799	0.138365	13	0.379477	0.151163
NSFTV_123	E2	0	9970	0.972007	NA	11359	1.00431	NA	1.13932	NA
NSFTV_123	E2	1	9939	0.950474	21	9948	0.950474	25	1.00091	1.19048
NSFTV_123	E2	2	15368	0.937554	27	12480	0.896641	25	0.812077	0.925926
NSFTV_123	E2	3	18222	0.946167	24	14722	0.857881	18	0.807924	0.75
NSFTV_123	E2	4	21911	0.944014	25	19551	0.821275	17	0.892292	0.68
NSFTV_123	E2	5	28354	0.931094	31	23889	0.776055	21	0.842527	0.677419
NSFTV_123	E2	6	37206	0.928941	33	26884	0.732989	20	0.722572	0.606061
NSFTV_123	E2	7	44938	0.924634	33	31276	0.687769	21	0.695981	0.636364
NSFTV_123	E2	8	53598	0.935401	28	38386	0.651163	17	0.716183	0.607143
NSFTV_123	E2	9	60710	0.928941	31	45398	0.612403	18	0.747785	0.580645
NSFTV_123	E2	10	71091	0.907407	42	51180	0.567183	21	0.719922	0.5
NSFTV_123	E2	11	86284	0.909561	41	56947	0.52627	19	0.659995	0.463415
NSFTV_123	E2	12	98666	0.924634	35	62036	0.493971	15	0.628747	0.428571
NSFTV_123	E2	13	111790	0.892334	49	70410	0.450904	20	0.629842	0.408163
NSFTV_123	E2	14	138690	0.881568	54	79670	0.407838	20	0.574447	0.37037
NSFTV_123	E2	15	161241	0.862188	62	86812	0.366925	19	0.538399	0.306452
NSFTV_123	E2	16	177605	0.862188	62	90713	0.330319	17	0.510757	0.274194
NSFTV_123	E2	17	207196	0.829888	77	100247	0.293712	17	0.483827	0.220779
NSFTV_123	E2	18	238484	0.808355	88	108773	0.259259	16	0.456102	0.181818
NSFTV_123	E2	19	267950	0.842808	72	115092	0.231266	13	0.429528	0.180556
NSFTV_123	E2	20	290583	0.816968	84	122170	0.20758	11	0.420431	0.130952
NSFTV_123	E3	0	10443	1.00431	NA	10991	1.0151	NA	1.05248	NA
NSFTV_123	E3	1	13326	0.950378	25	12366	0.96548	23	0.92796	0.92
NSFTV_123	E3	2	14449	0.941748	26	14589	0.9137	24	1.00969	0.923077
NSFTV_123	E3	3	16806	0.935275	28	16276	0.86192	24	0.968464	0.857143
NSFTV_123	E3	4	23010	0.918015	36	22063	0.803668	28	0.958844	0.777778
NSFTV_123	E3	5	26554	0.941748	25	24878	0.76699	17	0.936883	0.68
NSFTV_123	E3	6	30626	0.918015	37	29722	0.717368	23	0.970483	0.621622
NSFTV_123	E3	7	41723	0.920173	36	38575	0.667745	23	0.92455	0.638889
NSFTV_123	E3	8	53277	0.90507	43	46782	0.61165	26	0.87809	0.604651
NSFTV_123	E3	9	63504	0.900755	45	55220	0.555556	26	0.869552	0.577778
NSFTV_123	E3	10	79435	0.881338	54	63158	0.486516	32	0.79509	0.592593
NSFTV_123	E3	11	96760	0.889968	50	75209	0.428263	27	0.777274	0.54
NSFTV_123	E3	12	116359	0.874865	57	85031	0.372168	26	0.730764	0.45614
NSFTV_123	E3	13	135319	0.866235	61	94809	0.318231	25	0.700633	0.409836
NSFTV_123	E3	14	159590	0.859763	64	105398	0.270766	22	0.66043	0.34375
NSFTV_123	E3	15	189436	0.848975	69	113622	0.227616	20	0.599791	0.289855
NSFTV_123	E3	16	218745	0.84466	71	118198	0.190939	17	0.540346	0.239437
NSFTV_123	E3	17	251446	0.81014	87	125479	0.154261	17	0.49903	0.195402
NSFTV_123	E3	18	295160	0.779935	101	129990	0.128371	16	0.440405	0.158416
NSFTV_123	E3	19	348437	0.75836	110	140809	0.124056	18	0.404116	0.163636
NSFTV_123	E3	20	410492	0.730313	123	151916	0.115426	22	0.370083	0.178862
NSFTV_124	E1	0	6260	0.972746	NA	5287	0.97065	NA	0.844569	NA
NSFTV_124	E1	1	8190	0.920335	37	7926	0.922432	37	0.967766	1
NSFTV_124	E1	2	10877	0.953878	22	10665	0.880503	20	0.980509	0.909091
NSFTV_124	E1	3	14244	0.949686	23	13500	0.838574	20	0.947767	0.869565
NSFTV_124	E1	4	18283	0.945493	26	17336	0.792453	22	0.948203	0.846154
NSFTV_124	E1	5	24515	0.947589	25	20928	0.754717	18	0.853681	0.72
NSFTV_124	E1	6	30764	0.943396	27	26841	0.716981	18	0.872481	0.666667
NSFTV_124	E1	7	39586	0.947589	26	34102	0.681342	17	0.861466	0.653846
NSFTV_124	E1	8	56256	0.937107	29	44883	0.641509	19	0.797835	0.655172
NSFTV_124	E1	9	73632	0.928721	35	56795	0.597484	21	0.771336	0.6
NSFTV_124	E1	10	88544	0.939203	29	66283	0.557652	19	0.748588	0.655172
NSFTV_124	E1	11	111326	0.926625	34	82217	0.51153	22	0.738525	0.647059
NSFTV_124	E1	12	131786	0.924528	36	99709	0.467505	21	0.756598	0.583333
NSFTV_124	E1	13	155139	0.893082	51	117506	0.406709	29	0.757424	0.568627
NSFTV_124	E1	14	185660	0.890985	52	131680	0.354298	25	0.709253	0.480769
NSFTV_124	E1	15	223128	0.893082	52	148206	0.30608	23	0.66422	0.442308
NSFTV_124	E1	16	257996	0.914046	41	158837	0.272537	16	0.615657	0.390244
NSFTV_124	E1	17	314827	0.853249	69	169495	0.230608	20	0.538375	0.289855
NSFTV_124	E1	18	392589	0.834382	79	181221	0.192872	18	0.461605	0.227848
NSFTV_124	E1	19	440060	0.842767	74	193593	0.165618	13	0.439924	0.175676
NSFTV_124	E1	20	501012	0.811321	90	199793	0.138365	13	0.398779	0.144444
NSFTV_124	E2	0	12657	1.00215	NA	11334	0.97416	NA	0.895473	NA
NSFTV_124	E2	1	17692	0.96124	19	14826	0.959087	18	0.838006	0.947368
NSFTV_124	E2	2	21073	0.952627	21	19183	0.916021	20	0.910312	0.952381
NSFTV_124	E2	3	23557	0.959087	18	22043	0.885874	14	0.93573	0.777778
NSFTV_124	E2	4	29501	0.956934	18	26036	0.853575	15	0.882546	0.833333
NSFTV_124	E2	5	37806	0.946167	23	30683	0.816968	17	0.811591	0.73913
NSFTV_124	E2	6	42015	0.94186	26	37801	0.778208	18	0.899702	0.692308
NSFTV_124	E2	7	56724	0.939707	27	49221	0.741602	17	0.867728	0.62963
NSFTV_124	E2	8	78365	0.946167	24	57904	0.704996	17	0.738901	0.708333
NSFTV_124	E2	9	84683	0.94186	26	67911	0.670543	16	0.801944	0.615385
NSFTV_124	E2	10	95640	0.920327	36	75216	0.625323	21	0.786449	0.583333
NSFTV_124	E2	11	122851	0.926787	34	87746	0.58441	19	0.714247	0.558824
NSFTV_124	E2	12	145100	0.933247	31	99198	0.54565	18	0.683653	0.580645
NSFTV_124	E2	13	163011	0.903101	43	110079	0.502584	21	0.675286	0.488372
NSFTV_124	E2	14	195397	0.903101	43	116568	0.459518	20	0.59657	0.465116
NSFTV_124	E2	15	223138	0.872954	58	114792	0.416451	20	0.514444	0.344828
NSFTV_124	E2	16	281478	0.870801	59	126203	0.371232	20	0.448358	0.338983
NSFTV_124	E2	17	316330	0.834195	75	142300	0.326012	21	0.449847	0.28
NSFTV_124	E2	18	363193	0.780362	100	153452	0.280792	21	0.422508	0.21
NSFTV_124	E2	19	417459	0.821275	81	165962	0.244186	17	0.397553	0.209877
NSFTV_124	E2	20	473013	0.791128	96	171143	0.211886	15	0.361815	0.15625
NSFTV_124	E3	0	8516	0.941748	NA	9355	0.933118	NA	1.09922	NA
NSFTV_124	E3	1	11117.5	0.949299	22.5	12746.5	0.944984	24	1.14458	1.08824
NSFTV_124	E3	2	13635.5	0.938511	27	15359.5	0.883495	28.5	1.12736	1.07143
NSFTV_124	E3	3	16443	0.93096	30	16581	0.826321	26.5	1.00911	0.895833
NSFTV_124	E3	4	18918.5	0.914779	38.5	20173.5	0.765912	28	1.06827	0.740426
NSFTV_124	E3	5	25938.5	0.942826	25	23803.5	0.729234	17.5	0.919179	0.715107
NSFTV_124	E3	6	31190.5	0.9137	38.5	28725	0.676375	24.5	0.918913	0.653901
NSFTV_124	E3	7	37197	0.921251	35.5	34431.5	0.629989	21.5	0.92602	0.618355
NSFTV_124	E3	8	52478	0.90507	43	42229	0.577131	24.5	0.806429	0.582333
NSFTV_124	E3	9	62445	0.898598	46	51980	0.523193	25	0.835482	0.552975
NSFTV_124	E3	10	79055	0.874865	57	60929.5	0.460626	29	0.772954	0.520773
NSFTV_124	E3	11	98085.5	0.88781	50	68691	0.411003	22.5	0.702092	0.463465
NSFTV_124	E3	12	119278	0.869471	59	71928	0.360302	23.5	0.603242	0.413695
NSFTV_124	E3	13	140554	0.858684	64	83835.5	0.313916	21.5	0.598034	0.347547
NSFTV_124	E3	14	167503	0.852211	67	90425	0.272923	19	0.541271	0.292322
NSFTV_124	E3	15	202350	0.83603	74.5	96410	0.235167	17.5	0.476899	0.24518
NSFTV_124	E3	16	233502	0.828479	78.5	101354	0.201726	15.5	0.433934	0.208081
NSFTV_124	E3	17	277931	0.785329	98.5	105625	0.173679	16.5	0.379868	0.173904
NSFTV_124	E3	18	329614	0.74973	114.5	111214	0.153182	18	0.33729	0.157306
NSFTV_124	E3	19	385456	0.730313	124.5	117458	0.134844	19	0.304662	0.149954
NSFTV_124	E3	20	447976	0.695793	140	127226	0.12082	19.5	0.285341	0.134375
NSFTV_125	E1	0	21843	0.922432	NA	19927	0.920335	NA	0.912283	NA
NSFTV_125	E1	1	30159	0.893082	52	25582	0.893082	51	0.848238	0.980769
NSFTV_125	E1	2	38893	0.916143	39	28697	0.819706	35	0.737845	0.897436
NSFTV_125	E1	3	47828	0.893082	51	33684	0.735849	40	0.704274	0.784314
NSFTV_125	E1	4	62401	0.91195	43	43723	0.675052	29	0.700678	0.674419
NSFTV_125	E1	5	74350	0.8826	56	59668	0.610063	31	0.802529	0.553571
NSFTV_125	E1	6	94791	0.874214	60	67581	0.542977	31	0.712947	0.516667
NSFTV_125	E1	7	114239	0.872117	61	81147	0.48218	29	0.710327	0.47541
NSFTV_125	E1	8	136444	0.840671	77	95508	0.412998	33	0.699979	0.428571
NSFTV_125	E1	9	158493	0.857442	68	111630	0.358491	26	0.704321	0.382353
NSFTV_125	E1	10	176212	0.870021	63	124617	0.318658	19	0.707199	0.301587
NSFTV_125	E1	11	198656	0.861635	66	133435	0.280922	18	0.671689	0.272727
NSFTV_125	E1	12	230480	0.825996	83	136581	0.24109	19	0.592594	0.228916
NSFTV_125	E1	13	267210	0.796646	97	138519	0.205451	17	0.51839	0.175258
NSFTV_125	E1	14	302691	0.794549	99	137996	0.174004	15	0.455897	0.151515
NSFTV_125	E1	15	345282	0.756813	117	136653	0.148847	12	0.395772	0.102564
NSFTV_125	E1	16	386200	0.813417	90	133349	0.144654	10	0.345285	0.111111
NSFTV_125	E1	17	438258	0.731656	129	135052	0.136268	13	0.308156	0.100775
NSFTV_125	E1	18	498206	0.710692	136	142971	0.140461	13	0.286972	0.0955882
NSFTV_125	E1	19	527946	0.733753	127	145238	0.138365	12	0.2751	0.0944882
NSFTV_125	E1	20	583378	0.765199	110	164941	0.144654	11	0.282734	0.1
NSFTV_125	E2	0	13054	1.00431	NA	19922	1.0969	NA	1.52612	NA
NSFTV_125	E2	1	15992	0.94832	26	24049	1.03445	29	1.50381	1.11538
NSFTV_125	E2	2	23419	0.928941	32	31132	0.963394	33	1.32935	1.03125
NSFTV_125	E2	3	27506	0.946167	24	34603	0.916021	22	1.25802	0.916667
NSFTV_125	E2	4	32263	0.939707	27	43800	0.868648	22	1.35759	0.814815
NSFTV_125	E2	5	41611	0.918174	37	58464	0.801895	31	1.40501	0.837838
NSFTV_125	E2	6	56810	0.918174	36	74582	0.743755	27	1.31283	0.75
NSFTV_125	E2	7	67057	0.916021	38	82367	0.674849	31	1.22831	0.815789
NSFTV_125	E2	8	77048	0.933247	30	91284	0.62963	21	1.18477	0.7
NSFTV_125	E2	9	91498	0.916021	38	98953	0.57149	27	1.08148	0.710526
NSFTV_125	E2	10	124404	0.896641	47	111185	0.509044	29	0.893741	0.617021
NSFTV_125	E2	11	127552	0.883721	53	121919	0.444444	30	0.955838	0.566038
NSFTV_125	E2	12	149238	0.907407	43	133988	0.397071	22	0.897814	0.511628
NSFTV_125	E2	13	175035	0.881568	55	143509	0.343239	25	0.819887	0.454545
NSFTV_125	E2	14	204583	0.840655	75	160504	0.282946	28	0.784542	0.373333
NSFTV_125	E2	15	219394	0.857881	65	171860	0.237726	21	0.78334	0.323077
NSFTV_125	E2	16	251961	0.827735	79	187108	0.192506	21	0.742607	0.265823
NSFTV_125	E2	17	272167	0.791128	97	191592	0.14944	20	0.70395	0.206186
NSFTV_125	E2	18	334074	0.715762	131	199119	0.11714	22	0.596033	0.167939
NSFTV_125	E2	19	382212	0.851421	69	213873	0.132214	15	0.559566	0.217391
NSFTV_125	E2	20	437634	0.754522	113	220360	0.114987	22	0.503526	0.19469
NSFTV_125	E3	0	12212	1.02373	NA	14238	1.03236	NA	1.1659	NA
NSFTV_125	E3	1	15387	0.978425	21	17244	0.987055	21	1.12069	1
NSFTV_125	E3	2	17297	0.943905	24	20553	0.93959	22	1.18824	0.916667
NSFTV_125	E3	3	20400	0.937433	28	23066	0.88781	24	1.13069	0.857143
NSFTV_125	E3	4	26752	0.9137	38	30593	0.825243	29	1.14358	0.763158
NSFTV_125	E3	5	32272	0.950378	22	35062	0.790723	16	1.08645	0.727273
NSFTV_125	E3	6	40767	0.9137	39	40485	0.73247	27	0.993083	0.692308
NSFTV_125	E3	7	55100	0.92233	34	49125	0.682848	23	0.891561	0.676471
NSFTV_125	E3	8	63725	0.909385	41	63834	0.622438	28	1.00171	0.682927
NSFTV_125	E3	9	82818	0.89644	46	76013	0.555556	31	0.917832	0.673913
NSFTV_125	E3	10	110901	0.868393	60	87310	0.475728	37	0.787279	0.616667
NSFTV_125	E3	11	125999	0.883495	53	106086	0.411003	30	0.841959	0.566038
NSFTV_125	E3	12	152637	0.874865	56	124573	0.348436	29	0.816139	0.517857
NSFTV_125	E3	13	187461	0.859763	64	135353	0.290183	27	0.722033	0.421875
NSFTV_125	E3	14	224111	0.85329	67	144471	0.238403	24	0.64464	0.358209
NSFTV_125	E3	15	265361	0.833873	75	152067	0.193096	21	0.573057	0.28
NSFTV_125	E3	16	327690	0.829558	78	157923	0.156419	17	0.481928	0.217949
NSFTV_125	E3	17	368467	0.78425	98	160604	0.128371	17	0.435871	0.173469
NSFTV_125	E3	18	437860	0.736785	121	176253	0.119741	21	0.402533	0.173554
NSFTV_125	E3	19	520389	0.719525	130	190671	0.113269	23	0.366401	0.176923
NSFTV_125	E3	20	625711	0.685005	145	202222	0.108954	26	0.323188	0.17931
NSFTV_128	E1	0	8219	0.922432	NA	13275	0.922432	NA	1.61516	NA
NSFTV_128	E1	1	12092	0.91195	42	17435	0.90566	45	1.44186	1.07143
NSFTV_128	E1	2	14095	0.928721	33	18522	0.84696	28	1.31408	0.848485
NSFTV_128	E1	3	16873	0.909853	42	22192	0.784067	30	1.31524	0.714286
NSFTV_128	E1	4	22569	0.930818	33	27695	0.740042	21	1.22713	0.636364
NSFTV_128	E1	5	28189	0.91195	42	32037	0.681342	28	1.13651	0.666667
NSFTV_128	E1	6	33070	0.903564	45	35243	0.626834	26	1.06571	0.577778
NSFTV_128	E1	7	43892	0.914046	41	40667	0.574423	25	0.926524	0.609756
NSFTV_128	E1	8	57120	0.884696	55	49304	0.507338	32	0.863165	0.581818
NSFTV_128	E1	9	67071	0.901468	46	57743	0.459119	23	0.860923	0.5
NSFTV_128	E1	10	78302	0.91195	42	61983	0.419287	19	0.791589	0.452381
NSFTV_128	E1	11	94894	0.901468	47	66471	0.379455	19	0.700476	0.404255
NSFTV_128	E1	12	115177	0.874214	59	72709	0.337526	20	0.631281	0.338983
NSFTV_128	E1	13	130124	0.851153	70	77791	0.295597	20	0.597822	0.285714
NSFTV_128	E1	14	144599	0.853249	70	79113	0.259958	17	0.54712	0.242857
NSFTV_128	E1	15	151371	0.842767	75	79639	0.230608	14	0.526118	0.186667
NSFTV_128	E1	16	178556	0.867925	63	78859	0.205451	12	0.441649	0.190476
NSFTV_128	E1	17	173603	0.81761	87	80044	0.178197	13	0.461075	0.149425
NSFTV_128	E1	18	207465	0.834382	80	84375	0.157233	10	0.406695	0.125
NSFTV_128	E1	19	234835	0.830189	82	88363	0.142558	10	0.376277	0.121951
NSFTV_128	E1	20	284230	0.870021	62	95689	0.148847	8	0.33666	0.129032
NSFTV_128	E2	0	11321	1.00108	NA	10467	0.99031	NA	0.92457	NA
NSFTV_128	E2	1	13666	0.96124	20.5	13127	0.952627	21	0.955766	1.02381
NSFTV_128	E2	2	15906.5	0.950474	21.5	16451	0.909561	20	1.03524	0.928261
NSFTV_128	E2	3	20029.5	0.95801	18.5	20500	0.871878	17.5	1.02349	0.94494
NSFTV_128	E2	4	23386.5	0.953704	20.5	24691	0.834195	17.5	1.05387	0.853571
NSFTV_128	E2	5	29137.5	0.94509	24.5	28801.5	0.790052	20.5	0.988384	0.8375
NSFTV_128	E2	6	34115	0.944014	25	32817	0.749139	19	0.962478	0.76
NSFTV_128	E2	7	38368	0.944014	24.5	37721.5	0.711456	17.5	0.983129	0.713211
NSFTV_128	E2	8	44136.5	0.955857	20	40094.5	0.683463	13.5	0.908546	0.669192
NSFTV_128	E2	9	48582	0.94509	24.5	43166.5	0.64578	18	0.889676	0.738095
NSFTV_128	E2	10	55781	0.937554	27.5	50470.5	0.609173	17	0.903797	0.618952
NSFTV_128	E2	11	62311	0.940784	26.5	57751.5	0.57149	17.5	0.925442	0.66092
NSFTV_128	E2	12	71616	0.939707	26.5	59933.5	0.533807	17.5	0.833026	0.661429
NSFTV_128	E2	13	83457.5	0.932171	30.5	63048.5	0.495047	18	0.755733	0.590414
NSFTV_128	E2	14	99286	0.913867	39	69676	0.447674	22	0.702636	0.561616
NSFTV_128	E2	15	110950	0.920327	36	79270	0.409991	17.5	0.714596	0.481904
NSFTV_128	E2	16	125080	0.909561	41	88143	0.368002	20	0.704891	0.486583
NSFTV_128	E2	17	148995	0.891258	49	95663	0.324935	20	0.641204	0.407176
NSFTV_128	E2	18	176613	0.875108	56.5	107764	0.285099	18.5	0.610637	0.328468
NSFTV_128	E2	19	194974	0.902024	44.5	110602	0.257106	13	0.568561	0.293953
NSFTV_128	E2	20	215480	0.884798	52.5	115150	0.225883	14.5	0.535722	0.277273
NSFTV_128	E3	0	9754	1.14024	NA	9442	1.15534	NA	0.968013	NA
NSFTV_128	E3	1	12018	1.07983	28	11643	1.09277	29	0.968797	1.03571
NSFTV_128	E3	2	15724	1.01726	29	15794	1.02589	31	1.00445	1.06897
NSFTV_128	E3	3	20176	0.933118	39	19665	0.943905	38	0.974673	0.974359
NSFTV_128	E3	4	24277	0.928803	32	22477	0.885653	27	0.925856	0.84375
NSFTV_128	E3	5	26670	0.941748	25	25180	0.846818	18	0.944132	0.72
NSFTV_128	E3	6	32710	0.9137	38	33479	0.786408	28	1.02351	0.736842
NSFTV_128	E3	7	38595	0.920173	36	37634	0.730313	26	0.9751	0.722222
NSFTV_128	E3	8	42881	0.89644	46	43300	0.656958	34	1.00977	0.73913
NSFTV_128	E3	9	50201	0.907228	41	51178	0.596548	28	1.01946	0.682927
NSFTV_128	E3	10	65756	0.87055	59	69875	0.503776	43	1.06264	0.728814
NSFTV_128	E3	11	76764	0.911543	40	76999	0.447681	26	1.00306	0.65
NSFTV_128	E3	12	82200	0.885653	52	82476	0.378641	32	1.00336	0.615385
NSFTV_128	E3	13	105301	0.883495	53	90066	0.318231	28	0.85532	0.528302
NSFTV_128	E3	14	134075	0.883495	54	103016	0.266451	24	0.768346	0.444444
NSFTV_128	E3	15	154493	0.868393	60	110241	0.221143	21	0.713566	0.35
NSFTV_128	E3	16	178297	0.848975	69	102010	0.184466	17	0.572135	0.246377
NSFTV_128	E3	17	220424	0.803668	90	93005	0.145631	18	0.421937	0.2
NSFTV_128	E3	18	271184	0.779935	102	92806	0.128371	17	0.342225	0.166667
NSFTV_128	E3	19	305012	0.76699	108	90725	0.119741	20	0.297447	0.185185
NSFTV_128	E3	20	336638	0.725998	127	92165	0.117584	22	0.273781	0.173228
NSFTV_129	E1	0	11304	0.920335	NA	16176	0.916143	NA	1.431	NA
NSFTV_129	E1	1	14220	0.914046	41	21683	0.916143	41	1.52482	1
NSFTV_129	E1	2	22681	0.928721	34	27933	0.849057	32	1.23156	0.941176
NSFTV_129	E1	3	28200	0.903564	46	35117	0.773585	36	1.24528	0.782609
NSFTV_129	E1	4	37741	0.926625	35	41648	0.72327	24	1.10352	0.685714
NSFTV_129	E1	5	48082	0.901468	47	51893	0.656184	32	1.07926	0.680851
NSFTV_129	E1	6	55587	0.890985	52	59925	0.587002	33	1.07804	0.634615
NSFTV_129	E1	7	62863	0.899371	47	70556	0.524109	30	1.12238	0.638298
NSFTV_129	E1	8	73876	0.870021	63	82452	0.446541	37	1.11609	0.587302
NSFTV_129	E1	9	94878	0.888889	53	94545	0.392034	26	0.99649	0.490566
NSFTV_129	E1	10	112108	0.897275	49	107509	0.348008	21	0.958977	0.428571
NSFTV_129	E1	11	126959	0.884696	55	117655	0.308176	19	0.926716	0.345455
NSFTV_129	E1	12	147604	0.857442	69	121273	0.266247	20	0.821611	0.289855
NSFTV_129	E1	13	174087	0.830189	81	122804	0.224319	20	0.705417	0.246914
NSFTV_129	E1	14	205649	0.832285	81	127591	0.192872	16	0.620431	0.197531
NSFTV_129	E1	15	233884	0.821803	85	130248	0.167715	12	0.556891	0.141176
NSFTV_129	E1	16	253711	0.849057	73	128607	0.144654	11	0.506904	0.150685
NSFTV_129	E1	17	284931	0.796646	97	124753	0.136268	15	0.437836	0.154639
NSFTV_129	E1	18	330350	0.800839	95	136398	0.138365	12	0.412889	0.126316
NSFTV_129	E1	19	378208	0.794549	98	141039	0.138365	13	0.372914	0.132653
NSFTV_129	E1	20	411984	0.834382	80	147219	0.142558	11	0.357342	0.1375
NSFTV_129	E2	0	9834	1.01292	NA	13426	0.989233	NA	1.36526	NA
NSFTV_129	E2	1	12442	0.96124	25	14438	0.950474	22	1.16042	0.88
NSFTV_129	E2	2	16978	0.937554	27	18102	0.896641	25	1.0662	0.925926
NSFTV_129	E2	3	20950	0.946167	24	21628	0.855728	19	1.03236	0.791667
NSFTV_129	E2	4	26597	0.944014	25	28193	0.814815	19	1.06001	0.76
NSFTV_129	E2	5	32149	0.928941	31	35453	0.765289	23	1.10277	0.741935
NSFTV_129	E2	6	37362	0.926787	33	39949	0.713609	24	1.06924	0.727273
NSFTV_129	E2	7	50119	0.922481	34	49953	0.661929	24	0.996688	0.705882
NSFTV_129	E2	8	58399	0.937554	28	62347	0.618863	20	1.0676	0.714286
NSFTV_129	E2	9	64346	0.931094	29	67496	0.575797	20	1.04895	0.689655
NSFTV_129	E2	10	79930	0.903101	44	75267	0.517657	27	0.941661	0.613636
NSFTV_129	E2	11	99330	0.916021	38	91941	0.468131	23	0.925612	0.605263
NSFTV_129	E2	12	99159	0.920327	35	101775	0.427218	19	1.02638	0.542857
NSFTV_129	E2	13	126433	0.881568	53	115330	0.373385	25	0.912183	0.471698
NSFTV_129	E2	14	145628	0.883721	54	123612	0.330319	20	0.84882	0.37037
NSFTV_129	E2	15	175717	0.857881	65	131302	0.289406	19	0.747236	0.292308
NSFTV_129	E2	16	198979	0.855728	66	138680	0.252799	17	0.696958	0.257576
NSFTV_129	E2	17	224422	0.825581	80	147233	0.218346	16	0.656054	0.2
NSFTV_129	E2	18	266649	0.786822	97	153477	0.18174	17	0.575577	0.175258
NSFTV_129	E2	19	299587	0.816968	83	158807	0.1559	12	0.530086	0.144578
NSFTV_129	E2	20	338621	0.786822	98	160419	0.140827	11	0.473742	0.112245
NSFTV_129	E3	0	11525	1.04746	NA	12263	0.954693	NA	1.06403	NA
NSFTV_129	E3	1	11483	0.993528	25	16209	0.941748	25	1.41156	1
NSFTV_129	E3	2	15025	0.941748	26	18810	0.885653	26	1.25191	1
NSFTV_129	E3	3	18606	0.935275	29	21375	0.831715	25	1.14882	0.862069
NSFTV_129	E3	4	23291	0.924488	34	29347	0.769148	29	1.26001	0.852941
NSFTV_129	E3	5	27913	0.935275	27	32299	0.72384	21	1.15713	0.777778
NSFTV_129	E3	6	33475	0.920173	36	40004	0.665588	27	1.19504	0.75
NSFTV_129	E3	7	44177	0.920173	35	50815	0.609493	26	1.15026	0.742857
NSFTV_129	E3	8	50121	0.909385	40	63164	0.546926	29	1.26023	0.725
NSFTV_129	E3	9	59631	0.900755	45	69272	0.475728	33	1.16168	0.733333
NSFTV_129	E3	10	71346	0.883495	52	77875	0.400216	35	1.09151	0.673077
NSFTV_129	E3	11	89564	0.889968	50	92406	0.335491	30	1.03173	0.6
NSFTV_129	E3	12	103443	0.881338	53	104900	0.275081	28	1.01409	0.528302
NSFTV_129	E3	13	115686	0.874865	57	114059	0.223301	24	0.985936	0.421053
NSFTV_129	E3	14	146522	0.868393	60	121618	0.177994	21	0.830032	0.35
NSFTV_129	E3	15	178101	0.855448	66	131847	0.139159	18	0.740293	0.272727
NSFTV_129	E3	16	207755	0.848975	68	143774	0.121899	20	0.692036	0.294118
NSFTV_129	E3	17	255646	0.81014	85	155108	0.119741	21	0.60673	0.247059
NSFTV_129	E3	18	299907	0.782093	101	165470	0.108954	25	0.551738	0.247525
NSFTV_129	E3	19	347298	0.760518	110	172391	0.104639	28	0.496378	0.254545
NSFTV_129	E3	20	390301	0.73247	122	192606	0.0981661	30	0.493481	0.245902
NSFTV_13	E1	0	13839	1.04822	NA	13660	1.03564	NA	0.987066	NA
NSFTV_13	E1	1	15097	0.968553	38	15736	0.947589	42	1.04233	1.10526
NSFTV_13	E1	2	19195	0.949686	23	19520	0.897275	24	1.01693	1.04348
NSFTV_13	E1	3	26962	0.943396	26	27488	0.844864	25	1.01951	0.961538
NSFTV_13	E1	4	32131	0.9413	27	33955	0.792453	25	1.05677	0.925926
NSFTV_13	E1	5	37858	0.9413	27	42775	0.744235	23	1.12988	0.851852
NSFTV_13	E1	6	47046	0.937107	30	53941	0.691824	25	1.14656	0.833333
NSFTV_13	E1	7	57047	0.939203	29	63154	0.643606	23	1.10705	0.793103
NSFTV_13	E1	8	65137	0.930818	32	72998	0.591195	25	1.12068	0.78125
NSFTV_13	E1	9	82159	0.922432	37	85572	0.534591	27	1.04154	0.72973
NSFTV_13	E1	10	106532	0.93501	31	98535	0.48847	22	0.924933	0.709677
NSFTV_13	E1	11	123841	0.922432	36	118301	0.440252	23	0.955265	0.638889
NSFTV_13	E1	12	145610	0.920335	38	126313	0.389937	23	0.867475	0.605263
NSFTV_13	E1	13	174807	0.895178	51	147065	0.341719	23	0.841299	0.45098
NSFTV_13	E1	14	205569	0.8826	56	160163	0.295597	22	0.77912	0.392857
NSFTV_13	E1	15	237731	0.880503	56	171020	0.247379	23	0.719385	0.410714
NSFTV_13	E1	16	265246	0.909853	43	175579	0.222222	12	0.661948	0.27907
NSFTV_13	E1	17	300809	0.849057	72	177410	0.186583	17	0.589776	0.236111
NSFTV_13	E1	18	344283	0.834382	79	183689	0.159329	13	0.533541	0.164557
NSFTV_13	E1	19	383220	0.859539	66	185875	0.140461	10	0.485035	0.151515
NSFTV_13	E1	20	427796	0.828092	81	191551	0.144654	10	0.447762	0.123457
NSFTV_13	E2	0	18088	0.97416	NA	17269.5	0.936477	NA	0.949486	NA
NSFTV_13	E2	1	20174.5	0.962317	25	19628	0.944014	25	0.972944	0.986864
NSFTV_13	E2	2	24040	0.940784	26.5	21702.5	0.892334	24	0.908605	0.91369
NSFTV_13	E2	3	31928.5	0.94832	23	27334.5	0.849268	20	0.862076	0.868571
NSFTV_13	E2	4	36912.5	0.944014	25	31574	0.807278	19.5	0.862706	0.777504
NSFTV_13	E2	5	42921.5	0.932171	30	37805.5	0.757752	23	0.89786	0.763889
NSFTV_13	E2	6	54075	0.934324	29.5	46749.5	0.713609	20.5	0.876294	0.692708
NSFTV_13	E2	7	63089.5	0.927864	32	55995	0.665159	22.5	0.892762	0.703203
NSFTV_13	E2	8	73521	0.908484	23	61155	0.631783	16	0.847965	0.695652
NSFTV_13	E2	9	86357	0.930017	30.5	66892	0.588717	20.5	0.804061	0.671171
NSFTV_13	E2	10	102224	0.921404	35.5	77779.5	0.541344	22	0.78378	0.622807
NSFTV_13	E2	11	117374	0.920327	36	88495.5	0.496124	21.5	0.779067	0.596749
NSFTV_13	E2	12	133708	0.927864	32.5	92889	0.457364	18	0.726225	0.553605
NSFTV_13	E2	13	145168	0.909561	40.5	104216	0.413221	20.5	0.76777	0.504607
NSFTV_13	E2	14	165516	0.889104	50.5	116569	0.365848	22	0.742079	0.440391
NSFTV_13	E2	15	188472	0.892334	49	127490	0.327089	18	0.702864	0.365928
NSFTV_13	E2	16	218722	0.875108	57.5	132712	0.290482	17	0.619883	0.295826
NSFTV_13	E2	17	252548	0.849268	68.5	134299	0.253876	17	0.538918	0.248402
NSFTV_13	E2	18	291860	0.809432	88	143648	0.2205	15.5	0.500062	0.175087
NSFTV_13	E2	19	328963	0.866494	61.5	143719	0.19789	10.5	0.44851	0.16947
NSFTV_13	E2	20	374141	0.822351	81.5	147130	0.179587	10.5	0.408754	0.128281
NSFTV_13	E3	0	11745	0.935275	NA	11787	0.937433	NA	1.00358	NA
NSFTV_13	E3	1	15205	0.93959	27	14699	0.937433	27	0.966721	1
NSFTV_13	E3	2	18260	0.924488	34	16789	0.868393	32	0.919441	0.941176
NSFTV_13	E3	3	21653	0.915858	36	21942	0.805825	29	1.01335	0.805556
NSFTV_13	E3	4	28795	0.900755	45	26986	0.745415	28	0.937177	0.622222
NSFTV_13	E3	5	31991	0.920173	35	27853	0.704423	19	0.870651	0.542857
NSFTV_13	E3	6	41938	0.89644	46	30879	0.652643	24	0.736301	0.521739
NSFTV_13	E3	7	55394	0.900755	45	38354	0.605178	22	0.692385	0.488889
NSFTV_13	E3	8	59219	0.89644	47	42224	0.557713	22	0.713014	0.468085
NSFTV_13	E3	9	74365	0.868393	60	44425	0.503776	25	0.597391	0.416667
NSFTV_13	E3	10	92337	0.848975	69	52422	0.447681	26	0.567725	0.376812
NSFTV_13	E3	11	112439	0.86192	62	55877	0.402373	21	0.496954	0.33871
NSFTV_13	E3	12	141692	0.857605	65	65137	0.359223	20	0.459708	0.307692
NSFTV_13	E3	13	167699	0.838188	73	71761	0.320388	18	0.427915	0.246575
NSFTV_13	E3	14	191936	0.833873	75	76964	0.285868	16	0.400988	0.213333
NSFTV_13	E3	15	230538	0.807983	87	82983	0.251348	16	0.359954	0.183908
NSFTV_13	E3	16	282246	0.805825	89	91224	0.221143	14	0.323207	0.157303
NSFTV_13	E3	17	323036	0.756203	110	93704	0.193096	13	0.290073	0.118182
NSFTV_13	E3	18	372280	0.728155	124	96296	0.165049	13	0.258666	0.104839
NSFTV_13	E3	19	427795	0.70658	134	97300	0.141316	12	0.227445	0.0895522
NSFTV_13	E3	20	498835	0.682848	146	98539	0.137001	13	0.197538	0.0890411
NSFTV_130	E1	0	8727	1.0608	NA	9577	1.12369	NA	1.0974	NA
NSFTV_130	E1	1	11415	0.983229	37	13150	1.04403	39	1.15199	1.05405
NSFTV_130	E1	2	14736	0.949686	23	16797	0.991614	25	1.13986	1.08696
NSFTV_130	E1	3	20344	0.943396	26	21041	0.937107	27	1.03426	1.03846
NSFTV_130	E1	4	24931	0.943396	27	26259	0.8826	26	1.05327	0.962963
NSFTV_130	E1	5	31483	0.939203	28	33845	0.830189	25	1.07502	0.892857
NSFTV_130	E1	6	40125	0.937107	30	40605	0.779874	24	1.01196	0.8
NSFTV_130	E1	7	49662	0.939203	30	47496	0.731656	23	0.956385	0.766667
NSFTV_130	E1	8	62879	0.932914	32	59684	0.679245	25	0.949188	0.78125
NSFTV_130	E1	9	73020	0.920335	37	69710	0.620545	28	0.95467	0.756757
NSFTV_130	E1	10	84458	0.930818	32	77946	0.570231	24	0.922897	0.75
NSFTV_130	E1	11	107605	0.926625	35	93644	0.51782	25	0.870257	0.714286
NSFTV_130	E1	12	124514	0.918239	39	109327	0.463312	26	0.87803	0.666667
NSFTV_130	E1	13	139543	0.899371	48	129297	0.400419	30	0.926575	0.625
NSFTV_130	E1	14	160181	0.886792	54	142514	0.341719	28	0.889706	0.518519
NSFTV_130	E1	15	195194	0.880503	56	155817	0.291405	24	0.798267	0.428571
NSFTV_130	E1	16	219195	0.903564	45	169104	0.257862	16	0.771477	0.355556
NSFTV_130	E1	17	245333	0.849057	71	180805	0.213836	21	0.736978	0.295775
NSFTV_130	E1	18	285451	0.838574	76	190336	0.176101	18	0.66679	0.236842
NSFTV_130	E1	19	318118	0.851153	70	192999	0.148847	13	0.60669	0.185714
NSFTV_130	E1	20	354088	0.830189	80	199197	0.136268	14	0.562564	0.175
NSFTV_130	E2	0	13820	0.9677	NA	14341.5	0.976314	NA	1.06982	NA
NSFTV_130	E2	1	15682	0.944014	24.5	16867.5	0.946167	24	1.08747	0.983278
NSFTV_130	E2	2	18028.5	0.933247	29.5	17884.5	0.886951	27.5	1.00074	0.9375
NSFTV_130	E2	3	22217	0.94509	24	21839	0.846038	19	1.00433	0.794783
NSFTV_130	E2	4	28967	0.94186	26	27873	0.805125	19	0.982814	0.738095
NSFTV_130	E2	5	34329.5	0.925711	33.5	32619.5	0.753445	24	0.964128	0.721171
NSFTV_130	E2	6	43811	0.924634	34	36734	0.703919	23	0.842337	0.678788
NSFTV_130	E2	7	55239.5	0.920327	35.5	47053.5	0.652239	24	0.856948	0.679426
NSFTV_130	E2	8	62689.5	0.935401	27.5	56653	0.615633	17	0.903441	0.618037
NSFTV_130	E2	9	69610	0.925711	33.5	60817.5	0.570413	21	0.871867	0.630631
NSFTV_130	E2	10	86817.5	0.904177	42.5	67124	0.514427	25.5	0.773004	0.600221
NSFTV_130	E2	11	102942	0.906331	42.5	72618.5	0.464901	23	0.705285	0.541104
NSFTV_130	E2	12	112772	0.919251	36	81244	0.427218	17.5	0.720147	0.4861
NSFTV_130	E2	13	126551	0.891258	49.5	88297	0.379845	22	0.697814	0.444286
NSFTV_130	E2	14	150340	0.870801	58.5	96363.5	0.331395	23	0.640213	0.393048
NSFTV_130	E2	15	179061	0.867571	61	101624	0.293712	17.5	0.567364	0.287097
NSFTV_130	E2	16	203340	0.852498	68	104277	0.258183	16	0.512632	0.234375
NSFTV_130	E2	17	228312	0.823428	81	105788	0.224806	15.5	0.462865	0.190942
NSFTV_130	E2	18	276764	0.777132	103	104636	0.19143	15.5	0.378162	0.150836
NSFTV_130	E2	19	300044	0.847115	70.5	107607	0.17205	9	0.358809	0.127435
NSFTV_130	E2	20	326638	0.785745	98.5	106832	0.150517	12	0.32749	0.121983
NSFTV_130	E3	0	11122	0.911543	NA	9063	0.9137	NA	0.814871	NA
NSFTV_130	E3	1	14585	0.933118	28	11186	0.941748	26	0.766952	0.928571
NSFTV_130	E3	2	18108	0.924488	35	13176	0.874865	31	0.727634	0.885714
NSFTV_130	E3	3	22254	0.918015	37	17187	0.81877	26	0.772311	0.702703
NSFTV_130	E3	4	29095	0.88781	51	23259	0.751888	31	0.799416	0.607843
NSFTV_130	E3	5	33587	0.933118	30	27821	0.71521	17	0.828326	0.566667
NSFTV_130	E3	6	39103	0.88781	50	32408	0.6548	28	0.828786	0.56
NSFTV_130	E3	7	52584	0.892125	49	40035	0.600863	25	0.761353	0.510204
NSFTV_130	E3	8	68433	0.877023	56	49593	0.538296	29	0.724694	0.517857
NSFTV_130	E3	9	77818	0.872708	58	61727	0.480043	27	0.793223	0.465517
NSFTV_130	E3	10	98786	0.831715	77	70607	0.408846	33	0.714747	0.428571
NSFTV_130	E3	11	115230	0.857605	65	79561	0.354908	24	0.690454	0.369231
NSFTV_130	E3	12	131989	0.842503	72	86187	0.300971	25	0.652986	0.347222
NSFTV_130	E3	13	161125	0.833873	75	94251	0.253506	22	0.584956	0.293333
NSFTV_130	E3	14	183885	0.833873	76	101693	0.214671	18	0.553025	0.236842
NSFTV_130	E3	15	208811	0.81014	86	105801	0.177994	17	0.506683	0.197674
NSFTV_130	E3	16	242760	0.80151	92	110331	0.145631	15	0.454486	0.163043
NSFTV_130	E3	17	287441	0.754045	113	118212	0.126214	16	0.411257	0.141593
NSFTV_130	E3	18	323163	0.708738	133	126123	0.115426	22	0.390277	0.165414
NSFTV_130	E3	19	382587	0.693635	142	141885	0.111111	24	0.370857	0.169014
NSFTV_130	E3	20	448618	0.66343	155	154591	0.104639	28	0.344594	0.180645
NSFTV_131	E1	0	16852	0.932914	NA	16285	0.926625	NA	0.966354	NA
NSFTV_131	E1	1	23136	0.918239	39	22073	0.916143	40	0.954054	1.02564
NSFTV_131	E1	2	27371	0.937107	30	26854	0.857442	28	0.981111	0.933333
NSFTV_131	E1	3	36273	0.918239	39	33656	0.786164	34	0.927853	0.871795
NSFTV_131	E1	4	50863	0.932914	32	46325	0.735849	24	0.91078	0.75
NSFTV_131	E1	5	61957	0.909853	43	56148	0.668763	32	0.906241	0.744186
NSFTV_131	E1	6	76777	0.903564	46	60614	0.603774	31	0.789481	0.673913
NSFTV_131	E1	7	96488	0.903564	46	76334	0.540881	30	0.791124	0.652174
NSFTV_131	E1	8	123836	0.861635	66	94302	0.459119	39	0.761507	0.590909
NSFTV_131	E1	9	146825	0.880503	58	106131	0.398323	29	0.72284	0.5
NSFTV_131	E1	10	176876	0.878407	59	109694	0.348008	24	0.620175	0.40678
NSFTV_131	E1	11	204671	0.865828	65	116172	0.30608	20	0.567604	0.307692
NSFTV_131	E1	12	238950	0.823899	84	126986	0.259958	22	0.531433	0.261905
NSFTV_131	E1	13	276591	0.798742	96	134185	0.215933	21	0.485139	0.21875
NSFTV_131	E1	14	328558	0.792453	100	137827	0.18239	16	0.419491	0.16
NSFTV_131	E1	15	392108	0.763103	114	149351	0.155136	13	0.380893	0.114035
NSFTV_131	E1	16	442495	0.798742	97	146958	0.144654	10	0.332112	0.103093
NSFTV_131	E1	17	521246	0.710692	138	149834	0.134172	15	0.287454	0.108696
NSFTV_131	E1	18	593694	0.708595	140	167958	0.132075	15	0.282903	0.107143
NSFTV_131	E1	19	663435	0.677149	155	168316	0.129979	17	0.253704	0.109677
NSFTV_131	E1	20	780595	0.733753	128	192738	0.132075	15	0.246912	0.117188
NSFTV_131	E2	0	13862	0.98385	NA	13107.5	0.99031	NA	0.973661	NA
NSFTV_131	E2	1	18888	0.97093	24	17084.5	0.978467	22.5	0.916866	0.944444
NSFTV_131	E2	2	21635.5	0.942937	26.5	21370	0.923557	25.5	0.995047	0.965517
NSFTV_131	E2	3	25561.5	0.953704	20	23997.5	0.885874	18	0.946496	0.920716
NSFTV_131	E2	4	30543.5	0.947244	23	29628	0.843885	19.5	0.968366	0.862573
NSFTV_131	E2	5	37626	0.932171	30.5	36499	0.793282	23.5	0.97454	0.785165
NSFTV_131	E2	6	46123.5	0.935401	29	40423	0.749139	20.5	0.881988	0.713859
NSFTV_131	E2	7	57601.5	0.927864	32	48413.5	0.702842	21.5	0.846091	0.680556
NSFTV_131	E2	8	64330.5	0.904177	25	56308.5	0.665159	17.5	0.877777	0.7
NSFTV_131	E2	9	72735.5	0.927864	33	65425.5	0.61994	20.5	0.900336	0.633654
NSFTV_131	E2	10	91257	0.920327	36.5	75718.5	0.570413	23	0.831679	0.631006
NSFTV_131	E2	11	104817	0.911714	39.5	85107	0.521964	22.5	0.812169	0.572997
NSFTV_131	E2	12	117578	0.924634	33.5	90086.5	0.483204	18	0.766216	0.547187
NSFTV_131	E2	13	138084	0.905254	43	105747	0.439061	20.5	0.766709	0.476744
NSFTV_131	E2	14	164382	0.879414	55	117708	0.387382	24	0.715979	0.44837
NSFTV_131	E2	15	199519	0.886951	52	130410	0.346469	19	0.653571	0.36441
NSFTV_131	E2	16	227168	0.862188	63	140220	0.306632	18.5	0.617168	0.297414
NSFTV_131	E2	17	265250	0.836348	75	143658	0.264643	19.5	0.541325	0.262211
NSFTV_131	E2	18	305778	0.785745	98.5	149839	0.22373	19	0.489853	0.193533
NSFTV_131	E2	19	349686	0.862188	63.5	154701	0.202196	10	0.442175	0.156032
NSFTV_131	E2	20	396294	0.802972	90.5	163494	0.174203	13	0.412505	0.144853
NSFTV_131	E3	0	10415	0.946063	NA	12734	1.04746	NA	1.22266	NA
NSFTV_131	E3	1	13719	0.943905	24	15508	0.997843	23	1.1304	0.958333
NSFTV_131	E3	2	17566	0.937433	27	18197	0.94822	23	1.03592	0.851852
NSFTV_131	E3	3	18442	0.933118	30	24101	0.898598	23	1.30685	0.766667
NSFTV_131	E3	4	21194	0.915858	38	28475	0.84466	25	1.34354	0.657895
NSFTV_131	E3	5	30771	0.937433	28	34095	0.80151	20	1.10802	0.714286
NSFTV_131	E3	6	38529	0.915858	38	40745	0.747573	25	1.05752	0.657895
NSFTV_131	E3	7	47694	0.92233	36	51839	0.695793	24	1.08691	0.666667
NSFTV_131	E3	8	62642	0.909385	40	63139	0.639698	26	1.00793	0.65
NSFTV_131	E3	9	73980	0.898598	45	72164	0.577131	29	0.975453	0.644444
NSFTV_131	E3	10	90590	0.883495	53	90699	0.508091	32	1.0012	0.603774
NSFTV_131	E3	11	112046	0.885653	52	97888	0.449838	27	0.873641	0.519231
NSFTV_131	E3	12	137225	0.874865	57	108068	0.393743	26	0.787524	0.45614
NSFTV_131	E3	13	157197	0.857605	65	120210	0.341963	24	0.764709	0.369231
NSFTV_131	E3	14	197574	0.842503	71	123250	0.298813	20	0.623817	0.28169
NSFTV_131	E3	15	242804	0.831715	77	131916	0.264293	16	0.543302	0.207792
NSFTV_131	E3	16	293626	0.823085	81	138188	0.231931	15	0.470626	0.185185
NSFTV_131	E3	17	344894	0.782093	100	142512	0.201726	14	0.413205	0.14
NSFTV_131	E3	18	432441	0.734628	121	146757	0.173679	13	0.339369	0.107438
NSFTV_131	E3	19	511749	0.702265	137	140498	0.149946	11	0.274545	0.080292
NSFTV_131	E3	20	599963	0.659115	156	139610	0.137001	12	0.232698	0.0769231
NSFTV_132	E1	0	11690	0.976939	NA	10693	0.974843	NA	0.914713	NA
NSFTV_132	E1	1	14198	0.922432	37	13984	0.916143	40	0.984927	1.08108
NSFTV_132	E1	2	18102	0.947589	25	18498	0.865828	24	1.02188	0.96
NSFTV_132	E1	3	26289	0.937107	29	24077	0.815514	24	0.915858	0.827586
NSFTV_132	E1	4	32933	0.937107	30	29383	0.769392	22	0.892205	0.733333
NSFTV_132	E1	5	40201	0.930818	32	36997	0.72327	22	0.9203	0.6875
NSFTV_132	E1	6	52828	0.926625	35	43535	0.672956	24	0.824089	0.685714
NSFTV_132	E1	7	65122	0.922432	36	56195	0.622642	24	0.862919	0.666667
NSFTV_132	E1	8	85132	0.90566	45	72398	0.566038	27	0.850421	0.6
NSFTV_132	E1	9	109424	0.899371	48	86629	0.507338	28	0.791682	0.583333
NSFTV_132	E1	10	140874	0.901468	46	97077	0.457023	24	0.689105	0.521739
NSFTV_132	E1	11	153856	0.888889	53	107752	0.406709	24	0.700343	0.45283
NSFTV_132	E1	12	184322	0.878407	58	126193	0.358491	23	0.684633	0.396552
NSFTV_132	E1	13	216649	0.842767	74	139729	0.310273	23	0.644956	0.310811
NSFTV_132	E1	14	257411	0.836478	78	147568	0.27044	19	0.573278	0.24359
NSFTV_132	E1	15	308652	0.813417	88	153068	0.234801	17	0.495924	0.193182
NSFTV_132	E1	16	347366	0.851153	71	159070	0.209644	12	0.457932	0.169014
NSFTV_132	E1	17	407412	0.756813	116	162102	0.180294	14	0.397882	0.12069
NSFTV_132	E1	18	470691	0.733753	127	160473	0.15304	13	0.340931	0.102362
NSFTV_132	E1	19	534066	0.742138	123	158959	0.142558	11	0.297639	0.0894309
NSFTV_132	E1	20	625648	0.721174	133	161923	0.138365	13	0.258808	0.0977444
NSFTV_132	E2	0	8568	0.963394	NA	8914	0.959087	NA	1.04038	NA
NSFTV_132	E2	1	11842	0.946167	22	12847	0.94832	22	1.08487	1
NSFTV_132	E2	2	14842	0.944014	25	15403	0.900947	22	1.0378	0.88
NSFTV_132	E2	3	17681	0.950474	21	17362	0.862188	18	0.981958	0.857143
NSFTV_132	E2	4	24090	0.950474	22	20931	0.825581	17	0.868867	0.772727
NSFTV_132	E2	5	28799	0.94186	26	27303	0.784668	19	0.948054	0.730769
NSFTV_132	E2	6	36115	0.939707	27	33014	0.745909	18	0.914135	0.666667
NSFTV_132	E2	7	44587	0.937554	28	36310	0.702842	20	0.814363	0.714286
NSFTV_132	E2	8	53913	0.944014	24	43349	0.670543	15	0.804055	0.625
NSFTV_132	E2	9	62611	0.94832	23	48380	0.640396	14	0.772708	0.608696
NSFTV_132	E2	10	70562	0.928941	32	54420	0.599483	18	0.771237	0.5625
NSFTV_132	E2	11	90903	0.94186	25	62055	0.567183	15	0.682651	0.6
NSFTV_132	E2	12	103050	0.935401	29	69373	0.53273	16	0.673197	0.551724
NSFTV_132	E2	13	125222	0.911714	40	74855	0.491817	19	0.597778	0.475
NSFTV_132	E2	14	145577	0.911714	40	82499	0.455211	17	0.566704	0.425
NSFTV_132	E2	15	180232	0.888028	51	87027	0.412145	20	0.482861	0.392157
NSFTV_132	E2	16	208862	0.890181	50	93623	0.375538	17	0.448253	0.34
NSFTV_132	E2	17	242338	0.853575	66	99113	0.338932	17	0.408987	0.257576
NSFTV_132	E2	18	275546	0.834195	76	100435	0.306632	15	0.364494	0.197368
NSFTV_132	E2	19	304191	0.868648	61	108672	0.282946	11	0.357249	0.180328
NSFTV_132	E2	20	349477	0.842808	72	113638	0.257106	12	0.325166	0.166667
NSFTV_132	E3	0	11638	0.946063	NA	12215	1.02805	NA	1.04958	NA
NSFTV_132	E3	1	16642	0.943905	24	16179	0.971953	26	0.972179	1.08333
NSFTV_132	E3	2	18995	0.935275	28	19466	0.918015	25	1.0248	0.892857
NSFTV_132	E3	3	22845	0.93096	31	23692	0.864078	25	1.03708	0.806452
NSFTV_132	E3	4	26866	0.915858	37	29467	0.805825	27	1.09681	0.72973
NSFTV_132	E3	5	35869	0.935275	29	34952	0.762675	20	0.974435	0.689655
NSFTV_132	E3	6	42416	0.909385	40	40298	0.708738	25	0.950066	0.625
NSFTV_132	E3	7	51438	0.9137	39	51145	0.6548	25	0.994304	0.641026
NSFTV_132	E3	8	71777	0.902913	43	63505	0.594391	28	0.884754	0.651163
NSFTV_132	E3	9	82902	0.883495	52	67466	0.527508	31	0.813804	0.596154
NSFTV_132	E3	10	109836	0.864078	61	74586	0.454153	34	0.679067	0.557377
NSFTV_132	E3	11	133047	0.868393	60	89192	0.391586	29	0.67038	0.483333
NSFTV_132	E3	12	152978	0.86192	62	103344	0.335491	26	0.675548	0.419355
NSFTV_132	E3	13	182149	0.848975	69	115349	0.288026	22	0.633267	0.318841
NSFTV_132	E3	14	222008	0.840345	72	121176	0.247033	19	0.545818	0.263889
NSFTV_132	E3	15	264274	0.825243	78	126980	0.216828	14	0.480486	0.179487
NSFTV_132	E3	16	300566	0.814455	84	127822	0.186624	13	0.425271	0.154762
NSFTV_132	E3	17	363208	0.769148	106	128135	0.158576	13	0.352787	0.122642
NSFTV_132	E3	18	412014	0.73247	122	129976	0.137001	12	0.315465	0.0983607
NSFTV_132	E3	19	489088	0.704423	136	134481	0.134844	14	0.274963	0.102941
NSFTV_132	E3	20	551877	0.678533	148	139576	0.132686	16	0.252911	0.108108
NSFTV_133	E1	0	10769	0.972746	NA	9903	0.97065	NA	0.919584	NA
NSFTV_133	E1	1	14361	0.918239	39	14519	0.916143	40	1.011	1.02564
NSFTV_133	E1	2	17986	0.945493	26	18730	0.867925	23	1.04137	0.884615
NSFTV_133	E1	3	23214	0.939203	28	22379	0.819706	23	0.96403	0.821429
NSFTV_133	E1	4	30292	0.93501	30	27298	0.771488	23	0.901162	0.766667
NSFTV_133	E1	5	38536	0.928721	33	37083	0.719078	25	0.962295	0.757576
NSFTV_133	E1	6	50234	0.922432	37	45582	0.662474	27	0.907393	0.72973
NSFTV_133	E1	7	58353	0.924528	36	49688	0.607966	27	0.851507	0.75
NSFTV_133	E1	8	74621	0.91195	41	63254	0.551363	27	0.84767	0.658537
NSFTV_133	E1	9	95389	0.899371	47	74206	0.492662	28	0.77793	0.595745
NSFTV_133	E1	10	119000	0.914046	41	87051	0.444444	23	0.731521	0.560976
NSFTV_133	E1	11	126995	0.901468	47	101690	0.396226	23	0.80074	0.489362
NSFTV_133	E1	12	150675	0.893082	51	107862	0.354298	20	0.715859	0.392157
NSFTV_133	E1	13	182915	0.859539	67	112088	0.308176	22	0.612787	0.328358
NSFTV_133	E1	14	230105	0.844864	74	114424	0.272537	17	0.497269	0.22973
NSFTV_133	E1	15	263984	0.836478	78	121705	0.238994	16	0.461032	0.205128
NSFTV_133	E1	16	303970	0.867925	63	124208	0.218029	10	0.408619	0.15873
NSFTV_133	E1	17	357874	0.78826	101	126642	0.192872	12	0.353873	0.118812
NSFTV_133	E1	18	416486	0.763103	112	126720	0.167715	12	0.30426	0.107143
NSFTV_133	E1	19	466991	0.784067	103	125620	0.150943	8	0.268999	0.0776699
NSFTV_133	E1	20	523335	0.75891	115	130949	0.146751	9	0.25022	0.0782609
NSFTV_133	E2	0	11848	0.96447	NA	10753.5	1.00861	NA	0.908252	NA
NSFTV_133	E2	1	13170	0.947244	23.5	12712	0.959087	23	0.963885	0.98
NSFTV_133	E2	2	16294.5	0.935401	29	15152.5	0.900947	27	0.926908	0.930705
NSFTV_133	E2	3	18992.5	0.95155	21	17561.5	0.863264	17.5	0.931253	0.834091
NSFTV_133	E2	4	20791.5	0.94832	23	18868.5	0.826658	17	0.917389	0.738636
NSFTV_133	E2	5	23574	0.936477	28.5	19783	0.783592	20	0.854182	0.704094
NSFTV_133	E2	6	27305	0.936477	28	20533.5	0.744832	18	0.766685	0.643678
NSFTV_133	E2	7	31371	0.939707	27	22589	0.704996	18.5	0.744504	0.684066
NSFTV_133	E2	8	37465.5	0.949397	22	23940.5	0.674849	14	0.670339	0.636364
NSFTV_133	E2	9	38325	0.94509	23.5	24384	0.643626	14.5	0.659923	0.615036
NSFTV_133	E2	10	43095.5	0.932171	30.5	27465	0.604866	18	0.663169	0.591595
NSFTV_133	E2	11	48473	0.939707	27.5	29758	0.572567	15	0.636114	0.544974
NSFTV_133	E2	12	55242.5	0.949397	22	30890	0.546727	12	0.577493	0.544513
NSFTV_133	E2	13	64319	0.932171	30.5	33803	0.512274	16	0.553376	0.524246
NSFTV_133	E2	14	66505	0.925711	33.5	37223.5	0.476744	16.5	0.592156	0.491979
NSFTV_133	E2	15	73683	0.926787	32.5	39718.5	0.445521	14.5	0.573522	0.447619
NSFTV_133	E2	16	79777.5	0.922481	35	42447	0.413221	15	0.565014	0.428922
NSFTV_133	E2	17	87068.5	0.909561	40.5	45673	0.379845	15.5	0.552917	0.382784
NSFTV_133	E2	18	114794	0.886951	51	44542	0.345392	16	0.417062	0.315972
NSFTV_133	E2	19	130078	0.924634	33.5	46182	0.324935	9	0.374528	0.271062
NSFTV_133	E2	20	141274	0.899871	45	45587	0.300172	11.5	0.339382	0.255929
NSFTV_133	E3	0	11793	0.984898	NA	9466	0.976268	NA	0.80268	NA
NSFTV_133	E3	1	15933	0.950378	21	11389	0.94822	22	0.714806	1.04762
NSFTV_133	E3	2	19536	0.943905	26	14799	0.89644	24	0.757525	0.923077
NSFTV_133	E3	3	22956	0.937433	28	18104	0.848975	22	0.788639	0.785714
NSFTV_133	E3	4	25557	0.926645	33	20038	0.807983	19	0.784051	0.575758
NSFTV_133	E3	5	30347	0.941748	26	22762	0.773463	16	0.750058	0.615385
NSFTV_133	E3	6	38040	0.924488	33	29574	0.72384	23	0.777445	0.69697
NSFTV_133	E3	7	42775	0.928803	32	38770	0.678533	21	0.906371	0.65625
NSFTV_133	E3	8	49198	0.920173	35	42780	0.635383	20	0.869548	0.571429
NSFTV_133	E3	9	58090	0.911543	40	47565	0.583603	24	0.818816	0.6
NSFTV_133	E3	10	72861	0.892125	49	54057	0.527508	26	0.74192	0.530612
NSFTV_133	E3	11	81512	0.898598	46	60160	0.475728	23	0.738051	0.5
NSFTV_133	E3	12	92349	0.902913	44	64858	0.439051	17	0.702314	0.386364
NSFTV_133	E3	13	112173	0.889968	50	63177	0.393743	21	0.56321	0.42
NSFTV_133	E3	14	134630	0.885653	52	68551	0.354908	18	0.509181	0.346154
NSFTV_133	E3	15	156287	0.872708	57	74782	0.318231	17	0.478491	0.298246
NSFTV_133	E3	16	170634	0.874865	57	80721	0.283711	16	0.473065	0.280702
NSFTV_133	E3	17	198717	0.842503	71	86985	0.251348	15	0.437733	0.211268
NSFTV_133	E3	18	233968	0.81877	83	90309	0.218986	15	0.385989	0.180723
NSFTV_133	E3	19	278247	0.797195	93	94314	0.190939	13	0.338958	0.139785
NSFTV_133	E3	20	319182	0.782093	101	96687	0.165049	12	0.302921	0.118812
NSFTV_134	E1	0	14266	0.9413	NA	15385	0.937107	NA	1.07844	NA
NSFTV_134	E1	1	18754	0.90566	45	17968	0.903564	47	0.958089	1.04444
NSFTV_134	E1	2	24283	0.928721	34	19914	0.838574	31	0.82008	0.911765
NSFTV_134	E1	3	27988	0.91195	42	23313	0.771488	32	0.832964	0.761905
NSFTV_134	E1	4	33480	0.926625	35	26315	0.725367	22	0.785992	0.628571
NSFTV_134	E1	5	42458	0.909853	43	32378	0.67086	26	0.762589	0.604651
NSFTV_134	E1	6	50906	0.901468	47	37201	0.614256	27	0.730778	0.574468
NSFTV_134	E1	7	62440	0.899371	48	41678	0.561845	25	0.667489	0.520833
NSFTV_134	E1	8	85921	0.874214	62	43837	0.501048	29	0.510201	0.467742
NSFTV_134	E1	9	100294	0.888889	53	50286	0.454927	22	0.501386	0.415094
NSFTV_134	E1	10	121405	0.893082	51	57486	0.415094	19	0.473506	0.372549
NSFTV_134	E1	11	135742	0.886792	55	60892	0.379455	17	0.448586	0.309091
NSFTV_134	E1	12	154601	0.855346	69	68341	0.339623	19	0.442048	0.275362
NSFTV_134	E1	13	191429	0.838574	78	76126	0.29979	19	0.397672	0.24359
NSFTV_134	E1	14	228227	0.830189	81	79869	0.27044	14	0.349954	0.17284
NSFTV_134	E1	15	242352	0.800839	96	79385	0.243187	13	0.327561	0.135417
NSFTV_134	E1	16	272852	0.84696	73	80319	0.224319	9	0.294368	0.123288
NSFTV_134	E1	17	326791	0.777778	107	80966	0.201258	11	0.247761	0.102804
NSFTV_134	E1	18	379254	0.777778	108	83213	0.184486	8	0.219412	0.0740741
NSFTV_134	E1	19	419422	0.767296	111	79978	0.167715	8	0.190686	0.0720721
NSFTV_134	E1	20	475180	0.800839	96	83916	0.155136	6	0.176598	0.0625
NSFTV_134	E2	0	15654	0.934324	NA	17111	0.95155	NA	1.1108	NA
NSFTV_134	E2	1	17642	0.939707	26.5	18181.5	0.94186	26.5	1.04964	1.00071
NSFTV_134	E2	2	19019	0.933247	29	19751	0.882644	27.5	1.05155	0.949519
NSFTV_134	E2	3	22106.5	0.940784	26	22447.5	0.836348	21.5	1.02661	0.826837
NSFTV_134	E2	4	26233.5	0.939707	27	26571	0.790052	21.5	1.02549	0.796703
NSFTV_134	E2	5	30964	0.922481	35	29997	0.737295	24.5	0.972304	0.7
NSFTV_134	E2	6	40302.5	0.926787	32.5	35556	0.689922	22	0.887389	0.675522
NSFTV_134	E2	7	52841.5	0.928941	31.5	40196.5	0.64578	20.5	0.76517	0.65
NSFTV_134	E2	8	61075.5	0.94186	26	46204	0.611326	16	0.7621	0.615975
NSFTV_134	E2	9	65948	0.927864	32.5	50652.5	0.56826	20	0.768487	0.615275
NSFTV_134	E2	10	79746.5	0.918174	36.5	53210	0.524117	20.5	0.667135	0.562403
NSFTV_134	E2	11	92784	0.921404	35	64266.5	0.483204	19	0.695061	0.544636
NSFTV_134	E2	12	99186	0.922481	35	67512.5	0.445521	17.5	0.688852	0.499181
NSFTV_134	E2	13	106368	0.911714	40.5	78220.5	0.405685	18.5	0.740567	0.458698
NSFTV_134	E2	14	122561	0.884798	52	82300.5	0.360465	21	0.672879	0.401786
NSFTV_134	E2	15	131668	0.891258	49	85519.5	0.326012	16	0.652049	0.330172
NSFTV_134	E2	16	149686	0.875108	57	88355.5	0.289406	17	0.593675	0.298953
NSFTV_134	E2	17	167820	0.860034	63.5	91305.5	0.257106	15	0.550786	0.236725
NSFTV_134	E2	18	189338	0.843885	71	94263.5	0.22373	15	0.498231	0.215185
NSFTV_134	E2	19	212755	0.881568	55	98287	0.202196	10	0.461902	0.184812
NSFTV_134	E2	20	236482	0.854651	66.5	101410	0.180663	10	0.428853	0.15209
NSFTV_134	E3	0	15924	0.984898	NA	14795	0.963323	NA	0.929101	NA
NSFTV_134	E3	1	19161	0.950378	22	18980	0.94822	22	0.990554	1
NSFTV_134	E3	2	19466	0.93959	25	18782	0.89644	24	0.964862	0.96
NSFTV_134	E3	3	21186	0.935275	28	20774	0.84466	24	0.980553	0.857143
NSFTV_134	E3	4	24640	0.92233	35	25076	0.788565	26	1.01769	0.742857
NSFTV_134	E3	5	27160	0.941748	24	26205	0.751888	17	0.964838	0.708333
NSFTV_134	E3	6	30296	0.92233	35	31324	0.700108	24	1.03393	0.685714
NSFTV_134	E3	7	38707	0.93096	31	34704	0.650485	23	0.896582	0.741935
NSFTV_134	E3	8	52643	0.918015	35	43580	0.596548	25	0.82784	0.714286
NSFTV_134	E3	9	60860	0.90507	42	57578	0.536138	28	0.946073	0.666667
NSFTV_134	E3	10	75000	0.889968	49	65928	0.471413	30	0.87904	0.612245
NSFTV_134	E3	11	87852	0.900755	44	72087	0.417476	25	0.82055	0.568182
NSFTV_134	E3	12	100277	0.900755	46	81849	0.363538	25	0.816229	0.543478
NSFTV_134	E3	13	117898	0.88781	50	91074	0.316073	22	0.772481	0.44
NSFTV_134	E3	14	141308	0.885653	52	100685	0.272923	20	0.712522	0.384615
NSFTV_134	E3	15	172215	0.872708	58	103690	0.236246	18	0.602096	0.310345
NSFTV_134	E3	16	195123	0.872708	58	104748	0.203883	15	0.536831	0.258621
NSFTV_134	E3	17	233239	0.83603	74	106001	0.173679	14	0.454474	0.189189
NSFTV_134	E3	18	283587	0.81014	88	105208	0.145631	13	0.37099	0.147727
NSFTV_134	E3	19	329370	0.790723	95	105577	0.137001	13	0.320542	0.136842
NSFTV_134	E3	20	399306	0.771305	104	108538	0.134844	13	0.271817	0.125
NSFTV_135	E1	0	11127	0.97065	NA	9849	0.968553	NA	0.885144	NA
NSFTV_135	E1	1	14934	0.91195	41	13737	0.907757	43	0.919847	1.04878
NSFTV_135	E1	2	19914	0.9413	28	16767	0.853249	26	0.84197	0.928571
NSFTV_135	E1	3	24896	0.93501	30	22268	0.802935	24	0.894441	0.8
NSFTV_135	E1	4	28826	0.932914	32	26152	0.750524	25	0.907237	0.78125
NSFTV_135	E1	5	37666	0.926625	34	32913	0.696017	26	0.873812	0.764706
NSFTV_135	E1	6	49257	0.922432	37	41170	0.639413	27	0.83582	0.72973
NSFTV_135	E1	7	60807	0.914046	40	48342	0.582809	27	0.795007	0.675
NSFTV_135	E1	8	74784	0.909853	43	55144	0.526205	27	0.737377	0.627907
NSFTV_135	E1	9	97215	0.895178	50	67013	0.469602	27	0.689328	0.54
NSFTV_135	E1	10	117733	0.90566	45	80943	0.42348	22	0.687513	0.488889
NSFTV_135	E1	11	135672	0.888889	53	88297	0.377358	22	0.650812	0.415094
NSFTV_135	E1	12	164129	0.878407	58	99604	0.33543	20	0.606864	0.344828
NSFTV_135	E1	13	205296	0.844864	74	111575	0.291405	21	0.543484	0.283784
NSFTV_135	E1	14	244774	0.834382	80	116492	0.253669	18	0.475917	0.225
NSFTV_135	E1	15	297580	0.823899	85	127762	0.220126	16	0.429337	0.188235
NSFTV_135	E1	16	331153	0.840671	75	140123	0.194969	12	0.423137	0.16
NSFTV_135	E1	17	390531	0.750524	119	144306	0.163522	15	0.369512	0.12605
NSFTV_135	E1	18	484799	0.716981	134	149349	0.140461	12	0.308064	0.0895522
NSFTV_135	E1	19	555118	0.744235	122	153942	0.138365	12	0.277314	0.0983607
NSFTV_135	E1	20	599027	0.721174	132	180927	0.134172	15	0.302035	0.113636
NSFTV_135	E2	0	14764	1.0323	NA	13865	0.99354	NA	0.939109	NA
NSFTV_135	E2	1	17180	0.982773	23	16194	0.946167	24	0.942608	1.04348
NSFTV_135	E2	2	23680	0.94186	25	21127	0.888028	27	0.892188	1.08
NSFTV_135	E2	3	29819	0.952627	21	25061	0.842808	21	0.840437	1
NSFTV_135	E2	4	34506	0.94832	23	29249	0.797588	21	0.84765	0.913043
NSFTV_135	E2	5	39290	0.935401	28	32366	0.748062	23	0.823772	0.821429
NSFTV_135	E2	6	49410	0.928941	31	34269	0.702842	21	0.693564	0.677419
NSFTV_135	E2	7	67579	0.926787	32	40564	0.657623	21	0.600246	0.65625
NSFTV_135	E2	8	74173	0.937554	29	48486	0.618863	18	0.653688	0.62069
NSFTV_135	E2	9	83519	0.935401	29	53335	0.582257	17	0.638597	0.586207
NSFTV_135	E2	10	100912	0.913867	40	55732	0.534884	22	0.552283	0.55
NSFTV_135	E2	11	129246	0.920327	37	60700	0.496124	18	0.469647	0.486486
NSFTV_135	E2	12	144056	0.928941	32	63280	0.461671	16	0.439274	0.5
NSFTV_135	E2	13	152647	0.894488	47	67729	0.420758	19	0.443697	0.404255
NSFTV_135	E2	14	177154	0.896641	46	76957	0.379845	19	0.434407	0.413043
NSFTV_135	E2	15	205039	0.868648	60	84928	0.338932	19	0.414204	0.316667
NSFTV_135	E2	16	252653	0.866494	61	91635	0.306632	16	0.362691	0.262295
NSFTV_135	E2	17	295749	0.832041	77	96466	0.272179	16	0.326175	0.207792
NSFTV_135	E2	18	335135	0.786822	97	99863	0.237726	16	0.297978	0.164948
NSFTV_135	E2	19	360549	0.832041	78	99749	0.21404	11	0.276659	0.141026
NSFTV_135	E2	20	407442	0.804048	91	98318	0.192506	10	0.241306	0.10989
NSFTV_135	E3	0	13005	1.00431	NA	13274	1.02157	NA	1.02068	NA
NSFTV_135	E3	1	15323	0.954693	23	14541	0.969795	24	0.948966	1.04348
NSFTV_135	E3	2	19617	0.941748	26	19380	0.915858	25	0.987919	0.961538
NSFTV_135	E3	3	23562	0.935275	29	25660	0.86192	25	1.08904	0.862069
[truncated: 19,988 more rows]
