# Supplementary material for: Leveraging genome-enabled growth models to study shoot growth responses to water deficit in rice
Source: J Exp Bot. 2020 Jun 12;71(18):5669–79. doi: 10.1093/jxb/eraa280 (PMC7501813; doi:10.1093/jxb/eraa280)
Supplement: eraa280_suppl_Supplementary_Data_S3 [file eraa280_suppl_supplementary_data_s3.xlsx]

## Sheet: PSAmax Control
Chromosome	Position	|beta|	SNP ID
1	13147	0.000289732	id1000001
1	73192	0.000255444	id1000003
1	74969	7.33501e-05	id1000005
1	75852	0.000175747	id1000007
1	75953	0.000252253	id1000008
1	91016	7.35589e-05	id1000011
1	146625	0.000115425	id1000013
1	149005	0.000251152	id1000015
1	149754	0.00019297	id1000016
1	151492	0.000243882	id1000020
1	152899	0.000202859	id1000024
1	172923	0.000268339	id1000027
1	173692	0.000119579	id1000030
1	195327	0.000240066	id1000043
1	199011	0.000286891	id1000051
1	202999	0.000110138	id1000057
1	203126	0.000316648	id1000058
1	205867	0.00025273	id1000062
1	212693	0.000147964	id1000074
1	212714	0.000162186	id1000075
1	257707	3.51692e-05	id1000079
1	260829	0.000323748	id1000080
1	263568	0.000225569	id1000086
1	263620	9.10039e-05	id1000087
1	266818	0.0002102	id1000091
1	267840	0.000368458	wd1000022
1	293504	8.71011e-05	wd1000029
1	320576	0.000329317	id1000093
1	325596	0.000454458	id1000104
1	327764	3.73857e-05	id1000109
1	330743	4.09621e-05	id1000115
1	334191	0.000369873	id1000122
1	337497	0.000208547	id1000130
1	337759	0.000298805	id1000131
1	347351	0.000154298	id1000139
1	362376	0.00024149	id1000159
1	373610	0.000339256	id1000179
1	374285	4.8282e-05	id1000180
1	382818	3.62681e-05	id1000195
1	382993	0.000205635	id1000196
1	400383	8.14787e-05	id1000211
1	400599	0.000268489	id1000215
1	421263	1.0902e-05	id1000220
1	422620	0.000123603	id1000223
1	424825	0.000119186	id1000232
1	425527	0.00010774	id1000234
1	478157	0.000213195	ud1000033
1	481214	1.52411e-05	id1000255
1	481261	0.000240733	id1000256
1	481948	6.47004e-05	id1000259
1	503289	4.30211e-05	id1000264
1	513225	7.44904e-05	id1000280
1	514673	8.8652e-05	id1000283
1	522844	5.38873e-05	id1000309
1	524146	7.95775e-05	id1000313
1	524466	8.18282e-05	id1000315
1	535093	6.65469e-05	id1000324
1	539150	6.45409e-05	id1000327
1	539282	9.84705e-05	id1000328
1	550974	0.000135954	id1000337
1	551907	0.000141591	id1000341
1	553803	0.000224913	id1000350
1	556663	0.000218256	id1000354
1	565800	9.76043e-05	ud1000037
1	587347	6.88685e-05	id1000386
1	588688	7.05131e-06	id1000392
1	589428	0.000329984	id1000399
1	591188	2.67545e-05	id1000407
1	604886	0.000134201	id1000420
1	605246	0.000188135	id1000423
1	621002	4.63077e-05	id1000435
1	624141	0.000159084	id1000445
1	626883	0.000175976	id1000452
1	634206	1.90479e-05	id1000478
1	635265	4.13823e-05	id1000482
1	645772	2.2104e-05	id1000503
1	646119	5.09521e-05	id1000506
1	652340	6.24598e-05	id1000529
1	654362	7.32596e-05	id1000542
1	656330	3.36218e-05	id1000547
1	657891	0.000159457	id1000556
1	716463	0.000371659	id1000568
1	721567	3.34337e-05	id1000585
1	721981	5.85272e-06	id1000589
1	722307	0.000132751	id1000590
1	722787	0.000239061	id1000595
1	723562	3.83704e-05	id1000603
1	726631	0.000183047	id1000618
1	740171	0.000496868	id1000660
1	740575	5.57189e-05	id1000661
1	740630	0.000176979	id1000662
1	741009	0.00018225	id1000665
1	741205	2.19367e-05	id1000668
1	742351	0.000124229	id1000673
1	743793	7.89988e-05	id1000685
1	743887	0.000184679	id1000686
1	789202	0.000289677	id1000711
1	793207	0.000462308	id1000719
1	841232	1.25333e-05	id1000721
1	846800	5.82376e-05	id1000744
1	851786	0.000107409	id1000759
1	852979	0.000137202	id1000770
1	853111	2.38776e-05	id1000771
1	853376	6.91701e-05	id1000773
1	854846	6.15801e-05	id1000776
1	857144	9.9265e-06	id1000781
1	857563	7.87629e-05	id1000783
1	860731	0.000179683	id1000801
1	863174	1.30479e-06	id1000806
1	874021	4.0963e-05	ud1000052
1	922418	0.000252412	id1000841
1	923297	2.47454e-05	id1000846
1	923560	0.000110924	id1000848
1	923986	0.000386593	id1000852
1	924152	0.000147882	id1000854
1	924341	0.000404992	id1000855
1	924398	0.000269954	id1000856
1	924532	0.000145954	id1000857
1	924715	5.67148e-05	id1000858
1	927608	9.46519e-05	id1000866
1	929007	2.22972e-05	id1000875
1	929166	9.11039e-05	id1000876
1	961973	0.00025043	id1000881
1	1003600	9.80053e-05	id1000886
1	1004726	0.000120274	id1000894
1	1008219	1.94041e-05	id1000911
1	1009815	5.37143e-05	id1000922
1	1010064	0.000125982	id1000923
1	1012640	5.7729e-05	ud1000059
1	1039577	6.56914e-05	id1000934
1	1039823	9.60067e-05	id1000940
1	1040322	0.000193671	id1000941
1	1042817	0.000393478	id1000947
1	1043946	0.000485569	id1000955
1	1044028	0.000359396	id1000956
1	1045699	0.00017026	id1000960
1	1052989	0.000353265	id1000965
1	1053413	0.000463299	id1000967
1	1053585	0.000157491	id1000968
1	1058381	0.000107279	id1000974
1	1059903	0.000106085	id1000977
1	1072211	0.000498815	id1000980
1	1087665	5.7745e-05	id1000987
1	1090580	0.000204763	id1000994
1	1091901	0.000295389	id1000996
1	1093786	2.89323e-05	id1000999
1	1094263	0.000174051	id1001003
1	1094743	0.000254275	id1001006
1	1095730	0.000154966	id1001009
1	1120560	0.000186466	id1001015
1	1120616	1.07971e-05	id1001017
1	1121865	2.90951e-05	id1001021
1	1122165	0.000264469	id1001022
1	1124807	0.000139154	id1001028
1	1149555	0.000124312	id1001037
1	1164385	1.66433e-06	id1001041
1	1164771	7.63116e-05	id1001042
1	1166717	1.05267e-06	id1001049
1	1167141	9.30821e-05	id1001051
1	1167821	3.10262e-05	id1001055
1	1168079	0.000266785	id1001056
1	1168753	0.000209689	id1001057
1	1169433	5.93194e-05	id1001060
1	1169531	1.13338e-05	id1001062
1	1172634	4.41073e-05	id1001069
1	1174585	0.000105886	id1001073
1	1175090	0.000166793	id1001074
1	1176001	0.00014362	id1001077
1	1201724	6.18004e-05	id1001102
1	1227512	9.06826e-05	id1001106
1	1248796	0.000216365	id1001110
1	1248892	0.000168269	id1001111
1	1287772	0.000177396	id1001117
1	1290079	8.83547e-05	id1001120
1	1292515	0.000104219	ud1000068
1	1326271	0.000193481	id1001125
1	1337430	2.23263e-05	wd1000045
1	1357451	0.000189228	wd1000058
1	1401052	0.000339167	id1001128
1	1402093	5.49009e-05	id1001130
1	1406386	3.76726e-05	id1001136
1	1408298	3.59053e-05	id1001141
1	1415064	0.000298736	id1001153
1	1416110	1.782e-05	id1001157
1	1429278	0.000142253	id1001165
1	1430255	8.77247e-05	id1001167
1	1437674	0.000199723	id1001176
1	1444302	0.000247188	id1001182
1	1444562	0.0004274	ud1000074
1	1483675	0.000138783	ud1000077
1	1489688	7.7625e-05	id1001184
1	1490141	0.000128923	id1001186
1	1490627	7.55004e-05	id1001187
1	1493483	9.10728e-05	id1001194
1	1497091	0.000101906	id1001200
1	1500351	0.000127453	id1001206
1	1501263	2.9615e-05	id1001209
1	1502529	8.90302e-06	id1001213
1	1503278	5.19792e-06	id1001218
1	1504625	0.000538914	id1001224
1	1506081	2.71344e-05	id1001229
1	1509625	0.000538921	id1001235
1	1511711	0.000133863	id1001247
1	1514218	1.7168e-05	id1001256
1	1533575	0.000378428	id1001262
1	1535455	0.000259176	id1001266
1	1539533	0.000238897	id1001274
1	1539706	0.000207504	id1001275
1	1539860	0.000149636	id1001276
1	1540137	0.000106462	id1001277
1	1540484	0.000165041	id1001278
1	1541209	0.000176057	id1001280
1	1565728	0.000217449	ud1000087
1	1602005	0.000388383	ud1000097
1	1603331	2.39003e-05	id1001284
1	1603855	0.000124077	id1001285
1	1604769	0.000400187	id1001286
1	1607497	0.000264709	id1001290
1	1607534	0.000181418	id1001291
1	1641592	0.000146717	id1001296
1	1670145	6.74573e-05	id1001298
1	1670890	4.84791e-05	id1001301
1	1676404	0.000142347	id1001318
1	1678641	0.000278884	id1001320
1	1679472	0.000139427	id1001325
1	1700427	1.19714e-05	id1001332
1	1704366	0.000285996	id1001340
1	1706993	4.97036e-05	ud1000100
1	1766057	0.000173981	id1001356
1	1775122	0.000160947	id1001366
1	1775737	0.000208038	id1001368
1	1776012	0.000236136	id1001370
1	1777839	0.000271084	id1001376
1	1829683	0.000156535	id1001383
1	1835924	0.000104121	id1001395
1	1836171	0.000343742	id1001396
1	1844850	0.000120825	id1001420
1	1845277	0.000313521	id1001423
1	1848812	6.70023e-05	id1001428
1	1850165	0.000136455	id1001430
1	1850924	0.000117961	id1001432
1	1854227	0.000109995	id1001436
1	1869350	0.000129381	id1001452
1	1869827	0.000120778	id1001454
1	1871026	9.40893e-05	id1001458
1	1892584	0.000263964	id1001464
1	1893214	0.000296989	id1001465
1	1906037	0.000134466	id1001478
1	1938001	8.23762e-05	id1001483
1	1939907	0.000102746	id1001487
1	1943340	0.00012315	id1001500
1	1944794	9.84369e-05	id1001509
1	1965548	1.73458e-05	id1001516
1	1973376	0.000255771	id1001539
1	1973868	2.59925e-05	id1001542
1	1978258	0.00017826	id1001572
1	1983125	5.29641e-05	id1001588
1	1983445	4.78302e-05	id1001591
1	1990638	0.000398153	id1001599
1	1995450	0.000132996	id1001602
1	2037657	8.45057e-05	wd1000121
1	2054855	0.000121268	id1001633
1	2055094	0.000176718	id1001636
1	2057827	6.67088e-05	id1001638
1	2069677	0.000121533	id1001645
1	2073898	0.000574275	id1001655
1	2078005	0.000473695	id1001662
1	2078730	1.41758e-05	id1001664
1	2080456	6.22402e-05	id1001665
1	2098423	4.01747e-05	id1001677
1	2098804	0.000197719	id1001678
1	2099423	6.25844e-05	id1001680
1	2099471	3.88784e-05	id1001681
1	2101002	0.000650696	id1001685
1	2102204	0.000182334	id1001688
1	2112779	0.00023379	id1001692
1	2115148	0.000209923	id1001700
1	2116690	0.00013796	id1001703
1	2118023	7.69889e-05	id1001709
1	2118470	0.000141349	id1001713
1	2118765	0.000591715	id1001714
1	2118966	0.000157871	id1001715
1	2119093	0.000295642	id1001716
1	2131985	0.000133758	id1001728
1	2132023	0.000319204	id1001729
1	2134637	0.000274691	id1001731
1	2135874	0.000156002	id1001734
1	2136478	0.000778749	id1001735
1	2213614	0.000290307	wd1000174
1	2237940	7.20391e-05	wd1000189
1	2249164	2.81706e-05	id1001740
1	2249789	0.000114499	id1001742
1	2252445	0.000230742	id1001748
1	2253725	0.000327977	id1001754
1	2258237	2.73142e-05	id1001764
1	2259273	8.1793e-05	id1001768
1	2261208	0.000271663	id1001775
1	2261920	0.000303436	id1001779
1	2266965	0.000191134	id1001795
1	2267154	1.86367e-05	id1001798
1	2270427	0.000120566	id1001810
1	2270450	0.000226668	id1001811
1	2276961	0.000211897	id1001821
1	2277143	7.4322e-05	id1001823
1	2290936	7.49754e-05	id1001839
1	2292282	0.000125923	id1001843
1	2292904	8.43071e-05	id1001845
1	2293711	3.72422e-06	id1001849
1	2294836	0.00016918	id1001851
1	2296568	0.000146076	id1001855
1	2297298	0.000254708	ud1000129
1	2327387	1.86272e-06	ud1000132
1	2328243	3.64528e-05	id1001857
1	2334213	0.000330551	id1001858
1	2355260	0.000104521	id1001864
1	2355895	0.000100712	id1001870
1	2357978	6.52226e-05	id1001876
1	2361426	0.000311122	id1001887
1	2361701	0.000147462	id1001891
1	2362020	1.54371e-05	id1001895
1	2362495	0.000177635	id1001896
1	2370596	0.000215805	id1001899
1	2373616	0.000213455	id1001905
1	2379820	0.000372106	id1001914
1	2380137	6.46096e-05	id1001915
1	2380475	0.000356193	id1001916
1	2383307	3.05394e-05	id1001924
1	2383808	3.23133e-05	id1001927
1	2400362	0.000273271	id1001936
1	2439647	7.34795e-05	wd1000197
1	2569781	5.84173e-05	id1001981
1	2585620	5.62023e-05	id1002025
1	2586042	0.000278301	id1002029
1	2586766	9.0598e-05	id1002033
1	2590115	0.000278851	id1002045
1	2591017	0.000233261	id1002048
1	2605844	6.0233e-05	id1002058
1	2606283	6.56262e-05	id1002060
1	2609085	0.000283888	id1002076
1	2610666	1.80158e-05	id1002080
1	2611982	0.000140964	id1002081
1	2634501	0.0001289	id1002097
1	2674113	3.17779e-05	id1002108
1	2688263	0.000144318	id1002120
1	2689690	0.000184234	id1002122
1	2701155	5.38606e-05	id1002126
1	2701870	3.12746e-05	id1002128
1	2705338	0.000187877	id1002143
1	2705614	0.000107898	id1002146
1	2706551	3.60937e-05	id1002149
1	2707131	3.05105e-05	id1002151
1	2707476	0.000103213	id1002153
1	2725468	0.000385894	id1002158
1	2726187	9.86006e-05	id1002159
1	2727493	0.000413609	id1002163
1	2728045	0.000133646	id1002165
1	2769040	0.000305514	id1002176
1	2772360	0.000238218	ud1000149
1	2800954	0.000291412	id1002184
1	2806522	0.00018045	id1002198
1	2834562	0.000157609	ud1000154
1	2844330	0.000104652	id1002215
1	2846327	0.000116237	id1002227
1	2848338	0.000251598	id1002237
1	2863621	0.000197196	id1002266
1	2863898	8.05975e-05	id1002267
1	2894250	0.000265831	id1002284
1	2897384	9.64573e-05	id1002298
1	2897613	6.21267e-05	id1002300
1	2899077	0.000120055	id1002308
1	2900116	7.04262e-05	id1002311
1	2919431	2.55054e-06	id1002315
1	2924187	7.66771e-06	id1002330
1	2924549	0.00011018	id1002331
1	2926858	0.000132619	id1002334
1	2963449	0.000648826	id1002336
1	2974417	9.39036e-06	id1002362
1	2975692	1.92882e-05	id1002366
1	2977180	7.08877e-05	id1002368
1	2977860	0.000180901	id1002370
1	2978326	5.79394e-05	id1002371
1	2979582	0.000139076	id1002373
1	3030868	0.000101876	id1002395
1	3052220	0.000299427	id1002416
1	3058941	0.000253204	ud1000186
1	3086333	1.23743e-05	ud1000187
1	3086655	0.000173501	id1002426
1	3088221	0.000233717	id1002431
1	3090666	2.96679e-05	id1002446
1	3092377	9.17449e-05	id1002452
1	3093093	5.52633e-06	id1002456
1	3096543	0.000155613	id1002477
1	3103801	8.22331e-05	ud1000189
1	3130690	7.43928e-05	ud1000190
1	3130836	0.000241118	id1002494
1	3130962	0.000116128	id1002495
1	3134826	3.64497e-05	id1002498
1	3149027	0.000306828	id1002509
1	3180818	6.57671e-05	id1002518
1	3183395	6.5043e-05	id1002529
1	3183885	4.25513e-05	id1002531
1	3194253	3.52047e-05	id1002535
1	3285074	0.000314157	id1002547
1	3316630	0.000417887	id1002572
1	3328456	0.000268064	id1002622
1	3329369	0.000121314	id1002625
1	3332043	0.000107788	id1002635
1	3332734	6.12766e-05	id1002641
1	3335235	4.90551e-05	id1002647
1	3340207	7.50694e-05	id1002671
1	3346735	5.26813e-05	id1002705
1	3351659	4.86558e-05	id1002728
1	3352365	6.66592e-05	id1002730
1	3353477	5.23341e-05	id1002732
1	3361471	0.000119099	id1002745
1	3363353	0.000487997	id1002749
1	3369209	0.000211802	id1002759
1	3369228	0.000105114	id1002760
1	3397754	7.91762e-05	id1002770
1	3398048	6.83817e-06	id1002773
1	3398103	1.25629e-05	id1002774
1	3398228	0.000121205	id1002776
1	3400773	4.88155e-06	id1002788
1	3419119	0.000109902	id1002793
1	3425056	0.00011227	id1002809
1	3434148	6.03547e-05	id1002825
1	3434442	0.000112561	id1002826
1	3446298	0.0002975	id1002832
1	3446754	0.000251004	id1002833
1	3461494	4.59171e-05	id1002838
1	3461948	0.000222344	id1002840
1	3463018	0.000109116	id1002842
1	3467850	0.000262214	id1002852
1	3478928	0.000308641	id1002856
1	3479097	0.000278599	id1002857
1	3479541	0.00033955	id1002859
1	3481990	0.000349997	id1002863
1	3482103	0.000201528	id1002864
1	3502592	4.5868e-07	id1002871
1	3503090	0.000443601	id1002873
1	3503292	0.000349372	id1002875
1	3506466	9.97669e-07	id1002878
1	3506991	8.87615e-05	id1002880
1	3508893	0.000425521	id1002888
1	3509242	3.03255e-06	id1002889
1	3527049	0.000170541	id1002896
1	3527241	0.000112446	id1002897
1	3528691	0.000182185	id1002899
1	3529176	0.000310482	id1002902
1	3533720	0.000471783	id1002906
1	3533877	0.000517208	id1002908
1	3559767	0.000150276	id1002912
1	3569135	0.000243717	id1002919
1	3569488	0.000134311	id1002920
1	3572015	0.000135197	id1002928
1	3573350	0.000196979	id1002930
1	3593481	0.000160381	id1002936
1	3596871	7.53776e-05	id1002940
1	3597160	0.000262278	id1002941
1	3615627	9.74784e-05	id1002947
1	3637152	0.000153451	id1002962
1	3658950	0.000411218	id1002966
1	3663140	0.000233373	id1002979
1	3665220	0.000323341	id1002985
1	3665839	0.00015474	id1002991
1	3679685	0.000281308	id1003008
1	3681762	6.67083e-06	id1003019
1	3692489	0.00033094	id1003026
1	3695404	0.000557898	id1003036
1	3695840	6.54531e-05	id1003037
1	3697470	8.04278e-05	id1003043
1	3700291	0.000400271	id1003050
1	3711264	0.000244579	id1003056
1	3713661	9.8249e-05	id1003064
1	3726651	0.000682377	id1003089
1	3728297	0.000329865	id1003093
1	3728341	0.000374002	id1003094
1	3731290	0.000126105	id1003102
1	3733953	0.000164156	id1003108
1	3735606	0.000108901	id1003111
1	3735623	0.000591253	id1003112
1	3736131	0.000683717	id1003114
1	3736712	3.70142e-05	id1003115
1	3775914	0.000118677	id1003126
1	3778147	0.000343563	id1003132
1	3780918	0.000712417	id1003138
1	3801746	0.000212903	id1003144
1	3819261	0.000697534	id1003156
1	3819526	0.00064632	id1003157
1	3820627	0.000290981	id1003163
1	3821059	6.83264e-05	id1003164
1	3822585	0.000577489	id1003168
1	3823861	0.000284083	id1003170
1	3824930	0.000358216	id1003171
1	3828299	0.000456941	id1003182
1	3829435	0.000521359	id1003191
1	3829513	0.000224027	id1003193
1	3830323	0.00068018	id1003200
1	3834596	0.000236299	id1003213
1	3848043	0.000539418	ud1000229
1	3874081	0.000552735	id1003225
1	3878255	0.000300327	id1003237
1	3881082	0.000270035	id1003245
1	3917517	7.06987e-05	id1003248
1	3918654	0.000373841	id1003249
1	3919581	0.000346525	id1003251
1	3919906	0.000409725	id1003252
1	3921118	0.00024182	id1003253
1	3923048	0.000180665	id1003255
1	3924288	0.000266275	id1003256
1	3926336	0.000474978	id1003260
1	3926693	0.000451696	id1003261
1	3940360	0.000144579	id1003269
1	3942155	0.000124766	id1003271
1	3957573	0.000352837	id1003279
1	3966354	0.000110043	id1003293
1	3981585	1.70837e-05	id1003304
1	3981816	0.00011435	id1003307
1	3984666	0.000146932	id1003312
1	3990462	0.000106307	id1003325
1	3994106	0.000163642	id1003336
1	3994178	0.000104493	id1003337
1	4004917	1.77969e-05	id1003344
1	4005467	2.3543e-05	id1003345
1	4006006	9.15119e-05	id1003348
1	4008219	9.05499e-05	id1003359
1	4011484	5.72439e-05	id1003362
1	4011648	0.000202668	id1003363
1	4031092	9.33308e-05	id1003370
1	4032636	1.71718e-05	id1003372
1	4037343	0.000171633	id1003376
1	4059318	1.79578e-05	id1003383
1	4060444	5.80534e-06	id1003386
1	4089558	2.65857e-06	id1003397
1	4091359	3.6421e-05	id1003399
1	4091647	0.000192806	id1003400
1	4095765	0.000132185	id1003403
1	4096769	0.000111984	id1003407
1	4098494	4.27673e-05	id1003409
1	4114249	3.23049e-05	id1003423
1	4116087	4.69674e-05	id1003426
1	4125084	0.000160264	id1003441
1	4136311	5.79414e-05	id1003447
1	4140544	2.39301e-06	id1003456
1	4143766	5.72416e-05	id1003465
1	4147911	1.48789e-05	id1003475
1	4148533	0.000174245	id1003479
1	4151213	2.24926e-05	id1003483
1	4153991	0.000128685	id1003487
1	4172403	2.29235e-05	id1003490
1	4177640	0.000241489	id1003496
1	4180711	0.000282125	id1003500
1	4206703	0.000211273	id1003505
1	4208827	2.81319e-05	id1003509
1	4229753	0.000284641	id1003517
1	4233856	0.000279867	id1003519
1	4239811	0.000461233	id1003532
1	4241700	5.01153e-05	id1003538
1	4257973	0.000523038	id1003552
1	4259452	0.000342574	id1003559
1	4260025	8.78402e-05	id1003561
1	4260192	0.000388075	id1003562
1	4260328	0.000286563	id1003564
1	4264985	0.000313515	id1003571
1	4267262	0.000377689	id1003576
1	4268162	0.000344145	id1003578
1	4268587	0.000398274	id1003579
1	4300550	2.97841e-05	ud1000245
1	4315741	0.000123624	id1003592
1	4316129	7.49489e-05	id1003593
1	4318247	1.45635e-05	id1003596
1	4318289	1.47059e-05	id1003597
1	4319848	9.0688e-05	id1003602
1	4321629	3.67871e-06	id1003608
1	4329168	3.80216e-05	id1003611
1	4329799	0.000103493	id1003612
1	4332541	7.31317e-06	id1003619
1	4334704	4.54548e-05	id1003623
1	4380408	6.8732e-05	id1003636
1	4382021	0.00041351	id1003639
1	4386570	6.87416e-05	id1003645
1	4387788	0.000310364	id1003650
1	4397344	0.000213473	id1003672
1	4398822	0.000427414	id1003675
1	4403404	2.10068e-05	id1003686
1	4403617	0.000360485	id1003687
1	4405100	0.000181264	id1003690
1	4407400	0.000157291	id1003693
1	4422641	1.27843e-05	id1003712
1	4422794	0.000144239	id1003713
1	4423202	3.18066e-05	id1003715
1	4426330	7.92241e-05	id1003729
1	4426772	0.000111413	id1003733
1	4490727	0.000328396	id1003752
1	4510363	2.67896e-05	id1003754
1	4510445	6.44694e-05	id1003755
1	4510589	0.000169564	id1003756
1	4510971	9.00963e-05	id1003757
1	4514425	4.81474e-05	id1003766
1	4517310	6.83177e-06	id1003776
1	4543494	0.000130137	id1003784
1	4545468	5.06068e-05	id1003789
1	4545763	9.84651e-05	id1003791
1	4581157	0.000120244	id1003796
1	4582766	0.000210238	id1003800
1	4582879	0.000171665	id1003802
1	4590266	0.00021121	id1003818
1	4619884	0.000381069	id1003820
1	4621986	0.000205293	id1003824
1	4645923	0.000462519	id1003838
1	4646140	7.68379e-05	id1003839
1	4646221	0.000140351	id1003840
1	4647100	0.000143891	id1003842
1	4647440	0.000294834	id1003843
1	4648125	0.000160691	id1003847
1	4649725	4.45729e-05	id1003850
1	4650543	0.000162787	id1003853
1	4650842	0.000116628	id1003854
1	4676444	5.76237e-05	id1003858
1	4677218	0.000363183	id1003861
1	4677783	0.000127901	id1003863
1	4679517	0.000220104	id1003869
1	4682262	0.000113379	id1003877
1	4701723	0.000226388	id1003879
1	4703211	2.32957e-06	id1003887
1	4707475	0.000353397	id1003893
1	4736704	0.00025163	id1003902
1	4738970	0.000276306	id1003908
1	4739026	0.000137087	id1003909
1	4752891	0.000143138	id1003919
1	4754473	0.000283859	id1003922
1	4790369	0.000166012	id1003924
1	4791522	0.00019877	id1003926
1	4793566	0.000112764	id1003927
1	4795262	0.000232126	id1003929
1	4816430	0.000249214	id1003932
1	4820586	0.000153877	id1003941
1	4824928	2.80615e-05	id1003946
1	4846525	0.000132066	id1003947
1	4850377	0.000570068	id1003955
1	4852668	3.83912e-05	id1003959
1	4853002	0.000405594	id1003960
1	4869563	0.000211154	id1003966
1	4870786	0.000360081	id1003969
1	4871587	0.000128358	id1003974
1	4890114	1.69209e-05	id1003996
1	4892118	1.38807e-05	id1004001
1	4894645	0.000271606	id1004007
1	4923148	0.00031116	id1004031
1	4948173	6.08371e-05	id1004035
1	4968392	0.000220102	ud1000285
1	4970993	0.000218946	id1004041
1	4974150	0.000166566	id1004044
1	4974371	0.000489823	id1004045
1	5018038	0.000146454	id1004061
1	5018343	0.000164244	id1004065
1	5024932	0.000274766	id1004077
1	5028045	0.000172219	id1004079
1	5035455	0.000183302	id1004092
1	5035977	0.000209752	id1004093
1	5063126	6.42657e-05	id1004097
1	5064371	3.73298e-05	id1004099
1	5068572	6.40122e-05	id1004106
1	5093807	0.000330337	id1004114
1	5096113	0.000437485	id1004122
1	5097346	6.92962e-05	id1004130
1	5098047	0.00040765	id1004136
1	5100767	0.00012454	id1004143
1	5111154	0.000483324	id1004146
1	5115299	7.71785e-05	id1004154
1	5129109	0.000104074	id1004156
1	5129286	7.38232e-05	id1004157
1	5129492	8.04094e-05	id1004159
1	5133796	0.000155614	id1004164
1	5134346	0.000496913	id1004166
1	5135425	0.000156748	id1004169
1	5216199	2.47392e-05	id1004179
1	5216641	0.000118907	id1004182
1	5216866	0.000276642	id1004185
1	5219589	0.000251343	id1004198
1	5239748	5.17548e-05	ud1000297
1	5256670	6.45595e-05	id1004202
1	5257130	0.00031144	id1004204
1	5260864	9.60745e-05	id1004213
1	5263642	0.00017007	id1004220
1	5289075	0.000120759	id1004223
1	5316048	0.000198572	id1004230
1	5316439	1.00483e-05	id1004231
1	5320235	3.15202e-05	id1004234
1	5325062	0.000522351	id1004242
1	5329545	0.00010762	id1004251
1	5332883	6.34334e-05	id1004256
1	5367761	0.000157543	id1004257
1	5417069	0.000403119	id1004290
1	5427557	8.9074e-05	id1004294
1	5431650	0.000388082	id1004301
1	5432024	0.000272261	id1004302
1	5434432	0.000164053	id1004305
1	5435395	0.000461852	id1004308
1	5437204	0.00026725	id1004310
1	5438964	0.000228056	id1004313
1	5441863	0.000111112	id1004319
1	5474646	0.000135962	id1004328
1	5474749	0.000200617	id1004329
1	5476190	1.86653e-05	id1004330
1	5476324	0.000327791	id1004333
1	5478606	7.69999e-05	id1004341
1	5478645	2.21878e-05	id1004342
1	5481198	0.000288252	id1004348
1	5512115	0.000110291	id1004369
1	5515647	0.000318312	id1004376
1	5552143	0.000245544	id1004379
1	5562443	5.48265e-05	id1004380
1	5565206	0.000164738	id1004384
1	5565375	0.00021639	id1004385
1	5566444	0.000182037	id1004389
1	5568860	0.000176302	id1004393
1	5589473	0.000153671	id1004397
1	5591893	3.02509e-05	id1004402
1	5594377	6.73228e-05	id1004404
1	5596859	7.38068e-05	id1004407
1	5631963	0.000121045	id1004418
1	5635088	0.000149351	id1004423
1	5635231	0.000226924	id1004424
1	5647220	0.000404197	wd1000208
1	5693751	0.000169451	id1004433
1	5698636	0.000160089	id1004440
1	5700835	0.000376613	id1004447
1	5722378	3.96493e-05	id1004454
1	5725789	7.66044e-05	id1004466
1	5726642	0.000294956	id1004468
1	5726977	0.000226383	id1004471
1	5728668	0.000416119	id1004479
1	5764181	8.12017e-05	id1004491
1	5766779	0.000321788	id1004494
1	5771346	0.000364471	id1004497
1	5794352	5.3648e-05	id1004509
1	5811323	0.000169611	id1004548
1	5812437	0.000109608	id1004556
1	5813572	0.000124622	id1004562
1	5815301	5.62886e-05	id1004576
1	5835866	8.69583e-05	id1004591
1	5836074	0.000227256	id1004592
1	5839280	6.26847e-05	id1004602
1	5894922	0.000220255	id1004627
1	5897430	0.000112576	id1004630
1	5898200	0.000220873	id1004633
1	5898486	0.000180172	id1004634
1	5911668	5.75332e-06	id1004651
1	5944447	0.00020007	id1004659
1	5944703	0.000406929	id1004660
1	5976727	0.000292891	id1004669
1	5976754	0.000275748	id1004670
1	5982372	0.000161796	id1004686
1	6003489	0.00012628	id1004691
1	6004190	0.000170079	id1004693
1	6007069	5.39188e-05	id1004698
1	6009782	3.97839e-05	id1004703
1	6035816	0.000227376	id1004725
1	6036592	0.000256557	id1004726
1	6078616	0.000198496	id1004753
1	6098054	0.000398995	id1004758
1	6099057	6.98283e-05	id1004759
1	6102553	8.05444e-05	id1004769
1	6113242	3.41595e-05	id1004772
1	6113636	0.000132203	id1004773
1	6118057	0.000160562	id1004788
1	6118830	0.000287617	id1004789
1	6131305	5.74944e-05	id1004800
1	6131399	0.000261747	id1004802
1	6131507	2.84077e-05	id1004803
1	6131896	0.000329013	id1004806
1	6135111	7.90367e-05	id1004815
1	6136479	0.000372487	id1004817
1	6187297	0.000124164	id1004824
1	6195784	0.000266915	id1004841
1	6216693	8.96781e-05	id1004843
1	6219761	0.000248375	id1004849
1	6223858	0.000539007	id1004853
1	6224212	0.000269003	id1004854
1	6244002	0.000114875	id1004858
1	6245897	0.000480593	id1004863
1	6246721	0.000396151	id1004865
1	6248553	0.000454834	id1004872
1	6249141	0.000313646	id1004873
1	6249695	0.000639142	id1004874
1	6267947	0.000300258	id1004876
1	6268180	0.000152352	id1004877
1	6277258	0.000276154	id1004882
1	6301750	7.45022e-05	id1004903
1	6324877	0.000256407	id1004905
1	6330042	0.000356039	id1004938
1	6332190	0.000376811	id1004949
1	6332303	0.000115791	id1004951
1	6332825	0.000354696	id1004952
1	6352807	0.000148286	id1004959
1	6353162	0.00042674	id1004960
1	6354064	0.00015253	id1004961
1	6358102	0.000721398	id1004972
1	6381052	0.000398273	id1004975
1	6382884	0.000388743	id1004976
1	6420369	0.000398566	id1004985
1	6443474	7.71784e-05	id1004994
1	6444367	1.84164e-05	id1004998
1	6447190	7.76708e-07	id1005000
1	6494174	4.09558e-05	id1005011
1	6494458	6.19217e-05	id1005013
1	6494861	1.91519e-05	id1005015
1	6502036	3.30222e-06	id1005029
1	6506725	2.33535e-05	id1005039
1	6507269	2.81738e-05	id1005042
1	6508922	0.000183914	id1005049
1	6520870	0.000203111	id1005053
1	6521041	0.000122064	id1005056
1	6522024	0.000107725	id1005063
1	6524460	1.91057e-05	id1005067
1	6525987	5.35413e-05	id1005075
1	6528767	4.10535e-05	id1005078
1	6532939	4.47238e-05	id1005086
1	6533933	0.000172492	id1005088
1	6540463	0.00025945	id1005102
1	6542217	1.21549e-05	id1005103
1	6620704	7.70166e-06	wd1000235
1	6621338	7.35259e-05	id1005112
1	6625922	2.98147e-05	id1005122
1	6628455	0.000187196	id1005125
1	6630575	1.52838e-05	id1005129
1	6639911	7.35617e-05	id1005131
1	6660627	2.51648e-05	id1005134
1	6663058	0.000273828	id1005136
1	6663413	0.000556099	id1005138
1	6666544	0.000521272	id1005141
1	6667083	9.12869e-05	id1005142
1	6667898	1.29412e-05	id1005143
1	6684669	0.000310721	id1005144
1	6690871	0.000119077	id1005155
1	6691495	0.000109553	id1005158
1	6717533	0.000128322	id1005162
1	6717946	0.000141494	id1005164
1	6718251	0.000444471	id1005166
1	6765662	8.12766e-05	id1005170
1	6786032	7.61631e-05	id1005173
1	6791688	0.000121623	id1005176
1	6793133	0.000236459	id1005178
1	6793643	1.4586e-05	id1005180
1	6846173	8.11235e-05	id1005182
1	6849958	1.48398e-05	id1005183
1	6881038	0.000374611	id1005200
1	6881608	0.000419018	id1005201
1	6894356	0.000362963	id1005216
1	6895165	0.000376583	id1005218
1	6898813	8.26893e-05	id1005226
1	6899271	6.04313e-05	id1005228
1	6900427	6.04398e-05	id1005232
1	6901321	0.000104919	id1005237
1	6901826	0.000461879	id1005238
1	6902610	0.000339593	id1005239
1	6905400	0.000140621	id1005243
1	6908222	0.000362921	id1005251
1	6909074	0.000378285	id1005254
1	6915738	0.000365619	wd1000240
1	6952822	7.3988e-06	wd1000243
1	6971446	0.000158472	id1005256
1	6971525	0.000216601	id1005257
1	6973428	0.000174704	id1005261
1	6974898	0.000336397	id1005263
1	6974988	0.000372891	id1005264
1	6977891	0.000211976	id1005269
1	6989751	0.000128012	id1005271
1	6992254	0.000171707	id1005277
1	6995910	0.000438488	id1005282
1	7012862	0.000472836	id1005286
1	7013248	0.0001954	id1005287
1	7014262	0.000213773	dd1000009
1	7014955	0.00025375	dd1000015
1	7015126	0.000744673	id1005290
1	7015244	9.90674e-06	id1005291
1	7015465	0.000119363	id1005292
1	7015503	0.000406817	id1005293
1	7015736	8.60494e-05	dd1000022
1	7015826	8.21616e-06	id1005296
1	7016241	2.02338e-05	dd1000032
1	7016392	0.000291845	id1005297
1	7016643	2.61193e-05	id1005298
1	7016944	0.000153087	dd1000036
1	7017159	0.000349617	id1005300
1	7017302	0.000485049	id1005301
1	7017406	0.000236472	id1005302
1	7017781	0.000744655	id1005306
1	7017909	3.50076e-05	id1005307
1	7017962	0.000312485	id1005308
1	7018045	0.000201679	dd1000052
1	7018368	0.000477535	dd1000053
1	7018577	4.79995e-05	id1005309
1	7018635	2.60971e-05	dd1000055
1	7018919	4.89774e-05	id1005311
1	7019063	0.00029568	id1005312
1	7019095	0.000140512	dd1000065
1	7019170	0.000247876	dd1000066
1	7019261	0.000267375	id1005313
1	7019293	0.000271981	id1005314
1	7019571	2.60667e-05	dd1000071
1	7019592	0.000175816	dd1000072
1	7019687	9.54563e-05	dd1000073
1	7019970	0.000644218	id1005315
1	7020822	0.00031822	id1005316
1	7038503	0.000570998	id1005318
1	7039123	2.23455e-05	id1005319
1	7039168	0.000343898	id1005320
1	7039215	0.000273658	id1005321
1	7039617	6.153e-05	dd1000090
1	7039671	0.000308511	dd1000091
1	7040499	0.000328417	id1005322
1	7041008	0.000372582	id1005323
1	7041209	0.000102099	id1005324
1	7041661	0.000185036	dd1000097
1	7042098	0.000304231	id1005325
1	7042688	7.02751e-05	dd1000103
1	7042704	0.000185915	dd1000104
1	7043796	0.000122281	id1005327
1	7044190	0.000247128	dd1000108
1	7044893	0.00038931	id1005328
1	7044913	5.60897e-06	id1005329
1	7045039	0.000356623	dd1000112
1	7045445	0.000367329	id1005330
1	7045983	0.000429192	id1005331
1	7046652	0.000306533	id1005334
1	7046840	0.000682637	id1005336
1	7046962	0.000355797	dd1000121
1	7047000	0.000290165	id1005337
1	7049980	0.000274811	id1005339
1	7050425	0.000302274	id1005341
1	7051183	0.000117975	dd1000141
1	7051206	0.000233405	dd1000142
1	7051725	9.93511e-05	dd1000147
1	7051945	3.6333e-05	dd1000149
1	7052010	0.00031802	id1005350
1	7053303	0.000396492	dd1000153
1	7053339	0.000353939	dd1000154
1	7053425	0.000110287	dd1000157
1	7053453	0.000269492	id1005351
1	7069274	0.000182074	dd1000165
1	7072810	0.000160781	dd1000173
1	7086172	0.000288934	id1005353
1	7087178	2.06508e-05	id1005354
1	7087482	0.000537076	dd1000186
1	7087660	3.87679e-05	id1005355
1	7087762	3.87574e-05	dd1000189
1	7087946	0.000238408	id1005356
1	7088520	0.000348958	id1005357
1	7088552	8.1588e-05	id1005358
1	7089419	0.000232884	id1005359
1	7089736	5.5439e-05	id1005360
1	7089760	0.000670002	id1005361
1	7089814	0.000570933	dd1000200
1	7090362	0.000297203	id1005364
1	7090457	4.29584e-05	id1005365
1	7091281	0.000452703	dd1000213
1	7091470	8.15542e-06	id1005367
1	7091749	0.000479354	id1005368
1	7093641	0.000540776	dd1000225
1	7094007	0.000533768	id1005372
1	7094548	2.35998e-05	id1005374
1	7094643	3.2959e-05	id1005375
1	7094978	0.000480267	id1005376
1	7095314	0.000500753	id1005377
1	7095872	0.000471998	id1005378
1	7096349	2.61497e-06	id1005380
1	7096469	0.000567573	id1005381
1	7096758	0.000503845	dd1000244
1	7096952	0.000187736	dd1000245
1	7097211	0.00056833	dd1000247
1	7097252	0.000423824	id1005383
1	7097457	0.000491928	id1005384
1	7097620	0.000545594	dd1000252
1	7097666	0.000587319	dd1000253
1	7099206	0.000524263	dd1000263
1	7099748	0.000480254	id1005390
1	7099902	0.000109418	id1005391
1	7099935	5.01085e-05	id1005392
1	7100263	0.000482234	id1005393
1	7102198	0.000470558	id1005397
1	7102674	0.000442673	id1005399
1	7102974	2.40673e-05	id1005400
1	7104134	0.000493553	dd1000288
1	7104332	0.000470551	dd1000291
1	7104376	0.000459726	id1005402
1	7104434	0.000470548	id1005403
1	7104539	0.000496225	id1005404
1	7104564	0.000472643	id1005405
1	7104922	0.000334399	id1005407
1	7105011	0.000155586	id1005408
1	7105068	0.000578443	id1005409
1	7107452	0.000135225	id1005412
1	7107551	0.000259199	id1005413
1	7108378	0.000365481	dd1000309
1	7109351	0.000129524	id1005415
1	7109841	3.82198e-05	id1005416
1	7110581	0.000115196	dd1000317
1	7111246	0.000131623	dd1000321
1	7112699	0.000401863	dd1000326
1	7114218	0.000174657	id1005424
1	7115655	3.04276e-05	id1005427
1	7116526	0.000281947	id1005429
1	7116772	0.000159605	id1005430
1	7117239	0.000193789	id1005432
1	7118016	0.000432895	id1005433
1	7120430	5.26289e-06	id1005435
1	7120549	0.000415794	id1005437
1	7121846	8.90143e-05	id1005439
1	7122672	7.51689e-05	id1005440
1	7122887	0.00047823	dd1000360
1	7123287	0.000427914	dd1000365
1	7123319	0.000294984	dd1000366
1	7124136	0.000460823	dd1000367
1	7124430	0.000469417	id1005442
1	7124455	0.000428056	id1005443
1	7124476	0.000390768	dd1000372
1	7124683	0.000472575	id1005444
1	7124707	0.000481283	id1005445
1	7124812	0.00016061	id1005446
1	7124884	0.000563782	id1005447
1	7125017	0.000533092	id1005449
1	7125142	0.000496703	id1005450
1	7125284	0.000470576	id1005452
1	7125316	0.000548283	id1005453
1	7125429	0.000198694	dd1000391
1	7125819	0.000583682	dd1000393
1	7125855	0.000527999	dd1000394
1	7125925	0.000481294	dd1000395
1	7125977	0.000390815	id1005456
1	7126087	0.000578685	id1005458
1	7126119	9.48931e-06	id1005459
1	7126147	0.000471854	id1005460
1	7126300	0.000505892	id1005461
1	7126342	2.20046e-05	id1005462
1	7126451	0.000437634	id1005463
1	7126571	0.000459431	dd1000406
1	7126655	0.00023421	dd1000408
1	7126695	0.000463987	dd1000409
1	7126717	0.000555522	id1005464
1	7126857	0.000518682	id1005465
1	7128947	0.000415834	id1005472
1	7129176	8.71962e-05	id1005473
1	7130134	6.46573e-05	id1005474
1	7130397	7.64064e-05	id1005476
1	7130656	0.000492936	id1005477
1	7131219	1.73125e-05	id1005479
1	7157323	0.000447807	id1005480
1	7158106	8.19903e-05	id1005481
1	7158486	1.05086e-05	id1005484
1	7158549	1.0498e-05	id1005485
1	7160257	0.000433105	id1005488
1	7160353	1.04842e-05	id1005490
1	7160547	0.000196574	id1005491
1	7160595	5.03286e-06	id1005492
1	7161051	9.95598e-05	id1005493
1	7161309	0.000365889	id1005495
1	7161463	1.18009e-05	id1005496
1	7161705	1.68245e-05	id1005497
1	7162088	0.000462103	id1005499
1	7162140	0.000443962	id1005500
1	7162400	0.000103554	id1005501
1	7162449	0.00049841	id1005502
1	7176403	4.35422e-05	id1005503
1	7176932	0.000158725	id1005506
1	7177022	3.96385e-05	id1005508
1	7177628	0.000462373	id1005509
1	7177869	0.000697938	dd1000475
1	7179380	0.000151756	id1005511
1	7179443	0.000265927	id1005512
1	7179467	0.000337649	id1005513
1	7179917	0.000129099	id1005515
1	7179947	5.53697e-05	id1005516
1	7180419	8.05298e-05	id1005517
1	7228348	0.000445442	dd1000505
1	7228483	0.000886357	id1005526
1	7229041	8.2068e-07	dd1000512
1	7230435	0.000796437	dd1000515
1	7231591	0.000277962	dd1000521
1	7231793	0.000455021	dd1000525
1	7232260	0.000739724	id1005534
1	7232957	0.000324123	dd1000539
1	7233444	0.000448586	dd1000543
1	7234255	0.000379069	id1005537
1	7236833	0.000381869	dd1000558
1	7246956	0.000264726	id1005541
1	7247315	0.000413749	id1005543
1	7247935	0.000129531	dd1000562
1	7248068	0.000715756	id1005544
1	7250313	8.15604e-05	id1005545
1	7250676	0.000486463	id1005547
1	7250886	0.000413745	id1005548
1	7251285	5.54488e-05	dd1000573
1	7252367	0.000236123	id1005551
1	7253306	0.000670732	id1005552
1	7253402	0.00049509	dd1000580
1	7267854	0.000497445	id1005555
1	7268016	0.000466107	id1005558
1	7268466	0.000176797	dd1000593
1	7268945	0.000108463	id1005561
1	7269230	0.000161628	dd1000597
1	7269310	0.000769286	id1005563
1	7269507	0.000939888	id1005564
1	7269770	0.000417844	id1005566
1	7269797	0.000459232	id1005567
1	7269881	0.000162533	dd1000606
1	7269917	0.000783595	dd1000607
1	7269984	0.000108496	id1005568
1	7270977	0.000453162	dd1000612
1	7271790	0.000865593	id1005572
1	7272255	0.000515247	id1005573
1	7272628	0.000865582	id1005574
1	7273384	0.000474198	id1005576
1	7273624	0.000785951	id1005577
1	7273857	0.000420518	id1005578
1	7274167	0.000424639	id1005579
1	7274330	0.000169111	id1005580
1	7274346	0.000126733	id1005581
1	7274895	0.000464242	id1005582
1	7275048	0.000790843	id1005583
1	7275350	0.000471791	id1005585
1	7286280	0.000424148	dd1000634
1	7287901	0.000457039	dd1000640
1	7287994	0.000560275	id1005588
1	7288562	0.000255338	id1005589
1	7289097	0.000243595	id1005590
1	7289369	0.000378031	dd1000647
1	7289656	0.000506595	id1005592
1	7290302	0.000330615	dd1000649
1	7290643	0.000412588	id1005593
1	7290985	0.000552343	dd1000652
1	7291438	0.000429278	id1005594
1	7292592	0.000481795	id1005595
1	7292959	0.000203547	id1005596
1	7293512	0.000253421	id1005597
1	7293613	0.000456803	dd1000659
1	7303818	0.000220542	dd1000668
1	7303938	0.000600778	id1005601
1	7303965	5.45287e-05	id1005602
1	7304981	0.00044062	dd1000674
1	7305740	0.000186768	id1005606
1	7306061	0.000741513	id1005607
1	7306169	0.000706748	dd1000682
1	7306602	1.56994e-07	dd1000688
1	7306652	0.000586759	id1005611
1	7306673	0.000703154	id1005612
1	7306692	5.24766e-05	id1005613
1	7307100	0.000126773	id1005614
1	7309679	0.000436228	id1005623
1	7310440	0.00038507	dd1000716
1	7310780	8.90475e-05	id1005626
1	7330382	5.88836e-06	id1005628
1	7330755	0.000456497	id1005629
1	7331200	0.000190986	dd1000727
1	7331411	0.000405928	id1005631
1	7331683	0.000364033	id1005633
1	7331746	4.46132e-05	id1005634
1	7331852	0.000367591	id1005635
1	7332115	1.15812e-06	dd1000738
1	7333811	0.000191019	dd1000753
1	7334172	0.000677628	dd1000754
1	7334263	9.07282e-06	id1005647
1	7334307	0.000188686	id1005648
1	7334402	0.000154292	dd1000757
1	7334495	0.000191029	dd1000758
1	7334953	0.000587094	id1005649
1	7334991	0.000187078	id1005650
1	7335070	0.000634125	id1005651
1	7335325	0.000504382	dd1000762
1	7335348	0.000141025	dd1000763
1	7335641	0.000191215	id1005652
1	7335760	0.000100137	id1005653
1	7335849	0.000191052	dd1000766
1	7336237	0.000615762	dd1000767
1	7337618	0.000645506	id1005656
1	7337704	8.18914e-05	id1005657
1	7337803	0.000145061	id1005658
1	7338097	0.000634085	dd1000775
1	7338560	0.000240813	dd1000776
1	7338910	0.000426512	id1005660
1	7338996	0.000640192	dd1000781
1	7339193	0.000170488	id1005664
1	7339695	0.000127356	id1005666
1	7340335	0.000194499	dd1000799
1	7341013	0.000191089	dd1000803
1	7341978	0.000180267	dd1000804
1	7342139	0.000193792	dd1000805
1	7342412	0.000551505	id1005670
1	7343309	0.000103225	dd1000809
1	7343698	0.000189259	id1005672
1	7344290	2.1789e-05	id1005673
1	7345834	0.000558671	id1005674
1	7346178	5.81408e-05	id1005678
1	7346266	7.23629e-05	dd1000826
1	7346405	0.000551456	id1005680
1	7346422	0.000409367	dd1000829
1	7346446	0.000505356	dd1000830
1	7346480	0.000525864	dd1000831
1	7348298	0.000450194	id1005681
1	7348780	0.000400213	id1005682
1	7349397	2.52277e-05	id1005683
1	7349643	0.000450164	id1005684
1	7350055	2.16254e-05	id1005685
1	7351578	0.000344529	id1005687
1	7351636	2.97793e-05	id1005688
1	7351698	0.000510497	id1005689
1	7352648	2.16504e-05	id1005690
1	7352717	0.000413542	id1005691
1	7353129	0.000444334	id1005694
1	7353620	0.000360645	dd1000852
1	7353994	0.000285034	dd1000853
1	7354765	0.000354897	id1005695
1	7354797	6.22425e-06	id1005696
1	7354869	0.000456032	id1005697
1	7355027	0.00042245	id1005698
1	7355142	0.000449988	id1005699
1	7355326	0.000294361	id1005700
1	7365190	0.000126171	dd1000867
1	7365280	0.000429208	dd1000868
1	7365463	0.000192342	id1005703
1	7365821	0.000472457	id1005705
1	7365930	0.000128466	id1005706
1	7366342	0.000108802	id1005709
1	7366532	9.67591e-05	id1005711
1	7366608	0.000238771	id1005712
1	7366924	0.000131252	dd1000887
1	7366944	0.000177586	dd1000888
1	7367238	0.000382117	id1005715
1	7367469	5.07104e-05	id1005716
1	7367998	2.0625e-05	dd1000902
1	7368081	0.000179261	id1005720
1	7368233	0.000183576	id1005723
1	7368311	0.00013727	dd1000909
1	7368329	0.000185147	id1005724
1	7368346	0.000416567	dd1000911
1	7368452	0.000373373	id1005725
1	7368513	0.00020533	id1005726
1	7368565	0.000229986	id1005727
1	7368756	0.000374005	id1005728
1	7369172	0.000131225	id1005730
1	7369228	0.000363038	dd1000920
1	7369246	0.000188939	id1005731
1	7369429	0.000204282	id1005732
1	7370991	0.00016973	id1005733
1	7371125	0.00018504	dd1000927
1	7371764	0.000185079	id1005743
1	7371869	0.0003412	id1005744
1	7386926	0.000157783	id1005750
1	7388909	0.000181716	dd1000988
1	7391747	0.000131878	id1005768
1	7391926	0.000278139	dd1001000
1	7392085	6.16299e-05	id1005769
1	7392773	0.000273492	dd1001011
1	7393423	5.03386e-06	dd1001019
1	7393441	0.000474378	dd1001020
1	7393993	0.000139309	id1005777
1	7394143	0.000387658	id1005779
1	7403768	0.000186784	dd1001034
1	7403960	0.000451921	id1005782
1	7405843	0.000429877	id1005787
1	7405969	0.000169363	dd1001041
1	7406108	0.000333962	id1005789
1	7407390	0.000212627	id1005790
1	7408351	0.000230709	dd1001049
1	7409412	0.000311215	dd1001055
1	7409650	1.18663e-05	id1005794
1	7410048	2.19724e-05	dd1001058
1	7410069	2.19854e-05	id1005795
1	7411395	3.53207e-05	dd1001061
1	7420797	0.000385868	id1005800
1	7422127	0.000429766	id1005805
1	7422457	2.20277e-05	dd1001077
1	7422503	0.000262774	dd1001078
1	7422775	0.000307157	dd1001082
1	7422796	1.99799e-05	id1005808
1	7424197	4.71907e-05	id1005810
1	7424230	0.000450572	id1005811
1	7424623	0.000424628	id1005812
1	7424751	0.000190933	dd1001090
1	7424935	0.000243401	dd1001091
1	7425061	2.20985e-05	id1005813
1	7425196	0.000440894	id1005814
1	7426472	4.78604e-05	id1005815
1	7428285	0.000461921	id1005818
1	7438029	0.000141556	id1005822
1	7439083	0.000195982	dd1001117
1	7439349	0.00027398	id1005826
1	7439511	4.53906e-05	id1005827
1	7439725	4.53768e-05	id1005828
1	7439921	2.2647e-05	id1005829
1	7440043	0.000220086	dd1001122
1	7441359	0.000141527	id1005833
1	7441440	6.83088e-06	id1005834
1	7441485	6.88746e-05	id1005835
1	7441819	0.000141503	id1005836
1	7442815	4.53238e-05	id1005838
1	7442930	0.000429529	id1005839
1	7442996	0.000423543	id1005840
1	7443168	0.000124806	id1005841
1	7443192	3.54916e-05	id1005842
1	7443835	0.000141458	id1005847
1	7443892	0.000452819	id1005848
1	7444031	0.000438531	id1005849
1	7444450	4.31235e-07	dd1001151
1	7444578	3.41769e-06	id1005851
1	7444654	0.000462888	id1005852
1	7444726	8.13695e-05	id1005853
1	7444781	0.000373403	id1005854
1	7444942	0.000429393	id1005856
1	7444964	0.000414829	id1005857
1	7444991	0.000113321	id1005858
1	7445064	0.000424064	id1005859
1	7445238	0.000429865	dd1001163
1	7445257	0.000396497	dd1001164
1	7445574	0.000156681	id1005860
1	7446193	0.00010972	dd1001168
1	7446287	0.000471336	dd1001170
1	7446351	0.000180722	dd1001171
1	7456491	0.000224943	dd1001179
1	7457030	6.86199e-05	dd1001184
1	7457383	0.000126792	dd1001185
1	7458426	0.000378447	dd1001187
1	7459315	0.000184874	id1005866
1	7459734	9.53718e-05	id1005868
1	7460045	0.000155046	dd1001197
1	7460215	0.00040707	id1005869
1	7460310	0.000464451	id1005870
1	7461485	0.000161371	id1005872
1	7462149	0.000417094	id1005873
1	7464173	0.000177575	id1005877
1	7465166	0.00034381	id1005880
1	7465244	6.49609e-05	dd1001226
1	7465280	0.00025697	dd1001227
1	7465499	0.000343142	id1005882
1	7475221	0.000104444	id1005884
1	7475770	3.34237e-05	dd1001237
1	7476101	0.000417704	id1005887
1	7476371	3.16127e-06	dd1001245
1	7476826	0.000284034	id1005892
1	7477004	3.67528e-05	id1005893
1	7477282	4.21862e-05	id1005894
1	7477299	2.68952e-05	id1005895
1	7477527	5.86127e-05	dd1001258
1	7477693	0.00041159	id1005896
1	7478130	0.000435494	id1005897
1	7478585	0.000443779	id1005898
1	7479046	0.000292722	id1005899
1	7479325	4.50038e-05	id1005900
1	7480450	5.36381e-05	id1005901
1	7490222	0.000131496	id1005902
1	7490466	0.000133275	id1005903
1	7491237	0.000213146	dd1001272
1	7494564	5.00979e-05	id1005906
1	7496023	0.000411617	id1005907
1	7496080	0.000389976	id1005908
1	7496172	4.49625e-05	id1005909
1	7496509	0.000119506	dd1001287
1	7496599	6.26235e-05	id1005910
1	7497563	0.00011725	id1005912
1	7497596	6.19775e-05	id1005913
1	7497929	0.000313969	id1005914
1	7498153	0.000416819	dd1001295
1	7498515	0.000123531	id1005915
1	7499190	6.81719e-06	dd1001301
1	7499237	9.71532e-05	dd1001302
1	7499255	0.000136845	dd1001303
1	7511549	0.00043424	id1005921
1	7518079	0.000208183	id1005924
1	7539086	0.000138292	id1005926
1	7541245	0.00016798	id1005930
1	7542837	0.000151245	id1005937
1	7545139	0.000171709	id1005941
1	7545416	6.42566e-05	id1005942
1	7572554	0.00049592	id1005947
1	7573734	0.000290886	id1005954
1	7574125	5.56674e-05	id1005956
1	7575012	0.000166558	id1005959
1	7576832	5.98462e-05	id1005967
1	7577372	0.0001143	id1005968
1	7579406	0.000114838	id1005972
1	7663499	0.000244672	id1005982
1	7666553	8.2081e-05	id1005990
1	7672188	0.000118343	id1005999
1	7679118	0.000177411	id1006008
1	7683066	0.000127242	id1006016
1	7684559	3.53625e-05	id1006020
1	7686212	0.000173872	id1006029
1	7690251	8.18316e-05	id1006031
1	7707575	9.32724e-05	id1006056
1	7708360	8.18024e-06	id1006063
1	7724835	9.50465e-05	id1006077
1	7726152	0.000103575	id1006083
1	7726368	0.000221046	id1006085
1	7739829	4.09597e-06	id1006103
1	7740681	0.000172853	id1006104
1	7741155	0.00022211	id1006106
1	7743665	0.000203154	id1006115
1	7745435	0.00020202	id1006118
1	7773236	5.70996e-05	id1006124
1	7779381	0.000250515	id1006137
1	7802446	0.000127752	id1006144
1	7802505	5.30856e-05	id1006145
1	7804821	0.00026452	id1006149
1	7805928	0.000166257	id1006151
1	7806191	0.000195894	id1006152
1	7807177	5.07121e-05	id1006155
1	7853101	0.000324	id1006175
1	7855231	0.000300261	id1006180
1	7856552	0.000109541	id1006181
1	7861079	0.000112636	id1006189
1	7861410	0.000208906	id1006191
1	7895059	0.000271118	id1006196
1	7896886	9.86845e-05	id1006202
1	7897895	0.0003049	id1006206
1	8026022	0.000110929	id1006220
1	8026968	0.000189531	id1006222
1	8029135	0.000147182	id1006227
1	8031469	9.63326e-05	id1006231
1	8031975	0.000110894	id1006233
1	8034372	4.42316e-05	id1006246
1	8052079	0.000169974	id1006248
1	8087258	5.03275e-05	id1006269
1	8136725	6.18276e-05	wd1000277
1	8145352	4.44876e-05	id1006270
1	8146805	1.25708e-06	id1006276
1	8173333	7.70805e-05	id1006289
1	8174441	7.66017e-05	id1006291
1	8196500	5.35522e-05	id1006298
1	8201752	7.03667e-05	id1006301
1	8297643	6.49899e-05	id1006310
1	8300011	2.69908e-05	id1006314
1	8359936	4.9853e-05	id1006320
1	8360311	4.49397e-05	id1006322
1	8367351	7.21264e-05	id1006335
1	8367670	6.39738e-05	id1006336
1	8371351	4.45922e-05	id1006343
1	8402522	4.46045e-05	id1006347
1	8407715	9.71513e-05	id1006358
1	8426470	4.46174e-05	id1006371
1	8445811	1.84249e-05	id1006376
1	8446052	2.49726e-05	id1006377
1	8509834	3.56942e-05	wd1000298
1	8539379	0.000147169	id1006413
1	8560651	2.4705e-05	id1006419
1	8565657	9.15657e-06	id1006433
1	8584951	0.00014067	id1006437
1	8592322	6.41336e-06	id1006445
1	8628373	0.000211322	id1006455
1	8633965	0.00013215	ud1000416
1	8658944	0.000149871	ud1000417
1	8659127	0.000129079	id1006481
1	8662256	0.000229591	id1006487
1	8662999	0.000150839	id1006488
1	8664680	0.000146333	id1006494
1	8691672	0.000169399	id1006521
1	8691965	0.000130028	id1006524
1	8693942	0.000112657	id1006532
1	8696031	0.000171545	id1006540
1	8697122	0.000130064	id1006543
1	8721578	0.000149987	id1006560
1	8722149	0.000135942	id1006561
1	8746485	2.81323e-05	id1006571
1	8746747	0.000157184	id1006572
1	8753882	0.000203221	id1006580
1	8758880	9.83329e-05	id1006602
1	8759193	0.000167798	id1006603
1	8759562	1.96703e-05	id1006604
1	8782817	0.000411548	id1006609
1	8784174	0.000434669	id1006612
1	8788900	1.01348e-05	id1006616
1	8790620	0.000208912	id1006618
1	8791356	0.000434692	id1006619
1	8856035	8.93372e-05	wd1000321
1	8877885	1.41918e-05	wd1000336
1	8888266	3.95016e-05	id1006620
1	8892855	0.00021092	id1006627
1	8896430	8.92984e-05	id1006633
1	8899583	0.000342505	id1006640
1	8902355	0.000143424	id1006648
1	8903823	0.000365976	id1006651
1	8905700	0.00049154	id1006660
1	8917024	6.14786e-05	id1006668
1	8924909	0.000127842	id1006672
1	8925706	0.000111625	id1006674
1	8928750	0.000243123	id1006681
1	8959552	0.000377593	id1006691
1	8965468	0.000380984	id1006698
1	8990948	9.49505e-05	id1006699
1	8991528	0.000237486	id1006700
1	8993608	0.000122484	id1006703
1	8993626	0.00023637	id1006704
1	9023946	6.7328e-05	id1006722
1	9076819	3.38259e-05	id1006767
1	9080654	2.17055e-05	id1006772
1	9081020	1.30273e-05	id1006773
1	9081759	0.000346609	id1006777
1	9084124	3.38481e-05	id1006786
1	9094612	0.00018106	id1006787
1	9113796	0.00019378	id1006857
1	9119444	2.03126e-05	id1006868
1	9163508	0.000320246	id1006871
1	9164563	0.000335862	id1006872
1	9167657	0.000180969	id1006880
1	9169918	7.97512e-05	id1006886
1	9171890	0.000237571	id1006890
1	9202861	1.30976e-05	id1006893
1	9247283	0.000233808	id1006896
1	9247477	1.2795e-06	id1006897
1	9259075	0.000298795	id1006912
1	9259120	9.01988e-05	id1006913
1	9259433	0.000269841	id1006915
1	9271759	0.000273619	id1006922
1	9272276	0.000221231	id1006925
1	9273671	0.000185774	id1006930
1	9298222	0.00037217	id1006943
1	9303419	0.0002668	id1006949
1	9304852	0.000361001	id1006954
1	9305151	0.000282345	id1006957
1	9305915	0.000322607	id1006960
1	9306522	0.000282312	id1006963
1	9311398	0.000304224	id1006972
1	9312241	0.000341447	id1006974
1	9313454	0.000129385	id1006977
1	9314746	0.000105058	id1006979
1	9316257	0.000243232	id1006986
1	9316769	0.00028035	id1006990
1	9317695	0.0003446	id1006991
1	9363790	9.04417e-05	wd1000348
1	9372748	9.78856e-05	id1006997
1	9373851	2.14249e-05	id1007000
1	9375110	5.60327e-05	id1007001
1	9396688	0.000103584	id1007013
1	9422580	0.000343823	id1007048
1	9422917	0.000441928	id1007050
1	9437212	3.38136e-05	id1007059
1	9440480	1.9782e-05	id1007064
1	9443037	5.21005e-05	id1007067
1	9471819	7.15637e-05	id1007075
1	9472541	0.000135374	id1007077
1	9472639	6.807e-05	id1007078
1	9474406	9.79957e-05	id1007083
1	9474659	0.000504519	id1007084
1	9475881	0.000146676	id1007085
1	9476282	0.000114754	id1007088
1	9529843	3.53669e-05	wd1000372
1	9561104	0.000162691	wd1000384
1	9563267	0.000100023	id1007110
1	9563658	0.000146609	id1007111
1	9566000	5.7075e-05	id1007116
1	9567743	0.000199767	id1007117
1	9569197	3.77989e-05	id1007119
1	9569728	0.000169334	id1007123
1	9571762	0.000159361	id1007130
1	9572334	0.000125138	ud1000463
1	9616149	8.45153e-05	id1007135
1	9633974	0.000242385	id1007155
1	9634128	0.000201479	id1007156
1	9637048	4.01073e-05	id1007162
1	9639970	0.000122786	id1007168
1	9669398	0.000221945	id1007180
1	9669899	3.45847e-05	id1007183
1	9670523	3.54512e-05	id1007185
1	9675836	4.70029e-05	id1007199
1	9688097	1.75576e-05	id1007214
1	9692361	0.000105794	id1007226
1	9693816	0.000210169	id1007229
1	9705575	0.000167403	id1007231
1	9740325	0.000152313	id1007247
1	9744263	8.71718e-06	id1007249
1	9775121	0.000168534	ud1000471
1	9775582	0.000199519	id1007251
1	9814896	3.22873e-05	id1007270
1	9815262	0.000364289	id1007272
1	9817701	5.04299e-05	id1007277
1	9817717	0.000126331	id1007278
1	9821045	4.63176e-05	id1007283
1	9867015	3.85768e-05	id1007287
1	9868204	5.20285e-05	id1007291
1	9869818	0.000252677	id1007293
1	9876762	4.38165e-05	id1007311
1	9877803	2.03794e-05	id1007317
1	9879715	3.48614e-05	id1007322
1	9885413	5.24937e-05	id1007340
1	9886535	3.52026e-05	id1007346
1	9888687	3.21244e-05	id1007353
1	9892029	0.000112263	id1007360
1	9893100	7.4064e-06	id1007363
1	9929718	1.25477e-05	id1007365
1	9932855	6.91734e-05	id1007367
1	9934324	2.27035e-05	id1007369
1	9934877	0.000107968	id1007371
1	9965203	0.000117226	id1007378
1	9968907	0.000148204	id1007383
1	9969880	9.04057e-05	id1007385
1	9971458	9.64261e-05	id1007390
1	9972247	0.000159293	id1007394
1	9972520	0.00013491	ud1000478
1	10006366	0.00013115	id1007397
1	10016930	0.000103682	id1007402
1	10018567	1.38737e-05	id1007407
1	10021461	3.75999e-05	id1007412
1	10022502	2.85751e-05	id1007420
1	10049925	5.62647e-05	id1007443
1	10050649	0.000215528	id1007445
1	10051543	0.000228577	id1007446
1	10054887	0.000183126	id1007455
1	10054926	0.000230523	id1007456
1	10055338	3.66853e-06	id1007458
1	10059256	0.000279708	id1007471
1	10059997	0.000232877	id1007473
1	10060933	9.01767e-05	id1007476
1	10069416	1.35303e-06	wd1000393
1	10115184	0.000102236	id1007481
1	10121271	0.000286973	id1007495
1	10121772	9.91602e-05	id1007498
1	10122653	0.000190899	id1007501
1	10133202	0.000205375	id1007505
1	10134564	0.000223805	id1007508
1	10137694	5.21485e-06	id1007519
1	10140933	0.000144798	id1007520
1	10141686	0.000303284	id1007521
1	10156624	6.33096e-05	wd1000397
1	10199638	5.26568e-06	wd1000403
1	10215291	4.01845e-07	id1007540
1	10216859	5.30671e-06	id1007544
1	10245479	0.000158253	id1007552
1	10267277	0.000124097	id1007554
1	10271952	2.76909e-05	id1007557
1	10273445	0.000125315	id1007559
1	10312877	4.05028e-05	id1007562
1	10315103	0.000180641	id1007568
1	10316496	5.60304e-05	id1007575
1	10316966	8.17875e-05	id1007577
1	10317395	8.87257e-05	id1007582
1	10362657	5.85811e-05	id1007638
1	10367099	0.000131407	id1007643
1	10370566	0.000121898	id1007645
1	10371475	0.000214332	id1007646
1	10371832	4.1072e-06	ud1000493
1	10426355	3.85017e-05	ud1000497
1	10427043	8.24692e-05	id1007652
1	10427253	0.000209658	id1007654
1	10428224	3.98812e-06	id1007659
1	10431151	5.32399e-05	id1007674
1	10431292	2.41703e-05	id1007675
1	10431373	6.87145e-05	id1007676
1	10431534	0.000149914	id1007677
1	10431960	9.08473e-05	id1007679
1	10433018	0.000112469	id1007681
1	10447445	0.000105813	wd1000425
1	10490081	8.31821e-05	id1007684
1	10493521	6.20201e-05	ud1000503
1	10513608	2.96539e-05	ud1000507
1	10513718	7.63728e-05	id1007690
1	10517016	0.000149158	id1007695
1	10519809	6.92059e-05	id1007698
1	10521236	0.000164438	id1007700
1	10566791	7.14617e-05	wd1000479
1	10597036	8.2144e-05	wd1000505
1	10619882	5.86084e-05	id1007703
1	10620284	0.000115204	id1007705
1	10620740	0.000315902	id1007706
1	10626322	0.000145217	id1007714
1	10652983	0.000125211	id1007718
1	10653562	0.000342024	id1007720
1	10654292	0.000503001	id1007724
1	10672080	0.000416913	id1007735
1	10689775	9.01404e-05	id1007743
1	10689906	0.000135498	id1007745
1	10713826	0.000132393	wd1000531
1	10749845	1.81557e-05	id1007757
1	10750194	0.000129914	id1007758
1	10799933	0.000109186	id1007764
1	10800438	0.000101342	id1007766
1	10801817	7.96449e-05	id1007768
1	10802175	2.30822e-05	id1007770
1	10803010	0.000194228	id1007774
1	10803990	3.76721e-05	id1007776
1	10804266	3.76563e-05	id1007778
1	10804563	0.000107009	id1007781
1	10825342	0.000153727	id1007795
1	10825444	0.000143835	id1007796
1	10825611	6.79886e-05	id1007797
1	10827464	0.000153203	id1007800
1	10831181	0.000119074	id1007805
1	10896858	0.000135596	wd1000561
1	10931378	0.000132412	id1007813
1	10933608	0.000511577	id1007815
1	10936185	0.000103439	id1007822
1	10936625	0.000137065	id1007824
1	10937456	8.02155e-06	id1007826
1	10938319	0.000134556	id1007828
1	10959444	0.000223727	id1007833
1	10970413	6.02166e-05	id1007852
1	10997885	4.3289e-06	id1007879
1	11014755	0.000138484	id1007902
1	11014995	0.000104304	id1007903
1	11015557	0.000235695	id1007906
1	11015729	0.000248326	id1007910
1	11018394	4.78761e-05	id1007923
1	11019051	0.000133345	id1007927
1	11019464	0.000241189	id1007930
1	11020446	0.000448548	id1007933
1	11028229	0.000171328	id1007951
1	11058533	1.93091e-05	id1007953
1	11091226	0.000337059	id1007956
1	11095394	5.42016e-05	id1007965
1	11095535	5.97272e-05	id1007966
1	11096568	1.78052e-05	id1007968
1	11097010	0.000365502	id1007969
1	11097278	2.50752e-05	id1007971
1	11108483	0.000501632	id1007973
1	11109250	9.90199e-06	id1007975
1	11112775	1.47447e-05	id1007990
1	11114178	4.79305e-05	id1007992
1	11155174	5.81093e-06	wd1000598
1	11210244	2.27793e-05	id1008001
1	11210679	0.000100491	id1008002
1	11210755	7.70946e-06	id1008003
1	11215603	1.79058e-05	id1008012
1	11259187	8.6508e-06	id1008030
1	11259217	1.02455e-05	id1008031
1	11261199	6.73413e-05	id1008039
1	11261764	6.84602e-05	id1008043
1	11262363	0.000185707	id1008046
1	11262991	5.97112e-05	id1008047
1	11315531	5.12557e-06	id1008054
1	11316135	1.39504e-05	id1008056
1	11320652	4.56995e-05	id1008068
1	11320821	3.4192e-05	id1008071
1	11356470	0.000118182	id1008090
1	11360616	0.000109817	id1008109
1	11361441	0.000307882	id1008115
1	11372974	5.6891e-05	id1008122
1	11374182	6.68602e-06	id1008129
1	11375983	1.78139e-05	id1008134
1	11376832	3.32159e-05	id1008137
1	11452144	5.71244e-05	id1008152
1	11459438	2.40787e-05	id1008156
1	11465292	0.00018919	wd1000630
1	11522358	0.000187389	id1008158
1	11524477	0.000269206	id1008165
1	11524693	0.000117475	id1008166
1	11526724	8.29078e-05	id1008171
1	11526811	0.000190674	id1008172
1	11527038	3.43322e-05	id1008173
1	11529186	5.71665e-05	id1008177
1	11556133	0.000121732	wd1000659
1	11577424	0.000264545	wd1000665
1	11619305	0.000102473	ud1000538
1	11621539	5.47051e-05	id1008181
1	11624439	3.3587e-05	id1008182
1	11626136	9.8645e-05	id1008184
1	11632178	0.000193311	id1008197
1	11635401	4.64149e-05	id1008206
1	11637135	0.000667399	id1008209
1	11656844	8.35045e-05	id1008212
1	11658449	0.000625207	id1008217
1	11658614	0.000435653	id1008218
1	11660519	0.000668954	id1008222
1	11696585	8.23878e-05	id1008240
1	11698411	0.000165046	id1008246
1	11699486	0.000452805	id1008251
1	11752720	0.000236821	id1008256
1	11753005	0.000160009	id1008258
1	11756836	2.25213e-05	id1008263
1	11804210	9.47026e-05	id1008265
1	11804962	7.30835e-05	id1008267
1	11854082	0.0002522	id1008292
1	11855092	0.000197826	id1008300
1	11855781	5.9351e-05	id1008303
1	11857298	0.00020776	id1008313
1	11858193	0.000166703	ud1000542
1	11905083	7.4664e-05	ud1000550
1	11923967	0.000314249	id1008322
1	11926046	0.000153665	id1008326
1	11930129	0.000204862	id1008336
1	11951156	0.000214999	id1008346
1	11975951	0.000395371	id1008380
1	11976866	0.000121209	id1008381
1	11977547	0.000155673	id1008384
1	11977820	0.00010406	id1008387
1	11980395	0.000270927	id1008391
1	11980846	0.000351774	id1008392
1	11981747	0.000287821	id1008393
1	11983015	0.000194944	id1008396
1	11995467	0.000396614	wd1000701
1	12030717	0.000409243	wd1000707
1	12059067	0.000130154	wd1000720
1	12064443	0.000216254	id1008401
1	12065142	0.000372266	id1008403
1	12065898	0.000490526	id1008405
1	12071791	0.000177543	id1008424
1	12118366	0.00022026	id1008428
1	12119794	0.00029665	id1008433
1	12120176	0.000266162	id1008434
1	12210731	0.000227976	id1008440
1	12242392	0.000107086	id1008449
1	12258154	0.000138662	id1008455
1	12260796	2.6638e-05	id1008462
1	12307303	5.15097e-05	id1008467
1	12333620	0.000122331	id1008476
1	12334164	0.000256084	id1008477
1	12336880	2.21617e-05	id1008482
1	12337809	7.74157e-05	id1008484
1	12337955	0.000466455	id1008485
1	12339201	2.11081e-05	id1008488
1	12367437	0.00010432	id1008489
1	12367778	0.000141673	id1008493
1	12419847	2.96169e-05	id1008502
1	12426034	0.000167384	id1008506
1	12427136	0.000152836	id1008507
1	12427169	7.87577e-05	id1008508
1	12428176	4.49156e-05	id1008511
1	12496883	0.000249244	id1008512
1	12499642	0.000185232	id1008515
1	12500285	9.18859e-05	id1008516
1	12504067	6.69741e-06	id1008519
1	12504121	0.000252378	id1008520
1	12546938	0.000233402	id1008522
1	12547325	8.84145e-05	id1008523
1	12548292	0.000118693	id1008524
1	12548763	6.6864e-05	id1008526
1	12551706	7.41568e-05	ud1000569
1	12588134	0.000126313	ud1000573
1	12589887	4.6418e-05	id1008537
1	12590368	6.44463e-06	id1008539
1	12590710	6.68007e-05	id1008541
1	12591000	6.67878e-05	id1008544
1	12591542	3.27047e-06	id1008550
1	12591782	6.99198e-05	id1008551
1	12591878	5.00408e-05	id1008552
1	12592883	2.20385e-05	id1008560
1	12594417	0.000122865	id1008564
1	12594487	0.000122848	id1008565
1	12595485	0.00020962	id1008566
1	12651927	0.000221469	id1008570
1	12652969	7.82227e-05	id1008573
1	12654986	0.000226083	id1008579
1	12655429	0.0004466	id1008581
1	12655507	0.000212698	id1008582
1	12659122	6.09495e-07	id1008594
1	12659811	0.000167714	id1008598
1	12661350	6.66719e-05	id1008601
1	12668376	4.20123e-05	id1008616
1	12671948	5.86697e-05	id1008628
1	12672996	3.25732e-05	id1008635
1	12673263	0.000116548	id1008638
1	12673471	0.0002617	id1008639
1	12704921	3.94404e-05	id1008667
1	12707875	6.39485e-05	id1008676
1	12709487	0.000124414	id1008678
1	12709552	9.97939e-05	id1008679
1	12726233	4.86017e-05	id1008684
1	12732147	3.24699e-05	id1008693
1	12746531	1.14329e-05	id1008701
1	12747002	9.12082e-05	id1008702
1	12747311	6.88282e-05	id1008703
1	12748624	0.000135839	id1008705
1	12749465	0.000168151	id1008708
1	12749854	9.58612e-05	id1008712
1	12749875	4.85112e-05	id1008713
1	12759117	9.51394e-05	id1008730
1	12806767	0.000355596	id1008732
1	12808630	0.000259599	id1008739
1	12853898	0.000638292	id1008752
1	12855070	0.000310094	id1008755
1	12871458	7.44945e-05	id1008757
1	12872057	0.000338769	id1008758
1	12872687	0.00069585	id1008760
1	12873867	0.000249459	id1008763
1	12876327	0.000305035	id1008765
1	12877750	9.8258e-06	id1008772
1	12921098	0.000607659	id1008779
1	12924411	0.000211402	id1008782
1	12933551	0.000622977	wd1000801
1	12989149	5.61838e-05	ud1000579
1	13133926	0.000559819	ud1000584
1	13144414	0.000403065	id1008791
1	13148042	1.27867e-05	id1008794
1	13211277	3.70809e-05	id1008797
1	13212184	0.000314728	id1008801
1	13216850	0.000212403	id1008806
1	13217522	0.0002694	id1008808
1	13244899	0.000372018	id1008821
1	13245311	0.000401278	id1008823
1	13266467	0.000228084	id1008838
1	13268443	1.59058e-05	id1008848
1	13270381	0.000394433	id1008855
1	13270630	3.70601e-05	id1008856
1	13272193	4.75921e-05	id1008860
1	13273279	0.00029104	id1008863
1	13295655	1.7802e-06	id1008868
1	13296547	8.46175e-06	id1008872
1	13296899	0.000306668	id1008873
1	13301985	3.12148e-05	ud1000597
1	13338092	5.36136e-07	ud1000598
1	13338365	3.07301e-05	id1008877
1	13338414	1.10601e-06	id1008878
1	13338695	3.06593e-05	id1008879
1	13339007	1.3673e-05	id1008881
1	13343652	2.14535e-06	id1008904
1	13388850	0.000422081	id1008912
1	13390071	0.000701378	id1008916
1	13392805	0.000484773	id1008921
1	13429671	0.000630144	ud1000606
1	13440624	0.000205128	wd1000857
1	13469440	8.75422e-05	wd1000878
1	13513642	0.000229989	wd1000889
1	13514870	0.000239253	id1008927
1	13516107	0.000508469	id1008931
1	13516995	0.000112803	id1008934
1	13518981	0.000665759	id1008936
1	13522239	0.000150298	id1008943
1	13524347	0.000210157	id1008945
1	13527384	0.000378487	id1008949
1	13530416	0.000264117	id1008960
1	13551259	0.000798827	id1008962
1	13555485	0.000123798	id1008972
1	13562414	0.000376882	id1008989
1	13563845	0.000601883	id1008996
1	13564910	0.000252532	id1008997
1	13565259	0.000489073	id1008998
1	13705404	3.73574e-05	wd1000915
1	13712312	0.000296367	id1009007
1	13774808	8.99906e-05	id1009013
1	13775499	0.000183271	id1009020
1	13776585	0.000218119	id1009026
1	13777464	0.000102636	id1009030
1	13779567	1.00329e-05	id1009036
1	13781269	0.000377673	id1009054
1	13781454	0.000210296	id1009059
1	13781525	0.000104757	id1009060
1	13783110	0.000232423	id1009071
1	13792960	5.34893e-05	id1009076
1	13796239	0.000230354	id1009093
1	13797071	0.000121444	id1009101
1	13797356	0.000177426	id1009103
1	13798234	2.36473e-05	id1009108
1	13798347	7.95652e-05	id1009109
1	13801064	2.1988e-05	id1009131
1	13884688	6.0698e-05	id1009168
1	13885061	0.000428441	id1009170
1	13887930	0.000311325	id1009175
1	13891313	0.000301892	id1009178
1	13926463	0.000240486	id1009181
1	13928458	5.87977e-05	id1009188
1	13978170	0.000231921	id1009216
1	13978538	4.93153e-06	id1009217
1	13979840	9.5268e-05	id1009221
1	13979994	0.000141403	id1009223
1	14030108	0.000265083	id1009239
1	14031469	0.000151898	id1009250
1	14033126	0.00025894	id1009252
1	14033186	6.95531e-05	id1009253
1	14034321	6.60377e-05	id1009256
1	14034979	3.60529e-05	id1009259
1	14036220	0.000251998	id1009267
1	14036338	8.98786e-06	id1009268
1	14056898	0.000398081	id1009274
1	14060124	0.000322297	id1009283
1	14063884	0.000274571	id1009289
1	14109697	0.000177769	id1009308
1	14114383	8.89233e-05	id1009312
1	14169135	0.000445696	id1009324
1	14170975	0.000348302	id1009334
1	14171664	4.32362e-05	id1009338
1	14219830	5.86236e-05	id1009343
1	14310150	6.84325e-05	id1009373
1	14310269	0.000146828	id1009376
1	14312237	0.000139929	id1009384
1	14333772	0.000201123	id1009405
1	14334020	0.000226093	id1009407
1	14334102	0.000128104	id1009408
1	14336127	0.000133808	id1009414
1	14336489	0.000154581	id1009415
1	14354032	5.87348e-05	id1009419
1	14354866	0.000287879	id1009427
1	14357918	4.52408e-05	id1009435
1	14358907	0.000141047	id1009439
1	14359798	0.00015903	id1009441
1	14361247	0.000107853	id1009450
1	14362172	0.000112912	ud1000663
1	14390447	4.06691e-05	ud1000667
1	14414383	4.47828e-05	id1009468
1	14415015	0.00017332	id1009475
1	14418094	5.75328e-05	id1009493
1	14419728	7.04992e-05	id1009502
1	14423001	0.000211538	id1009521
1	14423238	0.000254208	id1009523
1	14423779	0.000178404	id1009526
1	14425717	0.000183257	id1009537
1	14426426	8.68032e-05	id1009540
1	14431517	0.000261765	id1009562
1	14442913	0.000208007	id1009597
1	14445727	8.05585e-05	id1009607
1	14448789	0.000361579	id1009615
1	14448881	5.62898e-05	id1009616
[truncated: 31,698 more rows]

## Sheet: PSAmax Drought
Chromosome	Position	|beta|	SNP ID
1	13147	9.98537e-05	id1000001
1	73192	4.85726e-05	id1000003
1	74969	0.000190802	id1000005
1	75852	0.000175846	id1000007
1	75953	7.76545e-05	id1000008
1	91016	1.57966e-06	id1000011
1	146625	9.35962e-05	id1000013
1	149005	3.90033e-05	id1000015
1	149754	1.61345e-05	id1000016
1	151492	0.000167565	id1000020
1	152899	0.000188256	id1000024
1	172923	7.31755e-05	id1000027
1	173692	0.000177696	id1000030
1	195327	1.03796e-05	id1000043
1	199011	1.63564e-05	id1000051
1	202999	0.000176374	id1000057
1	203126	9.42398e-05	id1000058
1	205867	6.50761e-05	id1000062
1	212693	8.78325e-05	id1000074
1	212714	0.00012079	id1000075
1	257707	5.28814e-05	id1000079
1	260829	5.89512e-05	id1000080
1	263568	0.000236929	id1000086
1	263620	8.16707e-05	id1000087
1	266818	7.50761e-05	id1000091
1	267840	0.000181149	wd1000022
1	293504	9.96513e-05	wd1000029
1	320576	5.54586e-05	id1000093
1	325596	7.64055e-06	id1000104
1	327764	0.00010286	id1000109
1	330743	9.78082e-05	id1000115
1	334191	3.96219e-05	id1000122
1	337497	2.35395e-05	id1000130
1	337759	7.57293e-05	id1000131
1	347351	0.000168399	id1000139
1	362376	5.79924e-05	id1000159
1	373610	8.42589e-05	id1000179
1	374285	7.90717e-05	id1000180
1	382818	3.62747e-06	id1000195
1	382993	0.000188831	id1000196
1	400383	0.000120584	id1000211
1	400599	0.000106322	id1000215
1	421263	1.86585e-05	id1000220
1	422620	4.77686e-05	id1000223
1	424825	0.000119918	id1000232
1	425527	4.19663e-05	id1000234
1	478157	3.98231e-05	ud1000033
1	481214	2.85753e-05	id1000255
1	481261	0.000101447	id1000256
1	481948	2.92052e-05	id1000259
1	503289	0.000109523	id1000264
1	513225	0.000297896	id1000280
1	514673	2.45205e-05	id1000283
1	522844	0.000139666	id1000309
1	524146	0.000163897	id1000313
1	524466	0.00022624	id1000315
1	535093	0.000285708	id1000324
1	539150	2.39734e-05	id1000327
1	539282	0.000257152	id1000328
1	550974	0.000461504	id1000337
1	551907	0.000319466	id1000341
1	553803	0.000152528	id1000350
1	556663	0.000226879	id1000354
1	565800	0.000242389	ud1000037
1	587347	0.000182371	id1000386
1	588688	3.38945e-05	id1000392
1	589428	0.00022679	id1000399
1	591188	0.000237125	id1000407
1	604886	0.000219726	id1000420
1	605246	0.0001072	id1000423
1	621002	0.000283908	id1000435
1	624141	4.06092e-06	id1000445
1	626883	1.26053e-06	id1000452
1	634206	0.000222437	id1000478
1	635265	0.000145677	id1000482
1	645772	0.000206708	id1000503
1	646119	0.000100937	id1000506
1	652340	0.000153601	id1000529
1	654362	0.000198208	id1000542
1	656330	8.44843e-05	id1000547
1	657891	5.16354e-05	id1000556
1	716463	9.73164e-06	id1000568
1	721567	0.00015021	id1000585
1	721981	0.000381717	id1000589
1	722307	0.000429219	id1000590
1	722787	0.000122456	id1000595
1	723562	0.000216334	id1000603
1	726631	0.000629156	id1000618
1	740171	0.000709758	id1000660
1	740575	0.000759691	id1000661
1	740630	0.000460401	id1000662
1	741009	0.000610498	id1000665
1	741205	0.000170162	id1000668
1	742351	0.000306276	id1000673
1	743793	0.000134501	id1000685
1	743887	0.000503494	id1000686
1	789202	0.0002545	id1000711
1	793207	0.000567586	id1000719
1	841232	0.000218964	id1000721
1	846800	0.000128649	id1000744
1	851786	0.000215628	id1000759
1	852979	0.000520221	id1000770
1	853111	7.51854e-05	id1000771
1	853376	0.000114147	id1000773
1	854846	9.98064e-05	id1000776
1	857144	0.000164946	id1000781
1	857563	0.000103852	id1000783
1	860731	4.23109e-05	id1000801
1	863174	7.46017e-05	id1000806
1	874021	9.22821e-05	ud1000052
1	922418	2.03865e-05	id1000841
1	923297	9.67352e-05	id1000846
1	923560	0.000302968	id1000848
1	923986	0.000380474	id1000852
1	924152	0.000387986	id1000854
1	924341	0.000341535	id1000855
1	924398	0.000506293	id1000856
1	924532	0.000356428	id1000857
1	924715	0.000318275	id1000858
1	927608	0.000264689	id1000866
1	929007	0.000163457	id1000875
1	929166	0.000211186	id1000876
1	961973	0.000164713	id1000881
1	1003600	2.22126e-05	id1000886
1	1004726	7.58389e-05	id1000894
1	1008219	2.09455e-05	id1000911
1	1009815	4.8159e-05	id1000922
1	1010064	6.6085e-06	id1000923
1	1012640	2.99574e-05	ud1000059
1	1039577	4.20818e-05	id1000934
1	1039823	1.67061e-05	id1000940
1	1040322	0.00125621	id1000941
1	1042817	0.00135692	id1000947
1	1043946	0.00147242	id1000955
1	1044028	0.00128934	id1000956
1	1045699	8.46802e-05	id1000960
1	1052989	0.00124657	id1000965
1	1053413	0.00116205	id1000967
1	1053585	0.000148317	id1000968
1	1058381	4.48671e-05	id1000974
1	1059903	3.68624e-05	id1000977
1	1072211	5.63196e-05	id1000980
1	1087665	1.32174e-05	id1000987
1	1090580	0.000110408	id1000994
1	1091901	5.68178e-05	id1000996
1	1093786	6.94653e-05	id1000999
1	1094263	3.59375e-05	id1001003
1	1094743	1.82465e-05	id1001006
1	1095730	7.91988e-05	id1001009
1	1120560	0.000552701	id1001015
1	1120616	6.07716e-05	id1001017
1	1121865	1.67387e-05	id1001021
1	1122165	0.000260264	id1001022
1	1124807	0.000104522	id1001028
1	1149555	6.58801e-05	id1001037
1	1164385	2.43166e-05	id1001041
1	1164771	4.8079e-05	id1001042
1	1166717	6.27875e-05	id1001049
1	1167141	3.40827e-05	id1001051
1	1167821	7.45704e-05	id1001055
1	1168079	6.01223e-05	id1001056
1	1168753	4.4656e-05	id1001057
1	1169433	7.23973e-05	id1001060
1	1169531	3.52982e-06	id1001062
1	1172634	7.56891e-05	id1001069
1	1174585	0.00020485	id1001073
1	1175090	0.000584286	id1001074
1	1176001	0.000239362	id1001077
1	1201724	7.08105e-05	id1001102
1	1227512	0.000166676	id1001106
1	1248796	0.000193403	id1001110
1	1248892	0.000153982	id1001111
1	1287772	9.8294e-05	id1001117
1	1290079	5.09457e-05	id1001120
1	1292515	2.61958e-05	ud1000068
1	1326271	0.000150457	id1001125
1	1337430	3.11349e-05	wd1000045
1	1357451	0.000194504	wd1000058
1	1401052	0.000552773	id1001128
1	1402093	1.23884e-05	id1001130
1	1406386	0.000317983	id1001136
1	1408298	0.000586588	id1001141
1	1415064	0.000131894	id1001153
1	1416110	0.000192085	id1001157
1	1429278	0.000329031	id1001165
1	1430255	0.000298234	id1001167
1	1437674	0.000419094	id1001176
1	1444302	0.000430786	id1001182
1	1444562	0.000642516	ud1000074
1	1483675	0.000307907	ud1000077
1	1489688	1.01706e-05	id1001184
1	1490141	7.72603e-05	id1001186
1	1490627	0.000316398	id1001187
1	1493483	0.000102183	id1001194
1	1497091	0.000732134	id1001200
1	1500351	0.000110413	id1001206
1	1501263	2.85851e-05	id1001209
1	1502529	5.26281e-05	id1001213
1	1503278	5.15376e-05	id1001218
1	1504625	0.00077446	id1001224
1	1506081	4.63974e-05	id1001229
1	1509625	0.000774477	id1001235
1	1511711	0.000291975	id1001247
1	1514218	1.25778e-05	id1001256
1	1533575	8.93921e-05	id1001262
1	1535455	1.17221e-05	id1001266
1	1539533	0.000181131	id1001274
1	1539706	0.000205425	id1001275
1	1539860	8.80509e-05	id1001276
1	1540137	0.000215178	id1001277
1	1540484	8.32246e-05	id1001278
1	1541209	8.63571e-05	id1001280
1	1565728	0.000281185	ud1000087
1	1602005	8.24486e-05	ud1000097
1	1603331	5.13488e-05	id1001284
1	1603855	7.14604e-05	id1001285
1	1604769	9.16435e-05	id1001286
1	1607497	0.000372536	id1001290
1	1607534	7.0128e-05	id1001291
1	1641592	0.000400826	id1001296
1	1670145	0.000134655	id1001298
1	1670890	0.000216424	id1001301
1	1676404	7.20756e-05	id1001318
1	1678641	0.000227185	id1001320
1	1679472	0.000145302	id1001325
1	1700427	5.27416e-05	id1001332
1	1704366	0.000446657	id1001340
1	1706993	0.00027916	ud1000100
1	1766057	6.54953e-05	id1001356
1	1775122	0.000201606	id1001366
1	1775737	3.46219e-05	id1001368
1	1776012	0.000171939	id1001370
1	1777839	4.43408e-05	id1001376
1	1829683	0.000176202	id1001383
1	1835924	0.000191108	id1001395
1	1836171	7.59117e-05	id1001396
1	1844850	0.000276855	id1001420
1	1845277	1.4714e-05	id1001423
1	1848812	4.81032e-05	id1001428
1	1850165	0.000192903	id1001430
1	1850924	0.000301766	id1001432
1	1854227	0.00030148	id1001436
1	1869350	0.000213864	id1001452
1	1869827	0.000276931	id1001454
1	1871026	0.000164751	id1001458
1	1892584	0.000323156	id1001464
1	1893214	2.47605e-05	id1001465
1	1906037	0.000139834	id1001478
1	1938001	0.00010016	id1001483
1	1939907	0.000436588	id1001487
1	1943340	7.6405e-05	id1001500
1	1944794	9.58228e-05	id1001509
1	1965548	0.000306849	id1001516
1	1973376	0.000544843	id1001539
1	1973868	0.000256701	id1001542
1	1978258	0.000707294	id1001572
1	1983125	3.19091e-05	id1001588
1	1983445	0.000479231	id1001591
1	1990638	0.000457643	id1001599
1	1995450	0.000130235	id1001602
1	2037657	0.000233572	wd1000121
1	2054855	0.000137901	id1001633
1	2055094	0.000143798	id1001636
1	2057827	0.000637811	id1001638
1	2069677	3.63974e-05	id1001645
1	2073898	0.000708885	id1001655
1	2078005	0.000216327	id1001662
1	2078730	0.000108105	id1001664
1	2080456	2.38843e-05	id1001665
1	2098423	0.000306431	id1001677
1	2098804	0.0001514	id1001678
1	2099423	0.000316938	id1001680
1	2099471	0.000291862	id1001681
1	2101002	0.000661823	id1001685
1	2102204	0.000520911	id1001688
1	2112779	4.35682e-05	id1001692
1	2115148	5.64215e-06	id1001700
1	2116690	5.61124e-05	id1001703
1	2118023	7.45595e-06	id1001709
1	2118470	7.35568e-05	id1001713
1	2118765	0.000789536	id1001714
1	2118966	5.35253e-05	id1001715
1	2119093	0.000291059	id1001716
1	2131985	0.00036855	id1001728
1	2132023	0.000134658	id1001729
1	2134637	8.84034e-05	id1001731
1	2135874	0.00014487	id1001734
1	2136478	0.00120495	id1001735
1	2213614	0.00021566	wd1000174
1	2237940	5.99092e-07	wd1000189
1	2249164	5.94733e-05	id1001740
1	2249789	4.81036e-05	id1001742
1	2252445	0.000176781	id1001748
1	2253725	0.000790274	id1001754
1	2258237	5.49346e-05	id1001764
1	2259273	6.39593e-05	id1001768
1	2261208	0.000672808	id1001775
1	2261920	0.000748136	id1001779
1	2266965	5.95502e-05	id1001795
1	2267154	0.000112518	id1001798
1	2270427	0.000283404	id1001810
1	2270450	6.37893e-05	id1001811
1	2276961	1.25371e-05	id1001821
1	2277143	3.30771e-06	id1001823
1	2290936	2.698e-05	id1001839
1	2292282	8.31567e-05	id1001843
1	2292904	5.24198e-06	id1001845
1	2293711	4.51809e-05	id1001849
1	2294836	0.000361578	id1001851
1	2296568	8.45497e-05	id1001855
1	2297298	0.000254207	ud1000129
1	2327387	0.000175945	ud1000132
1	2328243	3.80835e-05	id1001857
1	2334213	0.00113557	id1001858
1	2355260	0.000305725	id1001864
1	2355895	0.000170971	id1001870
1	2357978	9.86018e-06	id1001876
1	2361426	0.000204852	id1001887
1	2361701	1.17174e-05	id1001891
1	2362020	0.000172348	id1001895
1	2362495	0.000408131	id1001896
1	2370596	0.000171254	id1001899
1	2373616	0.000261889	id1001905
1	2379820	0.000297777	id1001914
1	2380137	0.000109632	id1001915
1	2380475	0.000285202	id1001916
1	2383307	0.000541336	id1001924
1	2383808	0.000697886	id1001927
1	2400362	0.000476044	id1001936
1	2439647	0.000318408	wd1000197
1	2569781	0.00021846	id1001981
1	2585620	0.000131065	id1002025
1	2586042	0.000116936	id1002029
1	2586766	0.000175503	id1002033
1	2590115	0.000329858	id1002045
1	2591017	0.000543869	id1002048
1	2605844	0.000469563	id1002058
1	2606283	0.00036442	id1002060
1	2609085	0.00015504	id1002076
1	2610666	0.000294114	id1002080
1	2611982	0.000243312	id1002081
1	2634501	0.000213941	id1002097
1	2674113	8.19568e-05	id1002108
1	2688263	9.97905e-05	id1002120
1	2689690	0.00013017	id1002122
1	2701155	0.000775422	id1002126
1	2701870	0.000358922	id1002128
1	2705338	0.000290375	id1002143
1	2705614	2.41747e-05	id1002146
1	2706551	0.000159875	id1002149
1	2707131	0.000159534	id1002151
1	2707476	0.000365128	id1002153
1	2725468	8.36663e-05	id1002158
1	2726187	0.000230747	id1002159
1	2727493	0.000517208	id1002163
1	2728045	0.000653961	id1002165
1	2769040	0.000358923	id1002176
1	2772360	0.000259313	ud1000149
1	2800954	0.000385962	id1002184
1	2806522	6.38587e-05	id1002198
1	2834562	0.000268698	ud1000154
1	2844330	4.71652e-05	id1002215
1	2846327	0.000127245	id1002227
1	2848338	0.000216358	id1002237
1	2863621	2.64348e-05	id1002266
1	2863898	0.000274607	id1002267
1	2894250	0.000266102	id1002284
1	2897384	0.000280783	id1002298
1	2897613	0.000328911	id1002300
1	2899077	0.000117513	id1002308
1	2900116	0.000429882	id1002311
1	2919431	0.000108547	id1002315
1	2924187	0.000244805	id1002330
1	2924549	0.000168992	id1002331
1	2926858	4.6691e-05	id1002334
1	2963449	0.000526391	id1002336
1	2974417	3.83537e-05	id1002362
1	2975692	0.000202167	id1002366
1	2977180	0.000215717	id1002368
1	2977860	2.45352e-05	id1002370
1	2978326	5.58085e-05	id1002371
1	2979582	0.000224618	id1002373
1	3030868	9.20694e-05	id1002395
1	3052220	0.00029123	id1002416
1	3058941	0.000107547	ud1000186
1	3086333	0.000105157	ud1000187
1	3086655	0.0001225	id1002426
1	3088221	0.000181386	id1002431
1	3090666	0.000169752	id1002446
1	3092377	1.00626e-05	id1002452
1	3093093	0.000148006	id1002456
1	3096543	4.89122e-05	id1002477
1	3103801	0.000135981	ud1000189
1	3130690	0.00014476	ud1000190
1	3130836	2.33753e-05	id1002494
1	3130962	6.54244e-05	id1002495
1	3134826	2.66271e-05	id1002498
1	3149027	6.72652e-05	id1002509
1	3180818	7.76175e-05	id1002518
1	3183395	4.38135e-06	id1002529
1	3183885	3.83673e-07	id1002531
1	3194253	0.000102905	id1002535
1	3285074	0.000513825	id1002547
1	3316630	0.000336731	id1002572
1	3328456	2.03354e-05	id1002622
1	3329369	8.23442e-05	id1002625
1	3332043	6.41002e-05	id1002635
1	3332734	7.71606e-05	id1002641
1	3335235	0.000104594	id1002647
1	3340207	0.000474644	id1002671
1	3346735	1.35268e-05	id1002705
1	3351659	3.50331e-05	id1002728
1	3352365	0.00016005	id1002730
1	3353477	2.80591e-05	id1002732
1	3361471	0.000332673	id1002745
1	3363353	0.000539245	id1002749
1	3369209	0.000331972	id1002759
1	3369228	0.000273098	id1002760
1	3397754	0.000165456	id1002770
1	3398048	3.65076e-05	id1002773
1	3398103	0.000165893	id1002774
1	3398228	7.0784e-05	id1002776
1	3400773	4.08741e-05	id1002788
1	3419119	0.000114001	id1002793
1	3425056	0.000418821	id1002809
1	3434148	0.000143438	id1002825
1	3434442	0.000133363	id1002826
1	3446298	0.0002141	id1002832
1	3446754	0.000121465	id1002833
1	3461494	3.40511e-05	id1002838
1	3461948	0.000159096	id1002840
1	3463018	0.00018746	id1002842
1	3467850	0.00026523	id1002852
1	3478928	5.60915e-05	id1002856
1	3479097	1.48656e-05	id1002857
1	3479541	0.000130102	id1002859
1	3481990	4.70856e-05	id1002863
1	3482103	0.000190851	id1002864
1	3502592	0.000137588	id1002871
1	3503090	5.03982e-05	id1002873
1	3503292	0.000161946	id1002875
1	3506466	0.000151086	id1002878
1	3506991	7.8966e-05	id1002880
1	3508893	5.24854e-05	id1002888
1	3509242	7.88422e-05	id1002889
1	3527049	0.000116042	id1002896
1	3527241	8.86627e-06	id1002897
1	3528691	0.000110229	id1002899
1	3529176	1.43966e-05	id1002902
1	3533720	0.000270346	id1002906
1	3533877	0.000301535	id1002908
1	3559767	0.000203518	id1002912
1	3569135	0.000131944	id1002919
1	3569488	0.000150269	id1002920
1	3572015	0.000137998	id1002928
1	3573350	0.000374415	id1002930
1	3593481	0.000138955	id1002936
1	3596871	0.00010352	id1002940
1	3597160	7.85574e-05	id1002941
1	3615627	0.000230026	id1002947
1	3637152	0.000165091	id1002962
1	3658950	0.000269205	id1002966
1	3663140	0.000241636	id1002979
1	3665220	7.12836e-05	id1002985
1	3665839	2.27869e-05	id1002991
1	3679685	2.02519e-07	id1003008
1	3681762	0.000149855	id1003019
1	3692489	0.00020759	id1003026
1	3695404	0.000394994	id1003036
1	3695840	0.000225608	id1003037
1	3697470	0.000139493	id1003043
1	3700291	8.99113e-06	id1003050
1	3711264	9.35405e-06	id1003056
1	3713661	6.63773e-06	id1003064
1	3726651	0.000269978	id1003089
1	3728297	0.000122992	id1003093
1	3728341	0.00042308	id1003094
1	3731290	9.22568e-05	id1003102
1	3733953	0.000138582	id1003108
1	3735606	0.000145548	id1003111
1	3735623	0.000257633	id1003112
1	3736131	0.000269482	id1003114
1	3736712	7.29923e-05	id1003115
1	3775914	0.000161545	id1003126
1	3778147	0.000112353	id1003132
1	3780918	0.000301708	id1003138
1	3801746	0.000118918	id1003144
1	3819261	0.000185003	id1003156
1	3819526	0.000225884	id1003157
1	3820627	0.000210844	id1003163
1	3821059	0.000102947	id1003164
1	3822585	0.00017961	id1003168
1	3823861	9.1259e-06	id1003170
1	3824930	9.40281e-05	id1003171
1	3828299	0.000141925	id1003182
1	3829435	0.000250647	id1003191
1	3829513	0.000243476	id1003193
1	3830323	0.000234143	id1003200
1	3834596	3.25479e-05	id1003213
1	3848043	0.000118668	ud1000229
1	3874081	0.000141261	id1003225
1	3878255	1.16662e-05	id1003237
1	3881082	7.72242e-05	id1003245
1	3917517	0.000386881	id1003248
1	3918654	0.000291002	id1003249
1	3919581	4.13803e-05	id1003251
1	3919906	0.000301447	id1003252
1	3921118	0.000118704	id1003253
1	3923048	5.12283e-05	id1003255
1	3924288	0.000277582	id1003256
1	3926336	0.000380045	id1003260
1	3926693	0.000241636	id1003261
1	3940360	4.13287e-05	id1003269
1	3942155	2.42207e-05	id1003271
1	3957573	3.27742e-05	id1003279
1	3966354	0.000144198	id1003293
1	3981585	3.26086e-06	id1003304
1	3981816	2.70864e-05	id1003307
1	3984666	0.000158764	id1003312
1	3990462	4.50155e-06	id1003325
1	3994106	8.59066e-05	id1003336
1	3994178	9.51593e-05	id1003337
1	4004917	4.13359e-05	id1003344
1	4005467	0.000328735	id1003345
1	4006006	0.000209852	id1003348
1	4008219	0.000188736	id1003359
1	4011484	0.000178823	id1003362
1	4011648	0.000235884	id1003363
1	4031092	0.000273275	id1003370
1	4032636	6.77789e-05	id1003372
1	4037343	2.04198e-05	id1003376
1	4059318	0.000276548	id1003383
1	4060444	0.000387109	id1003386
1	4089558	5.04239e-07	id1003397
1	4091359	0.000102143	id1003399
1	4091647	0.000123948	id1003400
1	4095765	7.51045e-05	id1003403
1	4096769	0.000151941	id1003407
1	4098494	5.28792e-05	id1003409
1	4114249	0.000161432	id1003423
1	4116087	8.56566e-05	id1003426
1	4125084	7.03655e-05	id1003441
1	4136311	0.000221498	id1003447
1	4140544	0.000119476	id1003456
1	4143766	2.84441e-05	id1003465
1	4147911	0.00015451	id1003475
1	4148533	2.33558e-05	id1003479
1	4151213	6.07309e-05	id1003483
1	4153991	1.66729e-05	id1003487
1	4172403	0.000222005	id1003490
1	4177640	0.000177875	id1003496
1	4180711	0.000222207	id1003500
1	4206703	0.000251059	id1003505
1	4208827	0.000247798	id1003509
1	4229753	0.000253656	id1003517
1	4233856	0.000210877	id1003519
1	4239811	3.27145e-06	id1003532
1	4241700	0.000178589	id1003538
1	4257973	7.18885e-05	id1003552
1	4259452	0.000114643	id1003559
1	4260025	0.000171323	id1003561
1	4260192	4.23174e-05	id1003562
1	4260328	0.000167489	id1003564
1	4264985	0.000139718	id1003571
1	4267262	9.30083e-05	id1003576
1	4268162	0.000239541	id1003578
1	4268587	4.53611e-06	id1003579
1	4300550	0.000166061	ud1000245
1	4315741	0.000150525	id1003592
1	4316129	0.000172925	id1003593
1	4318247	9.17178e-05	id1003596
1	4318289	4.50988e-06	id1003597
1	4319848	5.87216e-05	id1003602
1	4321629	0.000112986	id1003608
1	4329168	9.94012e-05	id1003611
1	4329799	5.53548e-05	id1003612
1	4332541	0.000128994	id1003619
1	4334704	0.000113886	id1003623
1	4380408	0.000130377	id1003636
1	4382021	7.32234e-05	id1003639
1	4386570	0.000130384	id1003645
1	4387788	8.32352e-05	id1003650
1	4397344	0.000176743	id1003672
1	4398822	0.000233445	id1003675
1	4403404	6.57535e-05	id1003686
1	4403617	0.000109081	id1003687
1	4405100	1.45933e-05	id1003690
1	4407400	0.000297002	id1003693
1	4422641	0.000286861	id1003712
1	4422794	0.000307977	id1003713
1	4423202	6.63655e-06	id1003715
1	4426330	0.000174315	id1003729
1	4426772	6.89132e-05	id1003733
1	4490727	0.000101742	id1003752
1	4510363	0.000215701	id1003754
1	4510445	6.70891e-05	id1003755
1	4510589	5.52518e-05	id1003756
1	4510971	9.68785e-05	id1003757
1	4514425	0.000136852	id1003766
1	4517310	1.5525e-05	id1003776
1	4543494	8.21078e-05	id1003784
1	4545468	1.50139e-05	id1003789
1	4545763	0.000248161	id1003791
1	4581157	0.000136012	id1003796
1	4582766	0.000189287	id1003800
1	4582879	0.000693393	id1003802
1	4590266	0.000179934	id1003818
1	4619884	0.00018566	id1003820
1	4621986	0.000166158	id1003824
1	4645923	0.000106273	id1003838
1	4646140	0.000264721	id1003839
1	4646221	0.000223272	id1003840
1	4647100	6.74107e-05	id1003842
1	4647440	4.02707e-05	id1003843
1	4648125	3.14063e-05	id1003847
1	4649725	0.000110532	id1003850
1	4650543	9.66265e-05	id1003853
1	4650842	0.000225612	id1003854
1	4676444	0.000242569	id1003858
1	4677218	4.77982e-05	id1003861
1	4677783	8.32643e-05	id1003863
1	4679517	0.000162497	id1003869
1	4682262	0.000390666	id1003877
1	4701723	5.24796e-05	id1003879
1	4703211	0.000163351	id1003887
1	4707475	7.80725e-05	id1003893
1	4736704	0.000236032	id1003902
1	4738970	5.88022e-05	id1003908
1	4739026	0.000238314	id1003909
1	4752891	0.000205196	id1003919
1	4754473	9.5741e-05	id1003922
1	4790369	0.00017725	id1003924
1	4791522	5.23137e-05	id1003926
1	4793566	0.000321686	id1003927
1	4795262	7.9258e-05	id1003929
1	4816430	0.000113708	id1003932
1	4820586	0.000221778	id1003941
1	4824928	0.000164893	id1003946
1	4846525	5.13954e-05	id1003947
1	4850377	8.18416e-06	id1003955
1	4852668	4.43007e-05	id1003959
1	4853002	0.000162276	id1003960
1	4869563	0.000120385	id1003966
1	4870786	5.84226e-05	id1003969
1	4871587	0.000179018	id1003974
1	4890114	0.000131351	id1003996
1	4892118	0.00026293	id1004001
1	4894645	0.000111915	id1004007
1	4923148	3.87955e-05	id1004031
1	4948173	0.000189375	id1004035
1	4968392	0.000337474	ud1000285
1	4970993	0.000160416	id1004041
1	4974150	0.000202824	id1004044
1	4974371	0.00016414	id1004045
1	5018038	8.73288e-05	id1004061
1	5018343	0.000110961	id1004065
1	5024932	0.000510573	id1004077
1	5028045	0.00014116	id1004079
1	5035455	6.19993e-05	id1004092
1	5035977	7.78366e-05	id1004093
1	5063126	5.10487e-05	id1004097
1	5064371	0.000579913	id1004099
1	5068572	5.08794e-05	id1004106
1	5093807	0.000294843	id1004114
1	5096113	0.000354772	id1004122
1	5097346	7.32306e-05	id1004130
1	5098047	0.000367808	id1004136
1	5100767	0.000483389	id1004143
1	5111154	0.000581845	id1004146
1	5115299	0.00037922	id1004154
1	5129109	0.000144215	id1004156
1	5129286	0.000126946	id1004157
1	5129492	7.81579e-05	id1004159
1	5133796	0.0002755	id1004164
1	5134346	0.000340459	id1004166
1	5135425	0.000258126	id1004169
1	5216199	2.14934e-05	id1004179
1	5216641	8.23703e-05	id1004182
1	5216866	0.000119953	id1004185
1	5219589	5.2698e-05	id1004198
1	5239748	0.000147374	ud1000297
1	5256670	1.93143e-05	id1004202
1	5257130	0.000113992	id1004204
1	5260864	0.000326002	id1004213
1	5263642	0.000178951	id1004220
1	5289075	2.24906e-05	id1004223
1	5316048	0.000336946	id1004230
1	5316439	0.000296472	id1004231
1	5320235	0.000276989	id1004234
1	5325062	0.000509853	id1004242
1	5329545	4.69711e-05	id1004251
1	5332883	3.93341e-05	id1004256
1	5367761	1.67664e-05	id1004257
1	5417069	0.000463472	id1004290
1	5427557	1.31951e-05	id1004294
1	5431650	0.000311188	id1004301
1	5432024	0.000171076	id1004302
1	5434432	6.83258e-05	id1004305
1	5435395	0.000196047	id1004308
1	5437204	0.000164659	id1004310
1	5438964	0.000106881	id1004313
1	5441863	0.000166431	id1004319
1	5474646	9.18274e-05	id1004328
1	5474749	0.000100848	id1004329
1	5476190	0.000255693	id1004330
1	5476324	0.000188528	id1004333
1	5478606	0.000184806	id1004341
1	5478645	0.000147852	id1004342
1	5481198	7.79161e-05	id1004348
1	5512115	0.000211995	id1004369
1	5515647	8.9143e-05	id1004376
1	5552143	9.36428e-06	id1004379
1	5562443	0.000229319	id1004380
1	5565206	1.47792e-05	id1004384
1	5565375	0.000198204	id1004385
1	5566444	6.57324e-05	id1004389
1	5568860	6.91603e-05	id1004393
1	5589473	3.26884e-05	id1004397
1	5591893	7.51444e-05	id1004402
1	5594377	0.000146715	id1004404
1	5596859	4.87722e-05	id1004407
1	5631963	0.000138214	id1004418
1	5635088	8.12671e-05	id1004423
1	5635231	0.000381102	id1004424
1	5647220	4.79369e-05	wd1000208
1	5693751	0.000210046	id1004433
1	5698636	5.54295e-05	id1004440
1	5700835	0.00027766	id1004447
1	5722378	0.000107341	id1004454
1	5725789	8.43127e-05	id1004466
1	5726642	8.21549e-05	id1004468
1	5726977	0.00011468	id1004471
1	5728668	0.000128065	id1004479
1	5764181	0.000169317	id1004491
1	5766779	0.000337421	id1004494
1	5771346	0.000293146	id1004497
1	5794352	1.36987e-05	id1004509
1	5811323	0.000119038	id1004548
1	5812437	0.000261383	id1004556
1	5813572	1.1348e-07	id1004562
1	5815301	2.16138e-05	id1004576
1	5835866	0.000108165	id1004591
1	5836074	0.000215595	id1004592
1	5839280	4.09923e-05	id1004602
1	5894922	0.000219763	id1004627
1	5897430	5.23105e-05	id1004630
1	5898200	0.000296917	id1004633
1	5898486	0.000287177	id1004634
1	5911668	0.000128013	id1004651
1	5944447	0.000222223	id1004659
1	5944703	2.67832e-05	id1004660
1	5976727	1.64758e-06	id1004669
1	5976754	0.000124227	id1004670
1	5982372	0.00019117	id1004686
1	6003489	4.29696e-05	id1004691
1	6004190	0.000217637	id1004693
1	6007069	3.12649e-05	id1004698
1	6009782	5.51959e-05	id1004703
1	6035816	8.15313e-05	id1004725
1	6036592	5.99855e-05	id1004726
1	6078616	7.60575e-05	id1004753
1	6098054	0.000102319	id1004758
1	6099057	1.37867e-05	id1004759
1	6102553	8.60119e-05	id1004769
1	6113242	5.83864e-05	id1004772
1	6113636	2.85689e-05	id1004773
1	6118057	5.21179e-06	id1004788
1	6118830	9.61124e-05	id1004789
1	6131305	3.28544e-05	id1004800
1	6131399	6.48947e-05	id1004802
1	6131507	0.000209389	id1004803
1	6131896	2.29891e-05	id1004806
1	6135111	0.000317174	id1004815
1	6136479	0.000177926	id1004817
1	6187297	5.23051e-05	id1004824
1	6195784	0.000157106	id1004841
1	6216693	0.000398573	id1004843
1	6219761	0.000388395	id1004849
1	6223858	0.000719493	id1004853
1	6224212	0.000190945	id1004854
1	6244002	5.3937e-05	id1004858
1	6245897	0.000350277	id1004863
1	6246721	0.000295584	id1004865
1	6248553	0.00039262	id1004872
1	6249141	0.00063834	id1004873
1	6249695	0.000424373	id1004874
1	6267947	0.000487143	id1004876
1	6268180	8.90333e-05	id1004877
1	6277258	0.000442895	id1004882
1	6301750	3.37734e-05	id1004903
1	6324877	0.00047516	id1004905
1	6330042	0.000662706	id1004938
1	6332190	0.000268388	id1004949
1	6332303	0.000107602	id1004951
1	6332825	0.000394249	id1004952
1	6352807	0.000359905	id1004959
1	6353162	0.000363381	id1004960
1	6354064	0.000477587	id1004961
1	6358102	0.000803459	id1004972
1	6381052	0.000336227	id1004975
1	6382884	0.000498196	id1004976
1	6420369	0.000528312	id1004985
1	6443474	1.16663e-05	id1004994
1	6444367	2.25024e-05	id1004998
1	6447190	7.75223e-05	id1005000
1	6494174	7.04036e-05	id1005011
1	6494458	0.000260498	id1005013
1	6494861	0.000169616	id1005015
1	6502036	0.00027182	id1005029
1	6506725	0.000242507	id1005039
1	6507269	2.60891e-05	id1005042
1	6508922	9.53673e-05	id1005049
1	6520870	0.000143515	id1005053
1	6521041	0.000245402	id1005056
1	6522024	0.000100724	id1005063
1	6524460	0.000206231	id1005067
1	6525987	0.000117842	id1005075
1	6528767	7.05006e-05	id1005078
1	6532939	0.000153713	id1005086
1	6533933	0.00050624	id1005088
1	6540463	0.000342071	id1005102
1	6542217	0.000292415	id1005103
1	6620704	2.85682e-05	wd1000235
1	6621338	8.00932e-05	id1005112
1	6625922	0.000100023	id1005122
1	6628455	0.000151013	id1005125
1	6630575	0.000298458	id1005129
1	6639911	8.01227e-05	id1005131
1	6660627	0.000122947	id1005134
1	6663058	0.000113051	id1005136
1	6663413	0.000623907	id1005138
1	6666544	0.000556612	id1005141
1	6667083	0.000296237	id1005142
1	6667898	0.000181722	id1005143
1	6684669	0.000330398	id1005144
1	6690871	0.000233978	id1005155
1	6691495	0.000542545	id1005158
1	6717533	9.78549e-05	id1005162
1	6717946	9.44998e-05	id1005164
1	6718251	0.000187906	id1005166
1	6765662	0.00029143	id1005170
1	6786032	0.000254789	id1005173
1	6791688	2.57313e-05	id1005176
1	6793133	0.000844964	id1005178
1	6793643	0.000155915	id1005180
1	6846173	8.20547e-05	id1005182
1	6849958	2.257e-05	id1005183
1	6881038	0.00027629	id1005200
1	6881608	0.000456182	id1005201
1	6894356	0.000212165	id1005216
1	6895165	0.000330443	id1005218
1	6898813	4.18898e-05	id1005226
1	6899271	4.32807e-05	id1005228
1	6900427	4.32871e-05	id1005232
1	6901321	0.000197131	id1005237
1	6901826	0.000481977	id1005238
1	6902610	0.000217946	id1005239
1	6905400	3.47073e-05	id1005243
1	6908222	0.000212108	id1005251
1	6909074	0.00022121	id1005254
1	6915738	0.000257004	wd1000240
1	6952822	0.000198421	wd1000243
1	6971446	0.000170813	id1005256
1	6971525	0.000155506	id1005257
1	6973428	1.08234e-05	id1005261
1	6974898	0.000331729	id1005263
1	6974988	0.000223376	id1005264
1	6977891	0.000134183	id1005269
1	6989751	2.73044e-05	id1005271
1	6992254	0.00010181	id1005277
1	6995910	0.000260848	id1005282
1	7012862	0.00026725	id1005286
1	7013248	3.66268e-05	id1005287
1	7014262	0.00024546	dd1000009
1	7014955	0.000385117	dd1000015
1	7015126	0.000328585	id1005290
1	7015244	2.27084e-05	id1005291
1	7015465	0.000438463	id1005292
1	7015503	0.00019937	id1005293
1	7015736	8.99298e-05	dd1000022
1	7015826	4.95494e-05	id1005296
1	7016241	0.000185839	dd1000032
1	7016392	9.0145e-06	id1005297
1	7016643	2.01205e-05	id1005298
1	7016944	0.00040789	dd1000036
1	7017159	0.000160172	id1005300
1	7017302	0.000305688	id1005301
1	7017406	0.00025711	id1005302
1	7017781	0.000328556	id1005306
1	7017909	3.6336e-05	id1005307
1	7017962	5.70515e-05	id1005308
1	7018045	6.81953e-05	dd1000052
1	7018368	0.000233483	dd1000053
1	7018577	2.62071e-05	id1005309
1	7018635	5.03725e-06	dd1000055
1	7018919	0.000184323	id1005311
1	7019063	0.000155169	id1005312
1	7019095	0.00018872	dd1000065
1	7019170	5.84472e-05	dd1000066
1	7019261	0.000173485	id1005313
1	7019293	0.000332037	id1005314
1	7019571	2.01621e-05	dd1000071
1	7019592	0.000571451	dd1000072
1	7019687	0.000161453	dd1000073
1	7019970	0.000234953	id1005315
1	7020822	0.000122721	id1005316
1	7038503	0.000189208	id1005318
1	7039123	0.000164361	id1005319
1	7039168	0.000187582	id1005320
1	7039215	5.7362e-05	id1005321
1	7039617	0.000115798	dd1000090
1	7039671	0.000138243	dd1000091
1	7040499	0.00017684	id1005322
1	7041008	0.000199007	id1005323
1	7041209	0.000467554	id1005324
1	7041661	0.000564559	dd1000097
1	7042098	0.000125166	id1005325
1	7042688	8.23278e-05	dd1000103
1	7042704	0.000543561	dd1000104
1	7043796	0.000168426	id1005327
1	7044190	6.87979e-05	dd1000108
1	7044893	0.000146116	id1005328
1	7044913	0.000113568	id1005329
1	7045039	0.000224818	dd1000112
1	7045445	0.000170586	id1005330
1	7045983	0.00018364	id1005331
1	7046652	0.000224129	id1005334
1	7046840	0.000568665	id1005336
1	7046962	0.000131343	dd1000121
1	7047000	0.000122984	id1005337
1	7049980	0.000120336	id1005339
1	7050425	9.82428e-05	id1005341
1	7051183	0.000286575	dd1000141
1	7051206	0.000233885	dd1000142
1	7051725	0.000169543	dd1000147
1	7051945	0.000121998	dd1000149
1	7052010	0.000133306	id1005350
1	7053303	0.000226311	dd1000153
1	7053339	0.000212667	dd1000154
1	7053425	7.91143e-05	dd1000157
1	7053453	1.06819e-05	id1005351
1	7069274	0.0001711	dd1000165
1	7072810	3.59223e-05	dd1000173
1	7086172	0.000261707	id1005353
1	7087178	9.01571e-05	id1005354
1	7087482	0.000581004	dd1000186
1	7087660	3.59013e-06	id1005355
1	7087762	3.58368e-06	dd1000189
1	7087946	0.000373236	id1005356
1	7088520	0.000474741	id1005357
1	7088552	1.82303e-05	id1005358
1	7089419	0.000185422	id1005359
1	7089736	4.92476e-05	id1005360
1	7089760	0.000510926	id1005361
1	7089814	0.000482978	dd1000200
1	7090362	0.000306847	id1005364
1	7090457	9.40665e-05	id1005365
1	7091281	0.000268041	dd1000213
1	7091470	2.8065e-05	id1005367
1	7091749	0.000281019	id1005368
1	7093641	0.000280572	dd1000225
1	7094007	9.88203e-05	id1005372
1	7094548	0.000190127	id1005374
1	7094643	9.1244e-06	id1005375
1	7094978	5.71335e-05	id1005376
1	7095314	0.000234009	id1005377
1	7095872	3.98086e-05	id1005378
1	7096349	6.52639e-05	id1005380
1	7096469	0.000118975	id1005381
1	7096758	5.60697e-06	dd1000244
1	7096952	0.000125644	dd1000245
1	7097211	0.000125082	dd1000247
1	7097252	6.80216e-05	id1005383
1	7097457	8.26192e-05	id1005384
1	7097620	5.42186e-05	dd1000252
1	7097666	0.000158803	dd1000253
1	7099206	8.33567e-05	dd1000263
1	7099748	5.70898e-05	id1005390
1	7099902	0.000177867	id1005391
1	7099935	7.06562e-05	id1005392
1	7100263	0.000122865	id1005393
1	7102198	9.72479e-05	id1005397
1	7102674	0.000208211	id1005399
1	7102974	0.000192336	id1005400
1	7104134	7.88169e-05	dd1000288
1	7104332	9.72354e-05	dd1000291
1	7104376	9.90613e-05	id1005402
1	7104434	9.72275e-05	id1005403
1	7104539	0.000224699	id1005404
1	7104564	0.000267042	id1005405
1	7104922	0.000156282	id1005407
1	7105011	4.63899e-08	id1005408
1	7105068	0.000216527	id1005409
1	7107452	1.08331e-05	id1005412
1	7107551	9.29082e-05	id1005413
1	7108378	9.98556e-05	dd1000309
1	7109351	0.000106049	id1005415
1	7109841	5.83911e-05	id1005416
1	7110581	5.69214e-06	dd1000317
1	7111246	9.74401e-05	dd1000321
1	7112699	4.42226e-05	dd1000326
1	7114218	0.000170308	id1005424
1	7115655	0.000229344	id1005427
1	7116526	4.70069e-06	id1005429
1	7116772	4.63678e-05	id1005430
1	7117239	0.000520145	id1005432
1	7118016	0.000218328	id1005433
1	7120430	6.63565e-05	id1005435
1	7120549	0.000246422	id1005437
1	7121846	0.000207425	id1005439
1	7122672	0.000170197	id1005440
1	7122887	0.000101264	dd1000360
1	7123287	0.000101866	dd1000365
1	7123319	0.000301206	dd1000366
1	7124136	5.65524e-05	dd1000367
1	7124430	0.000106235	id1005442
1	7124455	7.90911e-05	id1005443
1	7124476	4.38286e-05	dd1000372
1	7124683	0.000266957	id1005444
1	7124707	8.22705e-05	id1005445
1	7124812	0.000223653	id1005446
1	7124884	8.34925e-05	id1005447
1	7125017	0.000124668	id1005449
1	7125142	0.000149662	id1005450
1	7125284	0.00010114	id1005452
1	7125316	0.000179755	id1005453
1	7125429	0.000215167	dd1000391
1	7125819	0.000110631	dd1000393
1	7125855	0.000226138	dd1000394
1	7125925	8.2196e-05	dd1000395
1	7125977	4.11719e-05	id1005456
1	7126087	0.000255602	id1005458
1	7126119	6.43293e-05	id1005459
1	7126147	0.000122061	id1005460
1	7126300	0.000102038	id1005461
1	7126342	0.000164528	id1005462
1	7126451	0.000155061	id1005463
1	7126571	0.00018421	dd1000406
1	7126655	0.00011615	dd1000408
1	7126695	0.00015351	dd1000409
1	7126717	3.5222e-05	id1005464
1	7126857	5.80107e-05	id1005465
1	7128947	0.000246486	id1005472
1	7129176	3.40301e-05	id1005473
1	7130134	0.000132218	id1005474
1	7130397	0.000104684	id1005476
1	7130656	0.00027204	id1005477
1	7131219	4.00251e-06	id1005479
1	7157323	0.000127432	id1005480
1	7158106	0.000147219	id1005481
1	7158486	3.84533e-06	id1005484
1	7158549	3.83903e-06	id1005485
1	7160257	0.000143146	id1005488
1	7160353	3.82923e-06	id1005490
1	7160547	7.0704e-06	id1005491
1	7160595	0.000181153	id1005492
1	7161051	0.000163922	id1005493
1	7161309	0.000119139	id1005495
1	7161463	4.24168e-06	id1005496
1	7161705	0.000193898	id1005497
1	7162088	7.49073e-07	id1005499
1	7162140	3.4608e-05	id1005500
1	7162400	0.000181622	id1005501
1	7162449	7.16929e-05	id1005502
1	7176403	0.000227487	id1005503
1	7176932	0.000119368	id1005506
1	7177022	0.000224782	id1005508
1	7177628	0.000123838	id1005509
1	7177869	0.0009347	dd1000475
1	7179380	0.000162786	id1005511
1	7179443	5.03462e-05	id1005512
1	7179467	0.000153205	id1005513
1	7179917	0.000322221	id1005515
1	7179947	0.000118815	id1005516
1	7180419	0.00030791	id1005517
1	7228348	0.000185187	dd1000505
1	7228483	0.000183297	id1005526
1	7229041	0.000217277	dd1000512
1	7230435	0.000214357	dd1000515
1	7231591	0.000209235	dd1000521
1	7231793	0.000107279	dd1000525
1	7232260	0.000215507	id1005534
1	7232957	7.18456e-05	dd1000539
1	7233444	0.000108417	dd1000543
1	7234255	0.000265074	id1005537
1	7236833	0.000117626	dd1000558
1	7246956	0.000258718	id1005541
1	7247315	0.000182253	id1005543
1	7247935	6.44464e-05	dd1000562
1	7248068	0.000202994	id1005544
1	7250313	0.00017077	id1005545
1	7250676	0.000117511	id1005547
1	7250886	0.000221724	id1005548
1	7251285	9.48356e-05	dd1000573
1	7252367	0.000180645	id1005551
1	7253306	0.00019375	id1005552
1	7253402	0.000234127	dd1000580
1	7267854	0.000247936	id1005555
1	7268016	0.000227734	id1005558
1	7268466	8.70663e-05	dd1000593
1	7268945	0.000150561	id1005561
1	7269230	0.000228234	dd1000597
1	7269310	0.000205312	id1005563
1	7269507	0.000289239	id1005564
1	7269770	0.000169688	id1005566
1	7269797	0.000183868	id1005567
1	7269881	7.26037e-05	dd1000606
1	7269917	0.000160218	dd1000607
1	7269984	0.000150593	id1005568
1	7270977	0.000179516	dd1000612
1	7271790	0.00017343	id1005572
1	7272255	1.85563e-05	id1005573
1	7272628	0.00017342	id1005574
1	7273384	0.000266058	id1005576
1	7273624	6.96051e-05	id1005577
1	7273857	2.32422e-05	id1005578
1	7274167	7.06434e-05	id1005579
1	7274330	0.000138133	id1005580
1	7274346	0.000118862	id1005581
1	7274895	7.81892e-05	id1005582
1	7275048	0.00010619	id1005583
1	7275350	9.331e-05	id1005585
1	7286280	0.000143448	dd1000634
1	7287901	0.000182547	dd1000640
1	7287994	0.000341902	id1005588
1	7288562	0.000223248	id1005589
1	7289097	0.000176993	id1005590
1	7289369	3.10352e-05	dd1000647
1	7289656	0.000234225	id1005592
1	7290302	0.000178931	dd1000649
1	7290643	0.000192041	id1005593
1	7290985	0.000328734	dd1000652
1	7291438	0.000201133	id1005594
1	7292592	0.000166679	id1005595
1	7292959	0.000239425	id1005596
1	7293512	0.000227727	id1005597
1	7293613	0.000182343	dd1000659
1	7303818	0.000221286	dd1000668
1	7303938	0.000226311	id1005601
1	7303965	0.000160547	id1005602
1	7304981	0.000211333	dd1000674
1	7305740	1.63444e-05	id1005606
1	7306061	1.03218e-05	id1005607
1	7306169	2.05377e-05	dd1000682
1	7306602	0.000318117	dd1000688
1	7306652	0.000153895	id1005611
1	7306673	9.07566e-05	id1005612
1	7306692	0.000276527	id1005613
1	7307100	6.21458e-05	id1005614
1	7309679	0.000336745	id1005623
1	7310440	0.000141765	dd1000716
1	7310780	0.000183546	id1005626
1	7330382	3.52933e-05	id1005628
1	7330755	9.61525e-05	id1005629
1	7331200	0.000323024	dd1000727
1	7331411	4.34321e-05	id1005631
1	7331683	2.62888e-05	id1005633
1	7331746	8.35715e-05	id1005634
1	7331852	1.5102e-05	id1005635
1	7332115	2.77125e-05	dd1000738
1	7333811	0.000322997	dd1000753
1	7334172	8.80128e-05	dd1000754
1	7334263	0.000131576	id1005647
1	7334307	0.000324753	id1005648
1	7334402	0.000311064	dd1000757
1	7334495	0.000322995	dd1000758
1	7334953	5.56558e-05	id1005649
1	7334991	0.000329128	id1005650
1	7335070	8.16441e-05	id1005651
1	7335325	0.000177531	dd1000762
1	7335348	4.67759e-05	dd1000763
1	7335641	0.00033704	id1005652
1	7335760	0.000224835	id1005653
1	7335849	0.000322979	dd1000766
1	7336237	0.000164801	dd1000767
1	7337618	3.41189e-05	id1005656
1	7337704	0.000225938	id1005657
1	7337803	0.000138176	id1005658
1	7338097	2.77273e-05	dd1000775
1	7338560	2.41256e-05	dd1000776
1	7338910	0.00019697	id1005660
1	7338996	0.000112988	dd1000781
1	7339193	0.000205918	id1005664
1	7339695	0.000341931	id1005666
1	7340335	0.000323114	dd1000799
1	7341013	0.000322946	dd1000803
1	7341978	0.000319895	dd1000804
1	7342139	0.000325068	dd1000805
1	7342412	0.00019832	id1005670
1	7343309	0.000396736	dd1000809
1	7343698	0.000327295	id1005672
1	7344290	7.36437e-05	id1005673
1	7345834	0.000185692	id1005674
1	7346178	9.23796e-05	id1005678
1	7346266	0.000105291	dd1000826
1	7346405	0.000198283	id1005680
1	7346422	0.000225642	dd1000829
1	7346446	0.000130644	dd1000830
1	7346480	0.000188094	dd1000831
1	7348298	9.24081e-05	id1005681
1	7348780	0.000269704	id1005682
1	7349397	0.00016236	id1005683
1	7349643	9.23806e-05	id1005684
1	7350055	0.000136054	id1005685
1	7351578	5.15556e-05	id1005687
1	7351636	0.000138651	id1005688
1	7351698	0.000226914	id1005689
1	7352648	0.000136069	id1005690
1	7352717	0.000104113	id1005691
1	7353129	0.000198936	id1005694
1	7353620	3.6148e-05	dd1000852
1	7353994	4.00486e-07	dd1000853
1	7354765	8.36825e-05	id1005695
1	7354797	0.000137279	id1005696
1	7354869	9.57375e-05	id1005697
1	7355027	6.98364e-05	id1005698
1	7355142	9.22214e-05	id1005699
1	7355326	7.60876e-05	id1005700
1	7365190	0.000166278	dd1000867
1	7365280	9.89574e-05	dd1000868
1	7365463	0.000178812	id1005703
1	7365821	4.51131e-05	id1005705
1	7365930	0.000190408	id1005706
1	7366342	0.000208699	id1005709
1	7366532	0.000269627	id1005711
1	7366608	5.36408e-05	id1005712
1	7366924	0.000159217	dd1000887
1	7366944	0.000248786	dd1000888
1	7367238	4.68063e-05	id1005715
1	7367469	0.000134507	id1005716
1	7367998	0.000109667	dd1000902
1	7368081	0.000242394	id1005720
1	7368233	0.000211568	id1005723
1	7368311	0.000213117	dd1000909
1	7368329	0.000207882	id1005724
1	7368346	5.37447e-05	dd1000911
1	7368452	0.000128285	id1005725
1	7368513	0.00018926	id1005726
1	7368565	0.000319804	id1005727
1	7368756	2.05151e-06	id1005728
1	7369172	0.000241155	id1005730
1	7369228	0.000243644	dd1000920
1	7369246	0.000190392	id1005731
1	7369429	0.000210292	id1005732
1	7370991	0.000235848	id1005733
1	7371125	0.000207768	dd1000927
1	7371764	0.000207786	id1005743
1	7371869	0.000106872	id1005744
1	7386926	0.000227015	id1005750
1	7388909	0.000214497	dd1000988
1	7391747	0.000154452	id1005768
1	7391926	0.00019235	dd1001000
1	7392085	0.00012523	id1005769
1	7392773	0.000145165	dd1001011
1	7393423	0.000132652	dd1001019
1	7393441	0.00026533	dd1001020
1	7393993	0.000489761	id1005777
1	7394143	0.000213754	id1005779
1	7403768	5.96687e-05	dd1001034
1	7403960	0.000114943	id1005782
1	7405843	6.07314e-05	id1005787
1	7405969	0.000185332	dd1001041
1	7406108	4.63698e-06	id1005789
1	7407390	0.000164396	id1005790
1	7408351	1.81078e-05	dd1001049
1	7409412	0.000126424	dd1001055
1	7409650	0.000137979	id1005794
1	7410048	0.000136358	dd1001058
1	7410069	0.000136365	id1005795
1	7411395	0.000179331	dd1001061
1	7420797	5.27832e-05	id1005800
1	7422127	6.06388e-05	id1005805
1	7422457	0.000136396	dd1001077
1	7422503	0.000115059	dd1001078
1	7422775	0.000123364	dd1001082
1	7422796	0.000141533	id1005808
1	7424197	0.000171599	id1005810
1	7424230	0.000111479	id1005811
1	7424623	5.7625e-05	id1005812
1	7424751	0.000218764	dd1001090
1	7424935	0.000208095	dd1001091
1	7425061	0.00013645	id1005813
1	7425196	5.67387e-05	id1005814
1	7426472	5.30116e-05	id1005815
1	7428285	0.000101728	id1005818
1	7438029	0.000151968	id1005822
1	7439083	4.05827e-05	dd1001117
1	7439349	0.00010055	id1005826
1	7439511	6.61788e-05	id1005827
1	7439725	6.61864e-05	id1005828
1	7439921	6.11385e-05	id1005829
1	7440043	0.000325813	dd1001122
1	7441359	0.000151943	id1005833
1	7441440	0.000109701	id1005834
1	7441485	0.000157722	id1005835
1	7441819	0.000151917	id1005836
1	7442815	6.62177e-05	id1005838
1	7442930	6.04389e-05	id1005839
1	7442996	5.25305e-05	id1005840
1	7443168	0.000205414	id1005841
1	7443192	0.000192687	id1005842
1	7443835	0.000151871	id1005847
1	7443892	6.98314e-05	id1005848
1	7444031	0.000145102	id1005849
1	7444450	0.000172638	dd1001151
1	7444578	4.24593e-05	id1005851
1	7444654	0.000203873	id1005852
1	7444726	6.86406e-05	id1005853
1	7444781	1.87451e-05	id1005854
1	7444942	6.03131e-05	id1005856
1	7444964	4.73736e-05	id1005857
1	7444991	0.000146904	id1005858
1	7445064	5.71949e-05	id1005859
1	7445238	0.000120944	dd1001163
1	7445257	4.08444e-05	dd1001164
1	7445574	1.92947e-05	id1005860
1	7446193	4.14451e-05	dd1001168
1	7446287	8.61605e-05	dd1001170
1	7446351	0.000140496	dd1001171
1	7456491	0.000135042	dd1001179
1	7457030	5.57249e-05	dd1001184
1	7457383	0.000173852	dd1001185
1	7458426	8.5401e-05	dd1001187
1	7459315	0.000127834	id1005866
1	7459734	0.000147009	id1005868
1	7460045	7.95476e-05	dd1001197
1	7460215	1.19361e-06	id1005869
1	7460310	0.00020974	id1005870
1	7461485	0.000179771	id1005872
1	7462149	4.27839e-05	id1005873
1	7464173	0.000133431	id1005877
1	7465166	0.000112747	id1005880
1	7465244	6.84563e-05	dd1001226
1	7465280	2.03434e-05	dd1001227
1	7465499	0.000207578	id1005882
1	7475221	0.000118945	id1005884
1	7475770	0.000148091	dd1001237
1	7476101	1.073e-05	id1005887
1	7476371	2.28447e-05	dd1001245
1	7476826	5.64701e-05	id1005892
1	7477004	1.19332e-05	id1005893
1	7477282	9.20669e-05	id1005894
1	7477299	0.000117416	id1005895
1	7477527	9.62978e-05	dd1001258
1	7477693	3.9537e-05	id1005896
1	7478130	1.70124e-05	id1005897
1	7478585	0.000101202	id1005898
1	7479046	0.000269026	id1005899
1	7479325	6.64821e-05	id1005900
1	7480450	6.79418e-05	id1005901
1	7490222	0.00014553	id1005902
1	7490466	5.10321e-05	id1005903
1	7491237	0.000172277	dd1001272
1	7494564	8.35956e-05	id1005906
1	7496023	3.95228e-05	id1005907
1	7496080	4.84627e-05	id1005908
1	7496172	6.6509e-05	id1005909
1	7496509	0.000151312	dd1001287
1	7496599	0.00015289	id1005910
1	7497563	0.00012743	id1005912
1	7497596	0.000108999	id1005913
1	7497929	4.99521e-05	id1005914
1	7498153	4.25351e-05	dd1001295
1	7498515	0.000123726	id1005915
1	7499190	6.31034e-05	dd1001301
1	7499237	0.000122993	dd1001302
1	7499255	0.000188603	dd1001303
1	7511549	0.000181703	id1005921
1	7518079	4.84078e-05	id1005924
1	7539086	0.000121013	id1005926
1	7541245	0.000113794	id1005930
1	7542837	8.83485e-05	id1005937
1	7545139	6.62527e-05	id1005941
1	7545416	3.90999e-05	id1005942
1	7572554	6.484e-05	id1005947
1	7573734	8.66362e-05	id1005954
1	7574125	5.98179e-05	id1005956
1	7575012	3.78457e-05	id1005959
1	7576832	2.83582e-05	id1005967
1	7577372	5.28191e-05	id1005968
1	7579406	0.000157109	id1005972
1	7663499	2.27468e-05	id1005982
1	7666553	6.01223e-05	id1005990
1	7672188	1.83081e-05	id1005999
1	7679118	7.02917e-05	id1006008
1	7683066	1.28116e-05	id1006016
1	7684559	0.000104763	id1006020
1	7686212	1.58871e-05	id1006029
1	7690251	2.95379e-05	id1006031
1	7707575	1.45575e-05	id1006056
1	7708360	0.000132814	id1006063
1	7724835	1.61365e-05	id1006077
1	7726152	0.000118274	id1006083
1	7726368	8.72636e-05	id1006085
1	7739829	5.91137e-05	id1006103
1	7740681	0.000116116	id1006104
1	7741155	9.78138e-05	id1006106
1	7743665	0.000104317	id1006115
1	7745435	0.000141934	id1006118
1	7773236	5.08903e-05	id1006124
1	7779381	0.000192338	id1006137
1	7802446	9.75822e-05	id1006144
1	7802505	3.52938e-05	id1006145
1	7804821	0.000511978	id1006149
1	7805928	9.14397e-05	id1006151
1	7806191	0.000210296	id1006152
1	7807177	6.26886e-05	id1006155
1	7853101	9.48417e-07	id1006175
1	7855231	2.13039e-05	id1006180
1	7856552	4.29738e-05	id1006181
1	7861079	0.00010227	id1006189
1	7861410	0.00010174	id1006191
1	7895059	8.79312e-06	id1006196
1	7896886	4.68363e-05	id1006202
1	7897895	4.90005e-05	id1006206
1	8026022	3.23811e-05	id1006220
1	8026968	0.000535026	id1006222
1	8029135	6.43928e-06	id1006227
1	8031469	1.94991e-05	id1006231
1	8031975	3.23686e-05	id1006233
1	8034372	3.10639e-05	id1006246
1	8052079	0.000643068	id1006248
1	8087258	3.40836e-05	id1006269
1	8136725	9.12195e-05	wd1000277
1	8145352	0.000112446	id1006270
1	8146805	0.000159357	id1006276
1	8173333	6.1282e-05	id1006289
1	8174441	0.000156243	id1006291
1	8196500	0.000120179	id1006298
1	8201752	0.000170004	id1006301
1	8297643	0.000160478	id1006310
1	8300011	3.03193e-05	id1006314
1	8359936	0.000117401	id1006320
1	8360311	0.000155657	id1006322
1	8367351	0.000148261	id1006335
1	8367670	0.000210738	id1006336
1	8371351	0.000112506	id1006343
1	8402522	0.000112513	id1006347
1	8407715	0.000172212	id1006358
1	8426470	0.000112519	id1006371
1	8445811	0.00011235	id1006376
1	8446052	0.00012189	id1006377
1	8509834	0.000172713	wd1000298
1	8539379	1.17106e-05	id1006413
1	8560651	0.000159064	id1006419
1	8565657	0.000148147	id1006433
1	8584951	0.00031218	id1006437
1	8592322	0.000119798	id1006445
1	8628373	0.000422999	id1006455
1	8633965	0.000474317	ud1000416
1	8658944	0.000289895	ud1000417
1	8659127	0.000404169	id1006481
1	8662256	0.00052657	id1006487
1	8662999	0.000277574	id1006488
1	8664680	0.000291011	id1006494
1	8691672	0.000283318	id1006521
1	8691965	0.000295923	id1006524
1	8693942	0.00024983	id1006532
1	8696031	0.000356787	id1006540
1	8697122	0.000295946	id1006543
1	8721578	0.00028997	id1006560
1	8722149	0.000301451	id1006561
1	8746485	0.000216329	id1006571
1	8746747	0.000484314	id1006572
1	8753882	0.00054473	id1006580
1	8758880	0.000128884	id1006602
1	8759193	0.000381319	id1006603
1	8759562	0.000395237	id1006604
1	8782817	0.000717388	id1006609
1	8784174	0.000584776	id1006612
1	8788900	0.000331025	id1006616
1	8790620	0.000283549	id1006618
1	8791356	0.000584794	id1006619
1	8856035	0.000160154	wd1000321
1	8877885	0.00038584	wd1000336
1	8888266	0.000310587	id1006620
1	8892855	0.000501357	id1006627
1	8896430	0.00028838	id1006633
1	8899583	0.000645584	id1006640
1	8902355	0.000320261	id1006648
1	8903823	0.000663962	id1006651
1	8905700	0.000640154	id1006660
1	8917024	9.74591e-05	id1006668
1	8924909	0.000203371	id1006672
1	8925706	0.000416713	id1006674
1	8928750	0.000442171	id1006681
1	8959552	0.000459762	id1006691
1	8965468	0.000660877	id1006698
1	8990948	0.000194353	id1006699
1	8991528	0.000464432	id1006700
1	8993608	0.000268494	id1006703
1	8993626	0.000270137	id1006704
1	9023946	0.000350532	id1006722
1	9076819	0.000156114	id1006767
1	9080654	0.000331604	id1006772
1	9081020	0.000216989	id1006773
1	9081759	0.000139656	id1006777
1	9084124	0.000156133	id1006786
1	9094612	3.5442e-05	id1006787
1	9113796	0.000319333	id1006857
1	9119444	0.000368263	id1006868
1	9163508	9.96127e-05	id1006871
1	9164563	0.000248438	id1006872
1	9167657	0.0004016	id1006880
1	9169918	0.000645833	id1006886
1	9171890	0.000208424	id1006890
1	9202861	0.000622076	id1006893
1	9247283	0.000281094	id1006896
1	9247477	0.00058034	id1006897
1	9259075	0.000517015	id1006912
1	9259120	0.000336575	id1006913
1	9259433	0.000347903	id1006915
1	9271759	0.000486184	id1006922
1	9272276	0.000529378	id1006925
1	9273671	0.000391028	id1006930
1	9298222	0.000476052	id1006943
1	9303419	0.000679124	id1006949
1	9304852	0.000397448	id1006954
1	9305151	0.000451985	id1006957
1	9305915	0.000254719	id1006960
1	9306522	0.000451962	id1006963
1	9311398	0.00034247	id1006972
1	9312241	0.000384148	id1006974
1	9313454	0.000193137	id1006977
1	9314746	0.000254914	id1006979
1	9316257	0.000579986	id1006986
1	9316769	0.000397243	id1006990
1	9317695	0.00043772	id1006991
1	9363790	6.5958e-05	wd1000348
1	9372748	0.000249769	id1006997
1	9373851	0.000311326	id1007000
1	9375110	4.84034e-06	id1007001
1	9396688	0.00016127	id1007013
1	9422580	0.000456405	id1007048
1	9422917	0.00046815	id1007050
1	9437212	5.24603e-05	id1007059
1	9440480	2.51043e-05	id1007064
1	9443037	0.000110594	id1007067
1	9471819	0.000120863	id1007075
1	9472541	0.000114798	id1007077
1	9472639	8.91279e-05	id1007078
1	9474406	9.50204e-05	id1007083
1	9474659	0.000293979	id1007084
1	9475881	0.000135826	id1007085
1	9476282	3.3329e-05	id1007088
1	9529843	0.000289056	wd1000372
1	9561104	0.000145781	wd1000384
1	9563267	0.000185928	id1007110
1	9563658	0.00013589	id1007111
1	9566000	1.86716e-05	id1007116
1	9567743	0.00017202	id1007117
1	9569197	0.000136933	id1007119
1	9569728	2.77988e-05	id1007123
1	9571762	7.56532e-05	id1007130
1	9572334	9.09183e-05	ud1000463
1	9616149	4.07562e-05	id1007135
1	9633974	5.93054e-05	id1007155
1	9634128	0.00012128	id1007156
1	9637048	8.31579e-05	id1007162
1	9639970	7.02802e-05	id1007168
1	9669398	8.82734e-05	id1007180
1	9669899	4.0101e-05	id1007183
1	9670523	7.6659e-05	id1007185
1	9675836	0.000186249	id1007199
1	9688097	0.000142413	id1007214
1	9692361	0.000115965	id1007226
1	9693816	0.000205849	id1007229
1	9705575	0.000100284	id1007231
1	9740325	6.10574e-05	id1007247
1	9744263	9.28846e-05	id1007249
1	9775121	9.16764e-05	ud1000471
1	9775582	0.000130242	id1007251
1	9814896	4.90337e-05	id1007270
1	9815262	0.000296292	id1007272
1	9817701	4.87748e-05	id1007277
1	9817717	8.50105e-05	id1007278
1	9821045	3.18742e-05	id1007283
1	9867015	0.000206283	id1007287
1	9868204	0.000122789	id1007291
1	9869818	2.53091e-06	id1007293
1	9876762	7.60207e-05	id1007311
1	9877803	4.48502e-05	id1007317
1	9879715	3.83534e-05	id1007322
1	9885413	3.40132e-06	id1007340
1	9886535	7.68874e-05	id1007346
1	9888687	6.12919e-05	id1007353
1	9892029	0.000171526	id1007360
1	9893100	5.48349e-05	id1007363
1	9929718	0.000198969	id1007365
1	9932855	0.0001255	id1007367
1	9934324	0.000138435	id1007369
1	9934877	0.000100566	id1007371
1	9965203	8.97376e-05	id1007378
1	9968907	0.000231065	id1007383
1	9969880	9.66792e-05	id1007385
1	9971458	1.60768e-05	id1007390
1	9972247	0.000180373	id1007394
1	9972520	7.55853e-05	ud1000478
1	10006366	0.000107583	id1007397
1	10016930	3.71721e-05	id1007402
1	10018567	1.33762e-05	id1007407
1	10021461	0.000197069	id1007412
1	10022502	2.34688e-05	id1007420
1	10049925	9.70326e-05	id1007443
1	10050649	0.000167791	id1007445
1	10051543	0.000141768	id1007446
1	10054887	0.000248765	id1007455
1	10054926	0.00025253	id1007456
1	10055338	0.000112293	id1007458
1	10059256	0.000344353	id1007471
1	10059997	0.000112498	id1007473
1	10060933	2.49039e-05	id1007476
1	10069416	2.01795e-05	wd1000393
1	10115184	2.68331e-05	id1007481
1	10121271	0.000133655	id1007495
1	10121772	9.61432e-05	id1007498
1	10122653	0.000127978	id1007501
1	10133202	0.000225355	id1007505
1	10134564	0.000169847	id1007508
1	10137694	7.00307e-05	id1007519
1	10140933	0.000245513	id1007520
1	10141686	0.000117844	id1007521
1	10156624	1.6996e-05	wd1000397
1	10199638	7.00804e-05	wd1000403
1	10215291	5.38735e-05	id1007540
1	10216859	7.01212e-05	id1007544
1	10245479	0.000142274	id1007552
1	10267277	0.000111842	id1007554
1	10271952	7.03464e-05	id1007557
1	10273445	8.0483e-05	id1007559
1	10312877	5.13111e-06	id1007562
1	10315103	0.000129108	id1007568
1	10316496	6.97069e-05	id1007575
1	10316966	2.18133e-05	id1007577
1	10317395	6.29901e-05	id1007582
1	10362657	5.52747e-05	id1007638
1	10367099	9.60252e-05	id1007643
1	10370566	9.15436e-05	id1007645
1	10371475	8.36423e-05	id1007646
1	10371832	9.86517e-06	ud1000493
1	10426355	0.000218409	ud1000497
1	10427043	0.000185715	id1007652
1	10427253	7.25852e-06	id1007654
1	10428224	9.21151e-05	id1007659
1	10431151	7.17523e-05	id1007674
1	10431292	5.13274e-05	id1007675
1	10431373	4.28291e-05	id1007676
1	10431534	5.81165e-05	id1007677
1	10431960	4.13209e-05	id1007679
1	10433018	0.00015408	id1007681
1	10447445	0.000227602	wd1000425
1	10490081	0.000102643	id1007684
1	10493521	0.000231603	ud1000503
1	10513608	4.17651e-05	ud1000507
1	10513718	6.78119e-05	id1007690
1	10517016	0.000355418	id1007695
1	10519809	2.11843e-05	id1007698
1	10521236	7.92628e-05	id1007700
1	10566791	0.000103529	wd1000479
1	10597036	5.82763e-06	wd1000505
1	10619882	0.000188378	id1007703
1	10620284	4.32709e-06	id1007705
1	10620740	4.03669e-05	id1007706
1	10626322	1.17964e-05	id1007714
1	10652983	1.48959e-05	id1007718
1	10653562	8.07836e-05	id1007720
1	10654292	6.10788e-05	id1007724
1	10672080	0.000225929	id1007735
1	10689775	8.90608e-05	id1007743
1	10689906	8.99109e-05	id1007745
1	10713826	1.16744e-05	wd1000531
1	10749845	0.000116543	id1007757
1	10750194	0.000203	id1007758
1	10799933	0.000136068	id1007764
1	10800438	0.000239285	id1007766
1	10801817	0.000119399	id1007768
1	10802175	8.48099e-05	id1007770
1	10803010	9.86093e-05	id1007774
1	10803990	6.38417e-06	id1007776
1	10804266	6.40569e-06	id1007778
1	10804563	0.000433386	id1007781
1	10825342	6.71866e-05	id1007795
1	10825444	9.017e-06	id1007796
1	10825611	5.30578e-05	id1007797
1	10827464	2.12625e-05	id1007800
1	10831181	1.36543e-05	id1007805
1	10896858	3.37123e-05	wd1000561
1	10931378	1.17533e-05	id1007813
1	10933608	0.000123957	id1007815
1	10936185	0.000100662	id1007822
1	10936625	7.62089e-05	id1007824
1	10937456	2.83197e-05	id1007826
1	10938319	1.7335e-05	id1007828
1	10959444	7.1414e-05	id1007833
1	10970413	0.000288176	id1007852
1	10997885	5.05933e-05	id1007879
1	11014755	9.12193e-05	id1007902
1	11014995	4.2066e-05	id1007903
1	11015557	0.000135737	id1007906
1	11015729	0.000164999	id1007910
1	11018394	0.000119304	id1007923
1	11019051	5.31329e-05	id1007927
1	11019464	0.000118168	id1007930
1	11020446	0.000196282	id1007933
1	11028229	2.18929e-05	id1007951
1	11058533	7.27009e-05	id1007953
1	11091226	0.000371707	id1007956
1	11095394	0.000152246	id1007965
1	11095535	0.000168452	id1007966
1	11096568	0.00011398	id1007968
1	11097010	0.000423666	id1007969
1	11097278	5.15671e-05	id1007971
1	11108483	0.000711619	id1007973
1	11109250	5.36806e-06	id1007975
1	11112775	7.41871e-05	id1007990
1	11114178	7.45946e-05	id1007992
1	11155174	0.00015612	wd1000598
1	11210244	9.37556e-05	id1008001
1	11210679	0.000163496	id1008002
1	11210755	8.93495e-05	id1008003
1	11215603	0.000113871	id1008012
1	11259187	0.000127095	id1008030
1	11259217	0.000102279	id1008031
1	11261199	1.15753e-05	id1008039
1	11261764	4.99555e-05	id1008043
1	11262363	6.6615e-05	id1008046
1	11262991	0.000172843	id1008047
1	11315531	0.000302975	id1008054
1	11316135	0.000225233	id1008056
1	11320652	7.47739e-05	id1008068
1	11320821	0.000214014	id1008071
1	11356470	0.000266611	id1008090
1	11360616	0.000377857	id1008109
1	11361441	0.000205189	id1008115
1	11372974	1.64877e-06	id1008122
1	11374182	8.66413e-06	id1008129
1	11375983	0.000345507	id1008134
1	11376832	0.000348116	id1008137
1	11452144	0.000130138	id1008152
1	11459438	0.000142405	id1008156
1	11465292	0.000233359	wd1000630
1	11522358	4.44192e-05	id1008158
1	11524477	0.000116941	id1008165
1	11524693	2.06277e-05	id1008166
1	11526724	8.16893e-05	id1008171
1	11526811	6.47378e-05	id1008172
1	11527038	0.000164007	id1008173
1	11529186	1.31431e-05	id1008177
1	11556133	2.94885e-05	wd1000659
1	11577424	1.67801e-05	wd1000665
1	11619305	0.000123808	ud1000538
1	11621539	5.97855e-05	id1008181
1	11624439	0.000115384	id1008182
1	11626136	3.61941e-05	id1008184
1	11632178	0.000124513	id1008197
1	11635401	3.06626e-05	id1008206
1	11637135	9.15037e-05	id1008209
1	11656844	0.000113241	id1008212
1	11658449	1.19816e-05	id1008217
1	11658614	8.22551e-06	id1008218
1	11660519	0.00012158	id1008222
1	11696585	1.0105e-05	id1008240
1	11698411	0.000153815	id1008246
1	11699486	0.000188543	id1008251
1	11752720	9.62052e-05	id1008256
1	11753005	1.5565e-05	id1008258
1	11756836	0.000227342	id1008263
1	11804210	0.000123486	id1008265
1	11804962	2.32177e-05	id1008267
1	11854082	8.1198e-05	id1008292
1	11855092	4.36762e-05	id1008300
1	11855781	0.000155433	id1008303
1	11857298	4.49358e-05	id1008313
1	11858193	4.60251e-05	ud1000542
1	11905083	0.00020552	ud1000550
1	11923967	0.000124578	id1008322
1	11926046	0.000136209	id1008326
1	11930129	0.000386067	id1008336
1	11951156	0.000353162	id1008346
1	11975951	0.000171022	id1008380
1	11976866	5.45971e-05	id1008381
1	11977547	6.95758e-05	id1008384
1	11977820	1.45361e-05	id1008387
1	11980395	0.000190041	id1008391
1	11980846	0.000167174	id1008392
1	11981747	5.36391e-05	id1008393
1	11983015	0.000188083	id1008396
1	11995467	0.000134534	wd1000701
1	12030717	0.000139509	wd1000707
1	12059067	0.000173472	wd1000720
1	12064443	0.000126477	id1008401
1	12065142	0.000288725	id1008403
1	12065898	0.000343454	id1008405
1	12071791	0.000197149	id1008424
1	12118366	0.000145748	id1008428
1	12119794	0.000257781	id1008433
1	12120176	0.000177099	id1008434
1	12210731	0.000305174	id1008440
1	12242392	0.00017752	id1008449
1	12258154	0.0002656	id1008455
1	12260796	0.000275679	id1008462
1	12307303	0.000289464	id1008467
1	12333620	0.000173923	id1008476
1	12334164	0.000234752	id1008477
1	12336880	7.60641e-05	id1008482
1	12337809	9.29997e-05	id1008484
1	12337955	8.48513e-06	id1008485
1	12339201	2.70008e-05	id1008488
1	12367437	1.22371e-05	id1008489
1	12367778	0.000225422	id1008493
1	12419847	5.56048e-05	id1008502
1	12426034	1.44825e-05	id1008506
1	12427136	0.000105497	id1008507
1	12427169	3.39688e-05	id1008508
1	12428176	7.35638e-05	id1008511
1	12496883	0.000128546	id1008512
1	12499642	0.000210895	id1008515
1	12500285	0.000262194	id1008516
1	12504067	6.48749e-06	id1008519
1	12504121	4.91453e-05	id1008520
1	12546938	0.000247626	id1008522
1	12547325	0.000349031	id1008523
1	12548292	0.000184881	id1008524
1	12548763	0.000380847	id1008526
1	12551706	0.00031838	ud1000569
1	12588134	0.000416813	ud1000573
1	12589887	0.000356697	id1008537
1	12590368	0.000374636	id1008539
1	12590710	0.000380925	id1008541
1	12591000	0.000380941	id1008544
1	12591542	0.000472572	id1008550
1	12591782	0.000432159	id1008551
1	12591878	0.000396897	id1008552
1	12592883	0.000300829	id1008560
1	12594417	8.6183e-05	id1008564
1	12594487	8.61649e-05	id1008565
1	12595485	1.37164e-05	id1008566
1	12651927	3.70013e-05	id1008570
1	12652969	0.000153364	id1008573
1	12654986	0.000122901	id1008579
1	12655429	0.000131766	id1008581
1	12655507	2.76866e-05	id1008582
1	12659122	0.000120334	id1008594
1	12659811	0.000297082	id1008598
1	12661350	0.000381075	id1008601
1	12668376	0.000457924	id1008616
1	12671948	9.50991e-05	id1008628
1	12672996	0.000329194	id1008635
1	12673263	8.56471e-05	id1008638
1	12673471	4.03896e-05	id1008639
1	12704921	1.51584e-05	id1008667
1	12707875	0.000188323	id1008676
1	12709487	6.85338e-08	id1008678
1	12709552	0.000199422	id1008679
1	12726233	2.04402e-05	id1008684
1	12732147	7.00925e-05	id1008693
1	12746531	6.08239e-05	id1008701
1	12747002	3.02194e-05	id1008702
1	12747311	0.000192553	id1008703
1	12748624	0.000250853	id1008705
1	12749465	6.21317e-05	id1008708
1	12749854	0.000173644	id1008712
1	12749875	0.000131231	id1008713
1	12759117	1.55822e-05	id1008730
1	12806767	0.000292997	id1008732
1	12808630	7.18436e-05	id1008739
1	12853898	8.97937e-05	id1008752
1	12855070	0.000286608	id1008755
1	12871458	0.000540386	id1008757
1	12872057	0.000282369	id1008758
1	12872687	0.000297481	id1008760
1	12873867	2.50774e-05	id1008763
1	12876327	8.35271e-05	id1008765
1	12877750	7.17061e-05	id1008772
1	12921098	0.000349234	id1008779
1	12924411	6.18615e-05	id1008782
1	12933551	0.000285356	wd1000801
1	12989149	5.64999e-05	ud1000579
1	13133926	0.000211489	ud1000584
1	13144414	0.000252683	id1008791
1	13148042	7.79014e-06	id1008794
1	13211277	0.000147769	id1008797
1	13212184	0.000298875	id1008801
1	13216850	0.0002142	id1008806
1	13217522	1.98979e-05	id1008808
1	13244899	0.000461081	id1008821
1	13245311	0.000395488	id1008823
1	13266467	0.000349823	id1008838
1	13268443	0.000135407	id1008848
1	13270381	0.000126528	id1008855
1	13270630	4.90801e-05	id1008856
1	13272193	0.000378832	id1008860
1	13273279	0.000175081	id1008863
1	13295655	4.84746e-05	id1008868
1	13296547	0.000317506	id1008872
1	13296899	0.000346989	id1008873
1	13301985	1.62552e-05	ud1000597
1	13338092	0.000156065	ud1000598
1	13338365	0.000260121	id1008877
1	13338414	4.35707e-05	id1008878
1	13338695	0.000219911	id1008879
1	13339007	0.000152367	id1008881
1	13343652	0.000327724	id1008904
1	13388850	0.000418017	id1008912
1	13390071	0.000395294	id1008916
1	13392805	0.00023833	id1008921
1	13429671	0.000688229	ud1000606
1	13440624	3.1886e-05	wd1000857
1	13469440	0.000140847	wd1000878
1	13513642	0.000380776	wd1000889
1	13514870	0.000372082	id1008927
1	13516107	0.00047432	id1008931
1	13516995	0.000369281	id1008934
1	13518981	0.000265597	id1008936
1	13522239	0.000379765	id1008943
1	13524347	0.000390441	id1008945
1	13527384	0.000634045	id1008949
1	13530416	0.000443884	id1008960
1	13551259	0.000697053	id1008962
1	13555485	9.95823e-05	id1008972
1	13562414	0.000260328	id1008989
1	13563845	0.000440034	id1008996
1	13564910	7.56512e-06	id1008997
1	13565259	0.000422302	id1008998
1	13705404	2.48466e-05	wd1000915
1	13712312	0.000373672	id1009007
1	13774808	0.000268745	id1009013
1	13775499	1.51356e-05	id1009020
1	13776585	7.44543e-05	id1009026
1	13777464	0.000168467	id1009030
1	13779567	0.000212055	id1009036
1	13781269	0.000413604	id1009054
1	13781454	0.000133583	id1009059
1	13781525	1.26676e-06	id1009060
1	13783110	5.08582e-05	id1009071
1	13792960	0.000100087	id1009076
1	13796239	0.00011453	id1009093
1	13797071	0.000231368	id1009101
1	13797356	0.000432528	id1009103
1	13798234	4.55807e-05	id1009108
1	13798347	0.000157521	id1009109
1	13801064	0.00020288	id1009131
1	13884688	1.17519e-05	id1009168
1	13885061	0.000631148	id1009170
1	13887930	0.000227091	id1009175
1	13891313	0.000199948	id1009178
1	13926463	0.000116611	id1009181
1	13928458	0.00012295	id1009188
1	13978170	0.00024235	id1009216
1	13978538	0.000248076	id1009217
1	13979840	0.000189883	id1009221
1	13979994	0.000122169	id1009223
1	14030108	9.52388e-05	id1009239
1	14031469	0.000274802	id1009250
1	14033126	0.000461961	id1009252
1	14033186	6.32912e-05	id1009253
1	14034321	0.000129695	id1009256
1	14034979	7.00063e-05	id1009259
1	14036220	0.000482527	id1009267
1	14036338	7.39087e-05	id1009268
1	14056898	0.000322025	id1009274
1	14060124	0.000537524	id1009283
1	14063884	2.91518e-05	id1009289
1	14109697	0.000361633	id1009308
1	14114383	8.41095e-05	id1009312
1	14169135	0.000619504	id1009324
1	14170975	0.00083916	id1009334
1	14171664	0.000502262	id1009338
1	14219830	0.000189472	id1009343
1	14310150	0.000252323	id1009373
1	14310269	0.000100572	id1009376
1	14312237	0.000118068	id1009384
1	14333772	0.000367448	id1009405
1	14334020	0.000151356	id1009407
1	14334102	4.06767e-05	id1009408
1	14336127	5.85731e-05	id1009414
1	14336489	0.000254193	id1009415
1	14354032	0.000258276	id1009419
1	14354866	0.000109489	id1009427
1	14357918	3.85055e-05	id1009435
1	14358907	6.41748e-05	id1009439
1	14359798	0.000150566	id1009441
1	14361247	0.000156163	id1009450
1	14362172	0.000333621	ud1000663
1	14390447	4.46033e-05	ud1000667
1	14414383	2.44215e-05	id1009468
1	14415015	7.90337e-05	id1009475
1	14418094	7.50601e-05	id1009493
1	14419728	0.000174279	id1009502
1	14423001	0.000161991	id1009521
1	14423238	2.15801e-05	id1009523
1	14423779	0.000265374	id1009526
1	14425717	0.000102848	id1009537
1	14426426	0.000220646	id1009540
1	14431517	0.000244144	id1009562
1	14442913	0.000155941	id1009597
1	14445727	0.00011572	id1009607
1	14448789	0.00015465	id1009615
1	14448881	1.39954e-05	id1009616
[truncated: 31,698 more rows]

## Sheet: Alpha Control
Chromosome	Position	|beta|	SNP ID
1	13147	0.000563996	id1000001
1	73192	0.000515221	id1000003
1	74969	7.70871e-06	id1000005
1	75852	0.000500734	id1000007
1	75953	0.000459927	id1000008
1	91016	0.000288775	id1000011
1	146625	8.67936e-05	id1000013
1	149005	0.000504566	id1000015
1	149754	0.000431393	id1000016
1	151492	0.000523443	id1000020
1	152899	0.000365737	id1000024
1	172923	0.000268523	id1000027
1	173692	0.00051568	id1000030
1	195327	0.00024143	id1000043
1	199011	0.000468951	id1000051
1	202999	2.31163e-05	id1000057
1	203126	0.000313878	id1000058
1	205867	0.000282618	id1000062
1	212693	0.000213368	id1000074
1	212714	0.000244795	id1000075
1	257707	6.70404e-06	id1000079
1	260829	0.000287894	id1000080
1	263568	0.000169868	id1000086
1	263620	2.70776e-05	id1000087
1	266818	0.000279985	id1000091
1	267840	0.000325508	wd1000022
1	293504	7.2065e-06	wd1000029
1	320576	0.000302204	id1000093
1	325596	0.000526037	id1000104
1	327764	0.000148695	id1000109
1	330743	0.0001488	id1000115
1	334191	0.000381202	id1000122
1	337497	0.000277243	id1000130
1	337759	0.000412012	id1000131
1	347351	0.000233965	id1000139
1	362376	0.000311776	id1000159
1	373610	0.000278607	id1000179
1	374285	0.000169976	id1000180
1	382818	6.5368e-05	id1000195
1	382993	0.000305319	id1000196
1	400383	0.00014232	id1000211
1	400599	0.000193715	id1000215
1	421263	2.43872e-05	id1000220
1	422620	9.79702e-05	id1000223
1	424825	0.000121217	id1000232
1	425527	6.69282e-05	id1000234
1	478157	0.000179733	ud1000033
1	481214	6.84429e-05	id1000255
1	481261	0.000285164	id1000256
1	481948	7.72191e-05	id1000259
1	503289	8.05012e-05	id1000264
1	513225	0.000189223	id1000280
1	514673	6.02573e-05	id1000283
1	522844	0.000158293	id1000309
1	524146	9.52216e-06	id1000313
1	524466	0.000151358	id1000315
1	535093	0.000103149	id1000324
1	539150	8.31727e-05	id1000327
1	539282	2.64927e-06	id1000328
1	550974	2.73595e-05	id1000337
1	551907	1.56265e-05	id1000341
1	553803	0.0002507	id1000350
1	556663	0.000167232	id1000354
1	565800	0.000203219	ud1000037
1	587347	0.000173242	id1000386
1	588688	9.90608e-05	id1000392
1	589428	7.42956e-05	id1000399
1	591188	5.1788e-05	id1000407
1	604886	6.69454e-05	id1000420
1	605246	0.00016499	id1000423
1	621002	0.000173949	id1000435
1	624141	7.91093e-05	id1000445
1	626883	0.00024143	id1000452
1	634206	1.231e-05	id1000478
1	635265	6.605e-05	id1000482
1	645772	7.38069e-05	id1000503
1	646119	0.000158792	id1000506
1	652340	0.000193948	id1000529
1	654362	0.000113524	id1000542
1	656330	3.25752e-05	id1000547
1	657891	0.000139325	id1000556
1	716463	0.000389055	id1000568
1	721567	9.82927e-05	id1000585
1	721981	8.17672e-05	id1000589
1	722307	0.000226429	id1000590
1	722787	0.000169043	id1000595
1	723562	0.000162656	id1000603
1	726631	4.63583e-05	id1000618
1	740171	0.0003152	id1000660
1	740575	7.2508e-05	id1000661
1	740630	0.000177086	id1000662
1	741009	0.0002146	id1000665
1	741205	4.54131e-05	id1000668
1	742351	0.000143878	id1000673
1	743793	0.000308737	id1000685
1	743887	0.000255986	id1000686
1	789202	0.000125572	id1000711
1	793207	0.000470396	id1000719
1	841232	8.20207e-05	id1000721
1	846800	0.000175457	id1000744
1	851786	0.000110889	id1000759
1	852979	0.000196041	id1000770
1	853111	1.40581e-05	id1000771
1	853376	9.46002e-05	id1000773
1	854846	7.86994e-05	id1000776
1	857144	6.15928e-05	id1000781
1	857563	0.000127186	id1000783
1	860731	0.000386545	id1000801
1	863174	3.49874e-05	id1000806
1	874021	8.24762e-05	ud1000052
1	922418	0.000185586	id1000841
1	923297	3.02864e-05	id1000846
1	923560	0.00022202	id1000848
1	923986	0.000384624	id1000852
1	924152	0.000154474	id1000854
1	924341	0.000415771	id1000855
1	924398	0.000301259	id1000856
1	924532	0.000316376	id1000857
1	924715	0.000228128	id1000858
1	927608	8.29308e-05	id1000866
1	929007	0.000113394	id1000875
1	929166	7.69807e-05	id1000876
1	961973	0.000347966	id1000881
1	1003600	0.000226903	id1000886
1	1004726	0.000236889	id1000894
1	1008219	0.000133346	id1000911
1	1009815	0.00020861	id1000922
1	1010064	0.00021025	id1000923
1	1012640	3.57247e-05	ud1000059
1	1039577	3.30955e-05	id1000934
1	1039823	8.83104e-05	id1000940
1	1040322	0.000396257	id1000941
1	1042817	0.000708629	id1000947
1	1043946	0.000754886	id1000955
1	1044028	0.000560573	id1000956
1	1045699	0.000189842	id1000960
1	1052989	0.000348509	id1000965
1	1053413	0.000529219	id1000967
1	1053585	0.000273451	id1000968
1	1058381	9.73398e-05	id1000974
1	1059903	0.000207587	id1000977
1	1072211	0.00067416	id1000980
1	1087665	0.000276593	id1000987
1	1090580	0.000150488	id1000994
1	1091901	0.000162436	id1000996
1	1093786	0.00015852	id1000999
1	1094263	0.000167675	id1001003
1	1094743	0.000149288	id1001006
1	1095730	8.86306e-05	id1001009
1	1120560	0.000229516	id1001015
1	1120616	9.53541e-05	id1001017
1	1121865	8.81408e-05	id1001021
1	1122165	0.000268302	id1001022
1	1124807	0.000180415	id1001028
1	1149555	0.000208194	id1001037
1	1164385	3.87063e-05	id1001041
1	1164771	4.37449e-05	id1001042
1	1166717	9.44302e-05	id1001049
1	1167141	0.000121566	id1001051
1	1167821	4.84684e-05	id1001055
1	1168079	0.000194953	id1001056
1	1168753	0.000141211	id1001057
1	1169433	0.000153264	id1001060
1	1169531	7.87938e-05	id1001062
1	1172634	0.000156364	id1001069
1	1174585	0.000194181	id1001073
1	1175090	0.000287319	id1001074
1	1176001	0.00014265	id1001077
1	1201724	6.90611e-05	id1001102
1	1227512	1.98051e-05	id1001106
1	1248796	0.000124103	id1001110
1	1248892	2.62309e-05	id1001111
1	1287772	7.72686e-05	id1001117
1	1290079	0.000123904	id1001120
1	1292515	9.47373e-05	ud1000068
1	1326271	0.000301021	id1001125
1	1337430	0.000100192	wd1000045
1	1357451	7.5339e-05	wd1000058
1	1401052	0.000187366	id1001128
1	1402093	0.000111383	id1001130
1	1406386	2.81731e-06	id1001136
1	1408298	0.000156281	id1001141
1	1415064	0.000240106	id1001153
1	1416110	8.20931e-05	id1001157
1	1429278	0.000184042	id1001165
1	1430255	0.000192828	id1001167
1	1437674	0.000188292	id1001176
1	1444302	0.000139124	id1001182
1	1444562	0.00026996	ud1000074
1	1483675	8.39781e-05	ud1000077
1	1489688	4.92186e-05	id1001184
1	1490141	2.18998e-05	id1001186
1	1490627	6.41627e-05	id1001187
1	1493483	5.04242e-05	id1001194
1	1497091	0.000192741	id1001200
1	1500351	2.55482e-06	id1001206
1	1501263	7.98199e-05	id1001209
1	1502529	2.24529e-05	id1001213
1	1503278	0.000101512	id1001218
1	1504625	0.000370331	id1001224
1	1506081	6.82833e-05	id1001229
1	1509625	0.000370364	id1001235
1	1511711	0.000139744	id1001247
1	1514218	2.01663e-05	id1001256
1	1533575	0.00027487	id1001262
1	1535455	0.000155596	id1001266
1	1539533	0.00010045	id1001274
1	1539706	1.62921e-05	id1001275
1	1539860	0.000101228	id1001276
1	1540137	0.000370831	id1001277
1	1540484	0.000274547	id1001278
1	1541209	0.000368828	id1001280
1	1565728	0.000301571	ud1000087
1	1602005	0.00033743	ud1000097
1	1603331	5.66472e-05	id1001284
1	1603855	0.000153211	id1001285
1	1604769	0.000473091	id1001286
1	1607497	0.000103178	id1001290
1	1607534	0.00016974	id1001291
1	1641592	7.27461e-05	id1001296
1	1670145	3.88985e-06	id1001298
1	1670890	7.36954e-05	id1001301
1	1676404	0.000185878	id1001318
1	1678641	4.90285e-05	id1001320
1	1679472	0.000181795	id1001325
1	1700427	6.44858e-05	id1001332
1	1704366	6.92661e-05	id1001340
1	1706993	3.69778e-05	ud1000100
1	1766057	0.000207058	id1001356
1	1775122	9.36704e-05	id1001366
1	1775737	8.05621e-05	id1001368
1	1776012	1.42582e-05	id1001370
1	1777839	1.57603e-05	id1001376
1	1829683	0.000308137	id1001383
1	1835924	0.000267334	id1001395
1	1836171	0.000302114	id1001396
1	1844850	0.000308179	id1001420
1	1845277	4.77587e-05	id1001423
1	1848812	3.70023e-05	id1001428
1	1850165	2.11928e-05	id1001430
1	1850924	0.000332353	id1001432
1	1854227	0.000305895	id1001436
1	1869350	0.000352656	id1001452
1	1869827	0.000308066	id1001454
1	1871026	0.00017493	id1001458
1	1892584	6.91912e-05	id1001464
1	1893214	0.000102836	id1001465
1	1906037	7.75966e-05	id1001478
1	1938001	0.000222861	id1001483
1	1939907	5.68391e-05	id1001487
1	1943340	9.06843e-05	id1001500
1	1944794	0.000388596	id1001509
1	1965548	0.000175204	id1001516
1	1973376	0.000338345	id1001539
1	1973868	0.000161123	id1001542
1	1978258	0.000104736	id1001572
1	1983125	0.000244011	id1001588
1	1983445	2.6299e-05	id1001591
1	1990638	0.000444948	id1001599
1	1995450	4.29515e-05	id1001602
1	2037657	0.000337398	wd1000121
1	2054855	0.000195836	id1001633
1	2055094	0.00028022	id1001636
1	2057827	5.34749e-05	id1001638
1	2069677	0.000132993	id1001645
1	2073898	0.000446282	id1001655
1	2078005	0.000479077	id1001662
1	2078730	0.000168103	id1001664
1	2080456	0.000275548	id1001665
1	2098423	9.82055e-05	id1001677
1	2098804	0.000299336	id1001678
1	2099423	8.82023e-05	id1001680
1	2099471	0.000118758	id1001681
1	2101002	0.000259359	id1001685
1	2102204	0.000307416	id1001688
1	2112779	0.000115619	id1001692
1	2115148	0.000285442	id1001700
1	2116690	0.000175035	id1001703
1	2118023	8.40445e-05	id1001709
1	2118470	8.15717e-07	id1001713
1	2118765	0.000505163	id1001714
1	2118966	0.000280079	id1001715
1	2119093	0.000192124	id1001716
1	2131985	0.000142104	id1001728
1	2132023	0.000257624	id1001729
1	2134637	0.00022124	id1001731
1	2135874	0.000321056	id1001734
1	2136478	0.00027685	id1001735
1	2213614	0.000254833	wd1000174
1	2237940	4.26405e-05	wd1000189
1	2249164	8.18889e-06	id1001740
1	2249789	4.9149e-05	id1001742
1	2252445	0.000125758	id1001748
1	2253725	0.000125408	id1001754
1	2258237	1.39546e-05	id1001764
1	2259273	0.000209176	id1001768
1	2261208	6.8101e-05	id1001775
1	2261920	4.72522e-05	id1001779
1	2266965	5.89466e-05	id1001795
1	2267154	0.000156186	id1001798
1	2270427	0.000109543	id1001810
1	2270450	7.93448e-05	id1001811
1	2276961	7.70498e-05	id1001821
1	2277143	5.94521e-05	id1001823
1	2290936	5.62486e-05	id1001839
1	2292282	0.00012951	id1001843
1	2292904	0.00025922	id1001845
1	2293711	0.00016043	id1001849
1	2294836	0.000315408	id1001851
1	2296568	0.000254622	id1001855
1	2297298	0.000325683	ud1000129
1	2327387	0.000119798	ud1000132
1	2328243	9.56167e-05	id1001857
1	2334213	9.91361e-05	id1001858
1	2355260	1.24468e-05	id1001864
1	2355895	5.18181e-05	id1001870
1	2357978	0.000157761	id1001876
1	2361426	0.000495004	id1001887
1	2361701	0.000218148	id1001891
1	2362020	8.92952e-05	id1001895
1	2362495	0.000394976	id1001896
1	2370596	0.000342209	id1001899
1	2373616	0.000284051	id1001905
1	2379820	0.000673611	id1001914
1	2380137	8.75092e-05	id1001915
1	2380475	0.000415528	id1001916
1	2383307	0.000129006	id1001924
1	2383808	8.9254e-05	id1001927
1	2400362	0.000307587	id1001936
1	2439647	0.000110848	wd1000197
1	2569781	5.07727e-05	id1001981
1	2585620	0.000427584	id1002025
1	2586042	0.000323395	id1002029
1	2586766	0.000262007	id1002033
1	2590115	0.000109675	id1002045
1	2591017	0.000130541	id1002048
1	2605844	0.000512484	id1002058
1	2606283	0.00021024	id1002060
1	2609085	0.000350917	id1002076
1	2610666	0.000145955	id1002080
1	2611982	0.000234989	id1002081
1	2634501	0.000231094	id1002097
1	2674113	3.81017e-05	id1002108
1	2688263	0.000652872	id1002120
1	2689690	4.85199e-05	id1002122
1	2701155	6.4724e-05	id1002126
1	2701870	0.000366438	id1002128
1	2705338	0.000198962	id1002143
1	2705614	6.15489e-05	id1002146
1	2706551	0.000254198	id1002149
1	2707131	0.000244394	id1002151
1	2707476	0.000539805	id1002153
1	2725468	9.1538e-05	id1002158
1	2726187	0.00028398	id1002159
1	2727493	0.000530758	id1002163
1	2728045	0.000120351	id1002165
1	2769040	0.000298479	id1002176
1	2772360	6.02595e-05	ud1000149
1	2800954	0.000210064	id1002184
1	2806522	0.000201562	id1002198
1	2834562	0.000440968	ud1000154
1	2844330	0.000135193	id1002215
1	2846327	0.000302378	id1002227
1	2848338	0.00031167	id1002237
1	2863621	0.000330153	id1002266
1	2863898	9.40533e-05	id1002267
1	2894250	0.000435783	id1002284
1	2897384	0.000309224	id1002298
1	2897613	0.000298707	id1002300
1	2899077	0.00029208	id1002308
1	2900116	0.000179136	id1002311
1	2919431	4.00148e-05	id1002315
1	2924187	0.000159508	id1002330
1	2924549	9.43873e-05	id1002331
1	2926858	0.000148724	id1002334
1	2963449	0.00026372	id1002336
1	2974417	5.02064e-05	id1002362
1	2975692	8.86875e-05	id1002366
1	2977180	0.000126286	id1002368
1	2977860	9.95755e-05	id1002370
1	2978326	0.000203854	id1002371
1	2979582	0.000114812	id1002373
1	3030868	0.000320781	id1002395
1	3052220	0.000269146	id1002416
1	3058941	0.000266855	ud1000186
1	3086333	3.56283e-05	ud1000187
1	3086655	1.2868e-05	id1002426
1	3088221	0.000100876	id1002431
1	3090666	8.51674e-06	id1002446
1	3092377	0.000161626	id1002452
1	3093093	3.96169e-05	id1002456
1	3096543	6.37423e-05	id1002477
1	3103801	0.000234599	ud1000189
1	3130690	0.000112104	ud1000190
1	3130836	0.000477497	id1002494
1	3130962	8.24015e-05	id1002495
1	3134826	8.45343e-05	id1002498
1	3149027	0.000268515	id1002509
1	3180818	0.000263107	id1002518
1	3183395	0.000192626	id1002529
1	3183885	0.000156288	id1002531
1	3194253	7.07428e-05	id1002535
1	3285074	2.62935e-05	id1002547
1	3316630	0.000460627	id1002572
1	3328456	0.000397078	id1002622
1	3329369	0.000194113	id1002625
1	3332043	0.000179245	id1002635
1	3332734	6.99557e-05	id1002641
1	3335235	2.30011e-05	id1002647
1	3340207	0.000196804	id1002671
1	3346735	0.000179631	id1002705
1	3351659	0.000217016	id1002728
1	3352365	0.000213159	id1002730
1	3353477	0.000197919	id1002732
1	3361471	5.58335e-05	id1002745
1	3363353	0.000426102	id1002749
1	3369209	0.00023207	id1002759
1	3369228	4.85904e-05	id1002760
1	3397754	0.000117942	id1002770
1	3398048	0.000106865	id1002773
1	3398103	1.76851e-05	id1002774
1	3398228	0.000100207	id1002776
1	3400773	1.10232e-05	id1002788
1	3419119	3.31813e-05	id1002793
1	3425056	0.000109157	id1002809
1	3434148	1.13591e-05	id1002825
1	3434442	1.72691e-05	id1002826
1	3446298	0.000509194	id1002832
1	3446754	0.000439002	id1002833
1	3461494	6.11613e-05	id1002838
1	3461948	0.000299756	id1002840
1	3463018	4.58654e-05	id1002842
1	3467850	0.00036611	id1002852
1	3478928	0.000440646	id1002856
1	3479097	0.000315931	id1002857
1	3479541	0.000516318	id1002859
1	3481990	0.000410031	id1002863
1	3482103	0.000283633	id1002864
1	3502592	0.000179947	id1002871
1	3503090	0.000534904	id1002873
1	3503292	0.000322301	id1002875
1	3506466	0.000138928	id1002878
1	3506991	0.00019285	id1002880
1	3508893	0.000553776	id1002888
1	3509242	6.88326e-05	id1002889
1	3527049	0.000188131	id1002896
1	3527241	4.61527e-05	id1002897
1	3528691	0.000219339	id1002899
1	3529176	0.000428207	id1002902
1	3533720	0.000372124	id1002906
1	3533877	0.000409971	id1002908
1	3559767	0.000346349	id1002912
1	3569135	0.000417215	id1002919
1	3569488	3.50261e-05	id1002920
1	3572015	0.000198929	id1002928
1	3573350	5.16759e-05	id1002930
1	3593481	7.35918e-05	id1002936
1	3596871	0.000191952	id1002940
1	3597160	0.000326703	id1002941
1	3615627	0.000265263	id1002947
1	3637152	0.000285759	id1002962
1	3658950	0.000246762	id1002966
1	3663140	2.94828e-05	id1002979
1	3665220	0.000478107	id1002985
1	3665839	0.000209512	id1002991
1	3679685	0.00031443	id1003008
1	3681762	0.000150839	id1003019
1	3692489	0.000254587	id1003026
1	3695404	0.000490588	id1003036
1	3695840	7.43645e-05	id1003037
1	3697470	0.000119652	id1003043
1	3700291	0.000546987	id1003050
1	3711264	0.000182613	id1003056
1	3713661	0.000178575	id1003064
1	3726651	0.000552242	id1003089
1	3728297	0.0002326	id1003093
1	3728341	0.000202181	id1003094
1	3731290	3.86357e-05	id1003102
1	3733953	0.000393666	id1003108
1	3735606	0.000273354	id1003111
1	3735623	0.000688919	id1003112
1	3736131	0.000556536	id1003114
1	3736712	0.00014686	id1003115
1	3775914	0.000134176	id1003126
1	3778147	0.000267251	id1003132
1	3780918	0.000622555	id1003138
1	3801746	0.000271217	id1003144
1	3819261	0.000712192	id1003156
1	3819526	0.000612966	id1003157
1	3820627	0.000117359	id1003163
1	3821059	0.000219387	id1003164
1	3822585	0.000430008	id1003168
1	3823861	0.000690386	id1003170
1	3824930	0.000408839	id1003171
1	3828299	0.000567484	id1003182
1	3829435	0.000540608	id1003191
1	3829513	0.000149875	id1003193
1	3830323	0.000625453	id1003200
1	3834596	0.00010028	id1003213
1	3848043	0.000618236	ud1000229
1	3874081	0.000536789	id1003225
1	3878255	0.000465006	id1003237
1	3881082	0.000388936	id1003245
1	3917517	9.59026e-05	id1003248
1	3918654	0.000243881	id1003249
1	3919581	0.00048992	id1003251
1	3919906	0.000218966	id1003252
1	3921118	0.000483066	id1003253
1	3923048	0.000419357	id1003255
1	3924288	2.21665e-05	id1003256
1	3926336	0.000499862	id1003260
1	3926693	0.00052385	id1003261
1	3940360	9.09511e-05	id1003269
1	3942155	0.0003608	id1003271
1	3957573	0.000435032	id1003279
1	3966354	0.000121163	id1003293
1	3981585	0.000268995	id1003304
1	3981816	0.000124528	id1003307
1	3984666	1.35711e-05	id1003312
1	3990462	7.1092e-05	id1003325
1	3994106	0.000213336	id1003336
1	3994178	0.000171644	id1003337
1	4004917	5.83103e-05	id1003344
1	4005467	4.23104e-05	id1003345
1	4006006	2.67332e-06	id1003348
1	4008219	1.41261e-06	id1003359
1	4011484	0.000194898	id1003362
1	4011648	0.000289126	id1003363
1	4031092	1.28859e-05	id1003370
1	4032636	0.000195715	id1003372
1	4037343	0.000284891	id1003376
1	4059318	8.38913e-05	id1003383
1	4060444	0.000160508	id1003386
1	4089558	0.000142047	id1003397
1	4091359	5.43707e-05	id1003399
1	4091647	0.000435537	id1003400
1	4095765	0.000338821	id1003403
1	4096769	0.000186193	id1003407
1	4098494	9.46115e-05	id1003409
1	4114249	0.000116298	id1003423
1	4116087	0.000126925	id1003426
1	4125084	0.000178639	id1003441
1	4136311	7.91005e-05	id1003447
1	4140544	0.000146763	id1003456
1	4143766	0.000245313	id1003465
1	4147911	0.000119032	id1003475
1	4148533	0.00010865	id1003479
1	4151213	0.000173967	id1003483
1	4153991	0.000186941	id1003487
1	4172403	0.000171954	id1003490
1	4177640	0.000569937	id1003496
1	4180711	0.000473155	id1003500
1	4206703	0.000254601	id1003505
1	4208827	0.000208686	id1003509
1	4229753	0.000498445	id1003517
1	4233856	4.14597e-05	id1003519
1	4239811	0.000451778	id1003532
1	4241700	6.38109e-05	id1003538
1	4257973	0.000582604	id1003552
1	4259452	0.000583305	id1003559
1	4260025	7.87557e-05	id1003561
1	4260192	0.000446033	id1003562
1	4260328	0.000355514	id1003564
1	4264985	0.000587087	id1003571
1	4267262	0.000612138	id1003576
1	4268162	0.000505253	id1003578
1	4268587	0.000393711	id1003579
1	4300550	2.30079e-05	ud1000245
1	4315741	0.000222021	id1003592
1	4316129	7.07367e-05	id1003593
1	4318247	1.52811e-05	id1003596
1	4318289	7.84409e-05	id1003597
1	4319848	0.000188548	id1003602
1	4321629	0.000108904	id1003608
1	4329168	5.18183e-05	id1003611
1	4329799	0.000155551	id1003612
1	4332541	3.8374e-05	id1003619
1	4334704	0.000101374	id1003623
1	4380408	7.44733e-05	id1003636
1	4382021	0.000208397	id1003639
1	4386570	7.44851e-05	id1003645
1	4387788	0.000175157	id1003650
1	4397344	0.000156369	id1003672
1	4398822	0.000237343	id1003675
1	4403404	0.000102383	id1003686
1	4403617	0.000193904	id1003687
1	4405100	0.000173914	id1003690
1	4407400	0.000320064	id1003693
1	4422641	0.000306459	id1003712
1	4422794	0.000112997	id1003713
1	4423202	7.90632e-05	id1003715
1	4426330	7.77598e-05	id1003729
1	4426772	0.000160312	id1003733
1	4490727	5.59364e-05	id1003752
1	4510363	0.000275739	id1003754
1	4510445	0.000163106	id1003755
1	4510589	0.000146629	id1003756
1	4510971	0.00011746	id1003757
1	4514425	0.000108996	id1003766
1	4517310	0.000244068	id1003776
1	4543494	0.000308566	id1003784
1	4545468	0.000114877	id1003789
1	4545763	7.60524e-05	id1003791
1	4581157	0.000225551	id1003796
1	4582766	4.75177e-05	id1003800
1	4582879	0.000233623	id1003802
1	4590266	0.000174626	id1003818
1	4619884	0.00025838	id1003820
1	4621986	0.000167205	id1003824
1	4645923	0.000429222	id1003838
1	4646140	1.70242e-05	id1003839
1	4646221	0.000136992	id1003840
1	4647100	9.52002e-05	id1003842
1	4647440	0.00016748	id1003843
1	4648125	7.53644e-05	id1003847
1	4649725	9.93104e-05	id1003850
1	4650543	0.000104774	id1003853
1	4650842	0.000178212	id1003854
1	4676444	0.000326618	id1003858
1	4677218	0.000259999	id1003861
1	4677783	0.00016997	id1003863
1	4679517	0.000445599	id1003869
1	4682262	5.00702e-05	id1003877
1	4701723	0.000219937	id1003879
1	4703211	9.16163e-05	id1003887
1	4707475	0.000316192	id1003893
1	4736704	0.000435441	id1003902
1	4738970	0.000321398	id1003908
1	4739026	3.31776e-06	id1003909
1	4752891	0.000123185	id1003919
1	4754473	0.000333318	id1003922
1	4790369	7.58711e-05	id1003924
1	4791522	0.000133401	id1003926
1	4793566	4.36578e-05	id1003927
1	4795262	0.000241451	id1003929
1	4816430	0.000252882	id1003932
1	4820586	0.000109919	id1003941
1	4824928	4.46634e-05	id1003946
1	4846525	2.92749e-05	id1003947
1	4850377	0.000565016	id1003955
1	4852668	2.96819e-05	id1003959
1	4853002	0.000471021	id1003960
1	4869563	0.000402568	id1003966
1	4870786	0.000456449	id1003969
1	4871587	0.000134131	id1003974
1	4890114	6.20155e-05	id1003996
1	4892118	4.17856e-05	id1004001
1	4894645	0.00049611	id1004007
1	4923148	0.000465878	id1004031
1	4948173	1.79138e-05	id1004035
1	4968392	0.000387514	ud1000285
1	4970993	0.000111539	id1004041
1	4974150	0.000353223	id1004044
1	4974371	0.000455526	id1004045
1	5018038	0.000218449	id1004061
1	5018343	0.000250929	id1004065
1	5024932	0.000483881	id1004077
1	5028045	0.000115431	id1004079
1	5035455	0.00022583	id1004092
1	5035977	0.000225407	id1004093
1	5063126	9.90846e-05	id1004097
1	5064371	0.000229076	id1004099
1	5068572	9.89982e-05	id1004106
1	5093807	0.000163344	id1004114
1	5096113	5.73881e-05	id1004122
1	5097346	9.34096e-05	id1004130
1	5098047	8.96034e-05	id1004136
1	5100767	0.000214445	id1004143
1	5111154	4.17046e-05	id1004146
1	5115299	0.000297921	id1004154
1	5129109	0.000128184	id1004156
1	5129286	0.000419145	id1004157
1	5129492	9.03536e-05	id1004159
1	5133796	0.000393098	id1004164
1	5134346	1.87732e-05	id1004166
1	5135425	0.000402205	id1004169
1	5216199	0.000263486	id1004179
1	5216641	0.000153178	id1004182
1	5216866	0.000140744	id1004185
1	5219589	0.000273183	id1004198
1	5239748	7.09553e-05	ud1000297
1	5256670	0.000176796	id1004202
1	5257130	0.000368826	id1004204
1	5260864	0.000184871	id1004213
1	5263642	0.000117533	id1004220
1	5289075	0.000171534	id1004223
1	5316048	0.000131274	id1004230
1	5316439	0.000256088	id1004231
1	5320235	0.000232924	id1004234
1	5325062	0.000258593	id1004242
1	5329545	0.000148913	id1004251
1	5332883	0.00011469	id1004256
1	5367761	0.000128798	id1004257
1	5417069	0.000114902	id1004290
1	5427557	8.01724e-06	id1004294
1	5431650	0.0001753	id1004301
1	5432024	7.2207e-05	id1004302
1	5434432	0.000139893	id1004305
1	5435395	0.000460422	id1004308
1	5437204	7.80129e-05	id1004310
1	5438964	0.000162855	id1004313
1	5441863	6.07377e-05	id1004319
1	5474646	0.000184886	id1004328
1	5474749	0.000567806	id1004329
1	5476190	1.73065e-05	id1004330
1	5476324	0.000169287	id1004333
1	5478606	5.39823e-05	id1004341
1	5478645	7.8865e-05	id1004342
1	5481198	0.000212168	id1004348
1	5512115	0.000286578	id1004369
1	5515647	0.00038114	id1004376
1	5552143	0.000281224	id1004379
1	5562443	7.19015e-05	id1004380
1	5565206	0.000226235	id1004384
1	5565375	0.000172315	id1004385
1	5566444	0.00034153	id1004389
1	5568860	0.000186215	id1004393
1	5589473	0.000154068	id1004397
1	5591893	0.00011982	id1004402
1	5594377	0.000146276	id1004404
1	5596859	0.000156518	id1004407
1	5631963	2.03121e-05	id1004418
1	5635088	0.000209606	id1004423
1	5635231	0.000105732	id1004424
1	5647220	0.000242899	wd1000208
1	5693751	2.98308e-06	id1004433
1	5698636	0.000139611	id1004440
1	5700835	0.000224996	id1004447
1	5722378	0.000127847	id1004454
1	5725789	7.13435e-05	id1004466
1	5726642	0.000386129	id1004468
1	5726977	0.000124228	id1004471
1	5728668	0.000113859	id1004479
1	5764181	0.000110615	id1004491
1	5766779	1.00249e-05	id1004494
1	5771346	0.000273288	id1004497
1	5794352	0.000149114	id1004509
1	5811323	0.000109452	id1004548
1	5812437	4.2381e-05	id1004556
1	5813572	4.91026e-05	id1004562
1	5815301	6.92444e-05	id1004576
1	5835866	7.19938e-05	id1004591
1	5836074	0.000143214	id1004592
1	5839280	8.88197e-05	id1004602
1	5894922	0.000198972	id1004627
1	5897430	1.44186e-05	id1004630
1	5898200	0.00026849	id1004633
1	5898486	0.000358817	id1004634
1	5911668	9.54471e-05	id1004651
1	5944447	2.48261e-05	id1004659
1	5944703	9.34547e-05	id1004660
1	5976727	3.23328e-05	id1004669
1	5976754	0.00010801	id1004670
1	5982372	2.35549e-05	id1004686
1	6003489	1.3175e-05	id1004691
1	6004190	4.58925e-05	id1004693
1	6007069	0.000115818	id1004698
1	6009782	1.66188e-05	id1004703
1	6035816	0.000143274	id1004725
1	6036592	2.68797e-05	id1004726
1	6078616	7.66091e-05	id1004753
1	6098054	0.000257675	id1004758
1	6099057	0.000101805	id1004759
1	6102553	0.00015057	id1004769
1	6113242	2.22483e-07	id1004772
1	6113636	0.000267397	id1004773
1	6118057	0.000285685	id1004788
1	6118830	0.000158197	id1004789
1	6131305	7.70316e-05	id1004800
1	6131399	0.000100259	id1004802
1	6131507	0.000112244	id1004803
1	6131896	0.000178359	id1004806
1	6135111	0.000214754	id1004815
1	6136479	0.000251313	id1004817
1	6187297	0.000140755	id1004824
1	6195784	0.000112454	id1004841
1	6216693	7.62276e-05	id1004843
1	6219761	0.000359911	id1004849
1	6223858	0.000138091	id1004853
1	6224212	0.000233936	id1004854
1	6244002	5.39842e-05	id1004858
1	6245897	0.000559422	id1004863
1	6246721	0.000418145	id1004865
1	6248553	0.000177749	id1004872
1	6249141	0.000363435	id1004873
1	6249695	0.000611554	id1004874
1	6267947	0.000439998	id1004876
1	6268180	5.29554e-05	id1004877
1	6277258	0.000408919	id1004882
1	6301750	0.000120218	id1004903
1	6324877	0.000424181	id1004905
1	6330042	0.000470867	id1004938
1	6332190	0.000389022	id1004949
1	6332303	0.000118678	id1004951
1	6332825	0.000484596	id1004952
1	6352807	7.48126e-05	id1004959
1	6353162	0.000534772	id1004960
1	6354064	0.000432767	id1004961
1	6358102	0.000546279	id1004972
1	6381052	0.00049538	id1004975
1	6382884	0.00010195	id1004976
1	6420369	0.000177383	id1004985
1	6443474	5.63992e-05	id1004994
1	6444367	2.96821e-05	id1004998
1	6447190	6.72651e-05	id1005000
1	6494174	2.61355e-06	id1005011
1	6494458	9.16335e-05	id1005013
1	6494861	2.17195e-06	id1005015
1	6502036	1.92909e-05	id1005029
1	6506725	9.54402e-06	id1005039
1	6507269	2.16167e-05	id1005042
1	6508922	6.93165e-05	id1005049
1	6520870	6.3604e-05	id1005053
1	6521041	0.000101088	id1005056
1	6522024	2.32299e-05	id1005063
1	6524460	5.76039e-05	id1005067
1	6525987	9.5289e-05	id1005075
1	6528767	2.4442e-06	id1005078
1	6532939	2.17694e-05	id1005086
1	6533933	0.000120756	id1005088
1	6540463	0.000203675	id1005102
1	6542217	3.96148e-06	id1005103
1	6620704	7.40911e-05	wd1000235
1	6621338	3.16533e-05	id1005112
1	6625922	3.65439e-05	id1005122
1	6628455	0.000172568	id1005125
1	6630575	0.000267021	id1005129
1	6639911	3.15903e-05	id1005131
1	6660627	1.32606e-05	id1005134
1	6663058	8.39066e-05	id1005136
1	6663413	0.000122685	id1005138
1	6666544	8.31365e-05	id1005141
1	6667083	1.48561e-05	id1005142
1	6667898	7.48284e-05	id1005143
1	6684669	0.000223762	id1005144
1	6690871	1.37361e-05	id1005155
1	6691495	0.000358437	id1005158
1	6717533	7.92776e-05	id1005162
1	6717946	5.19429e-05	id1005164
1	6718251	0.000278741	id1005166
1	6765662	0.000233294	id1005170
1	6786032	9.08411e-05	id1005173
1	6791688	6.1981e-05	id1005176
1	6793133	0.000347453	id1005178
1	6793643	1.858e-05	id1005180
1	6846173	4.13454e-05	id1005182
1	6849958	0.000102196	id1005183
1	6881038	2.83844e-05	id1005200
1	6881608	2.33933e-06	id1005201
1	6894356	0.000128748	id1005216
1	6895165	0.0001845	id1005218
1	6898813	0.000126591	id1005226
1	6899271	0.000132551	id1005228
1	6900427	0.000132533	id1005232
1	6901321	6.21847e-05	id1005237
1	6901826	0.000247852	id1005238
1	6902610	8.14414e-05	id1005239
1	6905400	1.39274e-05	id1005243
1	6908222	0.000128663	id1005251
1	6909074	0.000131232	id1005254
1	6915738	0.000162816	wd1000240
1	6952822	0.000157223	wd1000243
1	6971446	8.79966e-05	id1005256
1	6971525	0.000141775	id1005257
1	6973428	9.43636e-05	id1005261
1	6974898	9.29205e-05	id1005263
1	6974988	0.000202152	id1005264
1	6977891	9.96067e-05	id1005269
1	6989751	0.0003598	id1005271
1	6992254	0.000158549	id1005277
1	6995910	0.000189174	id1005282
1	7012862	0.000194753	id1005286
1	7013248	0.00033228	id1005287
1	7014262	0.000234478	dd1000009
1	7014955	8.41597e-05	dd1000015
1	7015126	6.63729e-05	id1005290
1	7015244	0.000245026	id1005291
1	7015465	3.25667e-06	id1005292
1	7015503	2.27843e-05	id1005293
1	7015736	0.000293238	dd1000022
1	7015826	0.000185375	id1005296
1	7016241	6.06435e-05	dd1000032
1	7016392	4.92096e-05	id1005297
1	7016643	0.000245745	id1005298
1	7016944	2.71948e-05	dd1000036
1	7017159	6.98412e-05	id1005300
1	7017302	0.000228446	id1005301
1	7017406	9.99445e-05	id1005302
1	7017781	6.63398e-05	id1005306
1	7017909	0.0002696	id1005307
1	7017962	0.000189409	id1005308
1	7018045	7.44269e-05	dd1000052
1	7018368	0.000168784	dd1000053
1	7018577	0.000300893	id1005309
1	7018635	0.000360147	dd1000055
1	7018919	7.65411e-05	id1005311
1	7019063	4.83704e-05	id1005312
1	7019095	0.000455015	dd1000065
1	7019170	0.000131058	dd1000066
1	7019261	0.000199921	id1005313
1	7019293	2.44179e-05	id1005314
1	7019571	0.000245641	dd1000071
1	7019592	3.04681e-05	dd1000072
1	7019687	0.000449259	dd1000073
1	7019970	4.5595e-05	id1005315
1	7020822	4.31895e-05	id1005316
1	7038503	0.000236454	id1005318
1	7039123	0.000376384	id1005319
1	7039168	5.86858e-05	id1005320
1	7039215	6.2602e-05	id1005321
1	7039617	0.000288929	dd1000090
1	7039671	4.89387e-05	dd1000091
1	7040499	0.000222938	id1005322
1	7041008	0.000124391	id1005323
1	7041209	8.84153e-05	id1005324
1	7041661	4.08486e-05	dd1000097
1	7042098	2.7477e-05	id1005325
1	7042688	1.91279e-05	dd1000103
1	7042704	5.09364e-05	dd1000104
1	7043796	0.000166625	id1005327
1	7044190	0.000144455	dd1000108
1	7044893	0.000101348	id1005328
1	7044913	0.000260228	id1005329
1	7045039	0.000141321	dd1000112
1	7045445	7.88855e-05	id1005330
1	7045983	0.000285468	id1005331
1	7046652	0.000100263	id1005334
1	7046840	0.000132863	id1005336
1	7046962	0.000274045	dd1000121
1	7047000	3.02529e-05	id1005337
1	7049980	7.93753e-05	id1005339
1	7050425	0.000138965	id1005341
1	7051183	6.11813e-05	dd1000141
1	7051206	0.000359365	dd1000142
1	7051725	0.000180336	dd1000147
1	7051945	0.000232875	dd1000149
1	7052010	2.96301e-05	id1005350
1	7053303	0.000212526	dd1000153
1	7053339	0.000256307	dd1000154
1	7053425	0.000378062	dd1000157
1	7053453	2.64358e-05	id1005351
1	7069274	7.51381e-05	dd1000165
1	7072810	0.000239724	dd1000173
1	7086172	0.000470764	id1005353
1	7087178	0.000185736	id1005354
1	7087482	0.00029685	dd1000186
1	7087660	0.000252735	id1005355
1	7087762	0.000252722	dd1000189
1	7087946	4.20981e-05	id1005356
1	7088520	0.000152277	id1005357
1	7088552	0.000122214	id1005358
1	7089419	0.00043211	id1005359
1	7089736	0.000290726	id1005360
1	7089760	0.000613288	id1005361
1	7089814	0.000351202	dd1000200
1	7090362	0.000613479	id1005364
1	7090457	0.000291868	id1005365
1	7091281	0.000321728	dd1000213
1	7091470	0.00025016	id1005367
1	7091749	0.00019625	id1005368
1	7093641	0.000228765	dd1000225
1	7094007	5.26334e-05	id1005372
1	7094548	0.000223449	id1005374
1	7094643	0.000254455	id1005375
1	7094978	1.46897e-05	id1005376
1	7095314	0.000200356	id1005377
1	7095872	1.71239e-05	id1005378
1	7096349	0.000233501	id1005380
1	7096469	0.000121672	id1005381
1	7096758	2.02724e-06	dd1000244
1	7096952	2.17242e-05	dd1000245
1	7097211	9.96791e-05	dd1000247
1	7097252	1.32108e-05	id1005383
1	7097457	2.83747e-05	id1005384
1	7097620	0.000104992	dd1000252
1	7097666	0.000204346	dd1000253
1	7099206	0.000110668	dd1000263
1	7099748	1.46978e-05	id1005390
1	7099902	4.04618e-05	id1005391
1	7099935	0.000230612	id1005392
1	7100263	3.57652e-05	id1005393
1	7102198	2.20521e-05	id1005397
1	7102674	0.000136024	id1005399
1	7102974	0.00021793	id1005400
1	7104134	6.38769e-05	dd1000288
1	7104332	2.20578e-05	dd1000291
1	7104376	5.50987e-06	id1005402
1	7104434	2.20646e-05	id1005403
1	7104539	0.000368518	id1005404
1	7104564	0.000194573	id1005405
1	7104922	0.00023174	id1005407
1	7105011	9.11785e-05	id1005408
1	7105068	0.000406011	id1005409
1	7107452	0.000106077	id1005412
1	7107551	1.43508e-05	id1005413
1	7108378	8.70754e-05	dd1000309
1	7109351	0.000122361	id1005415
1	7109841	8.2024e-05	id1005416
1	7110581	0.000266005	dd1000317
1	7111246	5.26844e-05	dd1000321
1	7112699	6.57331e-06	dd1000326
1	7114218	0.000208498	id1005424
1	7115655	3.7854e-05	id1005427
1	7116526	1.05082e-05	id1005429
1	7116772	0.000271438	id1005430
1	7117239	0.000329437	id1005432
1	7118016	0.000349676	id1005433
1	7120430	0.000190631	id1005435
1	7120549	0.000315626	id1005437
1	7121846	4.04727e-05	id1005439
1	7122672	8.91194e-05	id1005440
1	7122887	6.08408e-05	dd1000360
1	7123287	1.36263e-05	dd1000365
1	7123319	0.00014884	dd1000366
1	7124136	7.56779e-06	dd1000367
1	7124430	2.72379e-06	id1005442
1	7124455	2.72958e-05	id1005443
1	7124476	8.87144e-05	dd1000372
1	7124683	0.000194501	id1005444
1	7124707	3.50384e-05	id1005445
1	7124812	0.000165751	id1005446
1	7124884	8.82725e-05	id1005447
1	7125017	0.000138189	id1005449
1	7125142	4.54903e-05	id1005450
1	7125284	1.57813e-05	id1005452
1	7125316	6.64116e-05	id1005453
1	7125429	0.000240347	dd1000391
1	7125819	0.000106407	dd1000393
1	7125855	0.000123098	dd1000394
1	7125925	3.50957e-05	dd1000395
1	7125977	0.000139452	id1005456
1	7126087	0.000153516	id1005458
1	7126119	0.000245695	id1005459
1	7126147	5.52302e-06	id1005460
1	7126300	8.17317e-05	id1005461
1	7126342	0.000252087	id1005462
1	7126451	2.63305e-05	id1005463
1	7126571	5.61785e-06	dd1000406
1	7126655	1.4128e-05	dd1000408
1	7126695	4.49881e-05	dd1000409
1	7126717	0.000126414	id1005464
1	7126857	4.63796e-05	id1005465
1	7128947	0.000315642	id1005472
1	7129176	0.000233435	id1005473
1	7130134	0.000354608	id1005474
1	7130397	0.000292714	id1005476
1	7130656	0.000357558	id1005477
1	7131219	0.000231422	id1005479
1	7157323	0.000269364	id1005480
1	7158106	0.000204623	id1005481
1	7158486	0.000167025	id1005484
1	7158549	0.000167012	id1005485
1	7160257	0.000274114	id1005488
1	7160353	0.000166995	id1005490
1	7160547	0.000213934	id1005491
1	7160595	0.000185065	id1005492
1	7161051	3.85005e-05	id1005493
1	7161309	0.000164626	id1005495
1	7161463	0.000167282	id1005496
1	7161705	0.000222957	id1005497
1	7162088	6.53467e-05	id1005499
1	7162140	9.74705e-05	id1005500
1	7162400	4.17578e-05	id1005501
1	7162449	0.000117227	id1005502
1	7176403	3.95025e-05	id1005503
1	7176932	2.59766e-05	id1005506
1	7177022	4.23916e-05	id1005508
1	7177628	0.000228281	id1005509
1	7177869	0.000790231	dd1000475
1	7179380	2.77741e-05	id1005511
1	7179443	3.92308e-05	id1005512
1	7179467	0.000167632	id1005513
1	7179917	6.0265e-05	id1005515
1	7179947	0.00018774	id1005516
1	7180419	0.000149627	id1005517
1	7228348	0.000136053	dd1000505
1	7228483	0.000649383	id1005526
1	7229041	0.000593526	dd1000512
1	7230435	0.00053502	dd1000515
1	7231591	0.00011442	dd1000521
1	7231793	0.000440239	dd1000525
1	7232260	0.000485796	id1005534
1	7232957	0.000243841	dd1000539
1	7233444	0.000248704	dd1000543
1	7234255	0.000196132	id1005537
1	7236833	0.000274484	dd1000558
1	7246956	0.000336566	id1005541
1	7247315	0.000409746	id1005543
1	7247935	0.000127558	dd1000562
1	7248068	0.000439481	id1005544
1	7250313	8.53208e-05	id1005545
1	7250676	0.000324313	id1005547
1	7250886	0.000359174	id1005548
1	7251285	0.000126755	dd1000573
1	7252367	0.000112095	id1005551
1	7253306	0.000428999	id1005552
1	7253402	0.000436616	dd1000580
1	7267854	0.000487175	id1005555
1	7268016	0.000432711	id1005558
1	7268466	0.000236245	dd1000593
1	7268945	3.32724e-05	id1005561
1	7269230	0.000209082	dd1000597
1	7269310	0.000546194	id1005563
1	7269507	0.000588102	id1005564
1	7269770	0.000436355	id1005566
1	7269797	0.000453463	id1005567
1	7269881	0.000143469	dd1000606
1	7269917	0.000480702	dd1000607
1	7269984	3.32285e-05	id1005568
1	7270977	0.00040821	dd1000612
1	7271790	0.000569067	id1005572
1	7272255	0.000336778	id1005573
1	7272628	0.000569057	id1005574
1	7273384	0.000529705	id1005576
1	7273624	0.000512725	id1005577
1	7273857	0.000127165	id1005578
1	7274167	0.000103321	id1005579
1	7274330	5.24919e-05	id1005580
1	7274346	4.14936e-05	id1005581
1	7274895	0.000264322	id1005582
1	7275048	0.000627211	id1005583
1	7275350	0.000291683	id1005585
1	7286280	0.000514099	dd1000634
1	7287901	0.000452952	dd1000640
1	7287994	0.000417777	id1005588
1	7288562	0.00026083	id1005589
1	7289097	0.000567165	id1005590
1	7289369	0.000343134	dd1000647
1	7289656	0.000551459	id1005592
1	7290302	0.000297845	dd1000649
1	7290643	0.000399156	id1005593
1	7290985	0.000439405	dd1000652
1	7291438	0.000422366	id1005594
1	7292592	0.000501482	id1005595
1	7292959	0.000206027	id1005596
1	7293512	0.000259661	id1005597
1	7293613	0.000452745	dd1000659
1	7303818	0.000205394	dd1000668
1	7303938	0.000494081	id1005601
1	7303965	6.36587e-05	id1005602
1	7304981	0.000245923	dd1000674
1	7305740	9.76834e-05	id1005606
1	7306061	0.000599314	id1005607
1	7306169	0.000603403	dd1000682
1	7306602	0.000147291	dd1000688
1	7306652	0.000523712	id1005611
1	7306673	0.00055217	id1005612
1	7306692	2.93397e-05	id1005613
1	7307100	5.3513e-05	id1005614
1	7309679	0.000376512	id1005623
1	7310440	0.00038085	dd1000716
1	7310780	7.25298e-05	id1005626
1	7330382	0.000104022	id1005628
1	7330755	0.000475119	id1005629
1	7331200	0.000237095	dd1000727
1	7331411	0.000377221	id1005631
1	7331683	0.000354821	id1005633
1	7331746	7.66105e-05	id1005634
1	7331852	0.000338632	id1005635
1	7332115	9.96695e-05	dd1000738
1	7333811	0.000237134	dd1000753
1	7334172	0.0006418	dd1000754
1	7334263	0.000117755	id1005647
1	7334307	0.000237067	id1005648
1	7334402	0.000171093	dd1000757
1	7334495	0.00023714	dd1000758
1	7334953	0.000587657	id1005649
1	7334991	0.000239112	id1005650
1	7335070	0.000612604	id1005651
1	7335325	0.000460579	dd1000762
1	7335348	0.000136068	dd1000763
1	7335641	0.000199072	id1005652
1	7335760	4.35687e-05	id1005653
1	7335849	0.000237161	dd1000766
1	7336237	0.000645107	dd1000767
1	7337618	0.000646633	id1005656
1	7337704	0.000104743	id1005657
1	7337803	0.000164353	id1005658
1	7338097	0.000810063	dd1000775
1	7338560	0.000249739	dd1000776
1	7338910	0.000377036	id1005660
1	7338996	0.000632117	dd1000781
1	7339193	0.000229649	id1005664
1	7339695	0.000390098	id1005666
1	7340335	0.000232022	dd1000799
1	7341013	0.000237203	dd1000803
1	7341978	0.000220426	dd1000804
1	7342139	0.000240381	dd1000805
1	7342412	0.000485594	id1005670
1	7343309	0.000129794	dd1000809
1	7343698	0.00023607	id1005672
1	7344290	3.31642e-05	id1005673
1	7345834	0.000556223	id1005674
1	7346178	0.00013517	id1005678
1	7346266	0.000154194	dd1000826
1	7346405	0.000485539	id1005680
1	7346422	0.000514604	dd1000829
1	7346446	0.000343382	dd1000830
1	7346480	0.00038567	dd1000831
1	7348298	0.000473727	id1005681
1	7348780	0.000355424	id1005682
1	7349397	8.72428e-05	id1005683
1	7349643	0.00047369	id1005684
1	7350055	6.43872e-05	id1005685
1	7351578	7.46832e-05	id1005687
1	7351636	5.00877e-05	id1005688
1	7351698	0.000426307	id1005689
1	7352648	6.43599e-05	id1005690
1	7352717	0.00045283	id1005691
1	7353129	0.000313276	id1005694
1	7353620	0.000402352	dd1000852
1	7353994	0.000341686	dd1000853
1	7354765	0.000323054	id1005695
1	7354797	0.000114503	id1005696
1	7354869	0.000474546	id1005697
1	7355027	0.000511955	id1005698
1	7355142	0.000473467	id1005699
1	7355326	0.000277399	id1005700
1	7365190	2.07897e-05	dd1000867
1	7365280	0.000471261	dd1000868
1	7365463	0.000150573	id1005703
1	7365821	0.000507671	id1005705
1	7365930	0.000181771	id1005706
1	7366342	5.62649e-05	id1005709
1	7366532	8.98714e-05	id1005711
1	7366608	0.00034711	id1005712
1	7366924	8.68448e-05	dd1000887
1	7366944	0.000147802	dd1000888
1	7367238	0.000360562	id1005715
1	7367469	0.000125376	id1005716
1	7367998	1.78827e-05	dd1000902
1	7368081	0.000146229	id1005720
1	7368233	0.000164191	id1005723
1	7368311	0.00013565	dd1000909
1	7368329	0.000160213	id1005724
1	7368346	0.000432548	dd1000911
1	7368452	0.000466555	id1005725
1	7368513	0.000130622	id1005726
1	7368565	0.000186984	id1005727
1	7368756	0.000511273	id1005728
1	7369172	0.000137398	id1005730
1	7369228	0.000269963	dd1000920
1	7369246	0.000384966	id1005731
1	7369429	0.000201961	id1005732
1	7370991	0.000131641	id1005733
1	7371125	0.000160071	dd1000927
1	7371764	0.000160064	id1005743
1	7371869	0.000385398	id1005744
1	7386926	0.000399014	id1005750
1	7388909	0.000153017	dd1000988
1	7391747	0.000101846	id1005768
1	7391926	0.000293674	dd1001000
1	7392085	0.00011944	id1005769
1	7392773	0.00012977	dd1001011
1	7393423	5.55387e-06	dd1001019
1	7393441	0.000346463	dd1001020
1	7393993	0.000139379	id1005777
1	7394143	1.35211e-05	id1005779
1	7403768	0.000288527	dd1001034
1	7403960	0.000495191	id1005782
1	7405843	0.000473142	id1005787
1	7405969	8.02548e-05	dd1001041
1	7406108	0.000100352	id1005789
1	7407390	0.000301259	id1005790
1	7408351	0.000275565	dd1001049
1	7409412	0.000332475	dd1001055
1	7409650	6.80457e-05	id1005794
1	7410048	6.39603e-05	dd1001058
1	7410069	6.39462e-05	id1005795
1	7411395	4.45873e-05	dd1001061
1	7420797	0.000445159	id1005800
1	7422127	0.000473003	id1005805
1	7422457	6.38956e-05	dd1001077
1	7422503	0.000202723	dd1001078
1	7422775	0.000338457	dd1001082
1	7422796	0.000106361	id1005808
1	7424197	0.000114944	id1005810
1	7424230	0.000478764	id1005811
1	7424623	0.000472028	id1005812
1	7424751	0.000190771	dd1001090
1	7424935	0.000221608	dd1001091
1	7425061	6.38112e-05	id1005813
1	7425196	0.000426122	id1005814
1	7426472	0.00020936	id1005815
1	7428285	0.00046668	id1005818
1	7438029	0.000171874	id1005822
1	7439083	0.000310197	dd1001117
1	7439349	0.000271607	id1005826
1	7439511	5.59239e-05	id1005827
1	7439725	5.59088e-05	id1005828
1	7439921	4.22811e-05	id1005829
1	7440043	0.000194643	dd1001122
1	7441359	0.000171837	id1005833
1	7441440	1.37904e-05	id1005834
1	7441485	0.000115036	id1005835
1	7441819	0.000171806	id1005836
1	7442815	5.58526e-05	id1005838
1	7442930	0.000472712	id1005839
1	7442996	0.00052705	id1005840
1	7443168	0.000135909	id1005841
1	7443192	0.000133284	id1005842
1	7443835	0.000171747	id1005847
1	7443892	0.000490516	id1005848
1	7444031	0.000465107	id1005849
1	7444450	0.000148597	dd1001151
1	7444578	8.54894e-06	id1005851
1	7444654	0.000461656	id1005852
1	7444726	0.000101191	id1005853
1	7444781	0.000421494	id1005854
1	7444942	0.000472534	id1005856
1	7444964	0.000428149	id1005857
1	7444991	0.00015485	id1005858
1	7445064	0.000471566	id1005859
1	7445238	0.000485248	dd1001163
1	7445257	0.000342561	dd1001164
1	7445574	0.000207758	id1005860
1	7446193	0.00010961	dd1001168
1	7446287	0.000515621	dd1001170
1	7446351	0.000176241	dd1001171
1	7456491	0.000147614	dd1001179
1	7457030	0.000184827	dd1001184
1	7457383	0.000147131	dd1001185
1	7458426	0.000461064	dd1001187
1	7459315	0.000173669	id1005866
1	7459734	8.51349e-05	id1005868
1	7460045	0.000125323	dd1001197
1	7460215	0.000383953	id1005869
1	7460310	0.000485317	id1005870
1	7461485	0.000118974	id1005872
1	7462149	0.000417389	id1005873
1	7464173	0.000214255	id1005877
1	7465166	0.000360632	id1005880
1	7465244	4.40572e-05	dd1001226
1	7465280	0.000312759	dd1001227
1	7465499	0.0002527	id1005882
1	7475221	0.000113668	id1005884
1	7475770	8.62957e-05	dd1001237
1	7476101	0.00043856	id1005887
1	7476371	0.000179701	dd1001245
1	7476826	0.000284889	id1005892
1	7477004	5.52798e-05	id1005893
1	7477282	9.94509e-05	id1005894
1	7477299	5.85926e-06	id1005895
1	7477527	2.90005e-05	dd1001258
1	7477693	0.000416333	id1005896
1	7478130	0.000440534	id1005897
1	7478585	0.000391259	id1005898
1	7479046	0.000390778	id1005899
1	7479325	5.54673e-05	id1005900
1	7480450	9.47036e-05	id1005901
1	7490222	9.01322e-05	id1005902
1	7490466	9.88401e-05	id1005903
1	7491237	0.000189478	dd1001272
1	7494564	0.000392967	id1005906
1	7496023	0.000416233	id1005907
1	7496080	0.000398817	id1005908
1	7496172	5.54235e-05	id1005909
1	7496509	0.000175541	dd1001287
1	7496599	7.2476e-05	id1005910
1	7497563	7.74612e-05	id1005912
1	7497596	0.000124398	id1005913
1	7497929	0.000337727	id1005914
1	7498153	0.000417054	dd1001295
1	7498515	0.000118263	id1005915
1	7499190	5.47592e-05	dd1001301
1	7499237	0.000166504	dd1001302
1	7499255	5.27472e-05	dd1001303
1	7511549	0.000443755	id1005921
1	7518079	0.00040047	id1005924
1	7539086	0.000129157	id1005926
1	7541245	0.000148802	id1005930
1	7542837	0.000218783	id1005937
1	7545139	0.000132755	id1005941
1	7545416	0.000362499	id1005942
1	7572554	0.000441837	id1005947
1	7573734	0.000216706	id1005954
1	7574125	0.000227924	id1005956
1	7575012	0.000228888	id1005959
1	7576832	5.45178e-06	id1005967
1	7577372	0.000175717	id1005968
1	7579406	0.00015816	id1005972
1	7663499	0.000237634	id1005982
1	7666553	0.000241474	id1005990
1	7672188	0.000319005	id1005999
1	7679118	0.000177456	id1006008
1	7683066	0.000321979	id1006016
1	7684559	1.56751e-05	id1006020
1	7686212	0.000187688	id1006029
1	7690251	0.000179889	id1006031
1	7707575	8.43971e-05	id1006056
1	7708360	0.000170804	id1006063
1	7724835	0.000160214	id1006077
1	7726152	0.000113065	id1006083
1	7726368	0.000303488	id1006085
1	7739829	9.46149e-05	id1006103
1	7740681	0.000339128	id1006104
1	7741155	0.000429774	id1006106
1	7743665	0.000400762	id1006115
1	7745435	0.000349529	id1006118
1	7773236	3.31034e-05	id1006124
1	7779381	0.000353938	id1006137
1	7802446	0.000314356	id1006144
1	7802505	3.29857e-05	id1006145
1	7804821	0.000238591	id1006149
1	7805928	0.000370381	id1006151
1	7806191	0.000328653	id1006152
1	7807177	1.95467e-05	id1006155
1	7853101	0.000336305	id1006175
1	7855231	0.000356333	id1006180
1	7856552	0.000288457	id1006181
1	7861079	1.27609e-05	id1006189
1	7861410	0.000259683	id1006191
1	7895059	0.000300114	id1006196
1	7896886	5.48666e-05	id1006202
1	7897895	0.000125722	id1006206
1	8026022	0.00029344	id1006220
1	8026968	1.58853e-06	id1006222
1	8029135	0.000415336	id1006227
1	8031469	0.000287577	id1006231
1	8031975	0.000293396	id1006233
1	8034372	0.000183305	id1006246
1	8052079	0.000212298	id1006248
1	8087258	5.31076e-05	id1006269
1	8136725	1.55683e-05	wd1000277
1	8145352	2.56156e-05	id1006270
1	8146805	5.30041e-05	id1006276
1	8173333	5.81384e-05	id1006289
1	8174441	4.51769e-05	id1006291
1	8196500	2.73363e-05	id1006298
1	8201752	5.532e-05	id1006301
1	8297643	5.54036e-05	id1006310
1	8300011	0.000103233	id1006314
1	8359936	9.20995e-06	id1006320
1	8360311	9.22234e-05	id1006322
1	8367351	4.47369e-05	id1006335
1	8367670	3.68601e-05	id1006336
1	8371351	2.54814e-05	id1006343
1	8402522	2.54659e-05	id1006347
1	8407715	9.10838e-05	id1006358
1	8426470	2.54469e-05	id1006371
1	8445811	0.00015031	id1006376
1	8446052	0.000158713	id1006377
1	8509834	0.000194721	wd1000298
1	8539379	0.000228452	id1006413
1	8560651	0.000254874	id1006419
1	8565657	0.000169549	id1006433
1	8584951	1.07292e-05	id1006437
1	8592322	6.78726e-05	id1006445
1	8628373	3.05311e-05	id1006455
1	8633965	9.75963e-05	ud1000416
1	8658944	4.11645e-05	ud1000417
1	8659127	2.98577e-05	id1006481
1	8662256	0.00017531	id1006487
1	8662999	5.6763e-05	id1006488
1	8664680	4.41327e-05	id1006494
1	8691672	0.000120538	id1006521
1	8691965	5.74283e-05	id1006524
1	8693942	2.32347e-05	id1006532
1	8696031	7.37318e-05	id1006540
1	8697122	5.7473e-05	id1006543
1	8721578	4.13096e-05	id1006560
1	8722149	7.54672e-05	id1006561
1	8746485	1.79917e-06	id1006571
1	8746747	1.39948e-05	id1006572
1	8753882	6.56567e-05	id1006580
1	8758880	0.000121053	id1006602
1	8759193	1.89319e-05	id1006603
1	8759562	0.000237252	id1006604
1	8782817	0.000247004	id1006609
1	8784174	0.000316733	id1006612
1	8788900	0.000282069	id1006616
1	8790620	2.80668e-05	id1006618
1	8791356	0.000316767	id1006619
1	8856035	4.26579e-05	wd1000321
1	8877885	0.00020781	wd1000336
1	8888266	0.000104748	id1006620
1	8892855	0.000162319	id1006627
1	8896430	0.000153829	id1006633
1	8899583	0.00028845	id1006640
1	8902355	3.36896e-06	id1006648
1	8903823	0.000301072	id1006651
1	8905700	0.00029295	id1006660
1	8917024	0.000220882	id1006668
1	8924909	3.14864e-05	id1006672
1	8925706	6.62063e-06	id1006674
1	8928750	0.000288221	id1006681
1	8959552	0.000436918	id1006691
1	8965468	0.000333579	id1006698
1	8990948	0.000221044	id1006699
1	8991528	0.000265366	id1006700
1	8993608	0.00020465	id1006703
1	8993626	1.50672e-05	id1006704
1	9023946	0.00016799	id1006722
1	9076819	2.2885e-05	id1006767
1	9080654	0.000144065	id1006772
1	9081020	0.000209966	id1006773
1	9081759	0.000193264	id1006777
1	9084124	2.28477e-05	id1006786
1	9094612	7.16918e-05	id1006787
1	9113796	0.000239547	id1006857
1	9119444	0.000231821	id1006868
1	9163508	4.51265e-05	id1006871
1	9164563	0.000120857	id1006872
1	9167657	0.000356731	id1006880
1	9169918	9.40899e-05	id1006886
1	9171890	0.00037339	id1006890
1	9202861	7.41889e-05	id1006893
1	9247283	0.000325318	id1006896
1	9247477	2.72228e-05	id1006897
1	9259075	0.000449538	id1006912
1	9259120	1.04145e-05	id1006913
1	9259433	0.000330702	id1006915
1	9271759	0.000309277	id1006922
1	9272276	0.000310878	id1006925
1	9273671	0.000305662	id1006930
1	9298222	9.98479e-05	id1006943
1	9303419	0.000272601	id1006949
1	9304852	8.45672e-05	id1006954
1	9305151	0.000377918	id1006957
1	9305915	0.000458966	id1006960
1	9306522	0.000377922	id1006963
1	9311398	0.000396058	id1006972
1	9312241	0.000472658	id1006974
1	9313454	0.00013871	id1006977
1	9314746	6.21832e-05	id1006979
1	9316257	0.000331379	id1006986
1	9316769	0.000386632	id1006990
1	9317695	0.000440081	id1006991
1	9363790	9.6962e-05	wd1000348
1	9372748	9.35815e-05	id1006997
1	9373851	2.5937e-05	id1007000
1	9375110	2.03036e-05	id1007001
1	9396688	0.000107606	id1007013
1	9422580	0.000295954	id1007048
1	9422917	0.000376782	id1007050
1	9437212	8.26619e-05	id1007059
1	9440480	3.90688e-05	id1007064
1	9443037	0.000267825	id1007067
1	9471819	4.96297e-05	id1007075
1	9472541	0.000169691	id1007077
1	9472639	9.3969e-05	id1007078
1	9474406	0.000107956	id1007083
1	9474659	0.000619082	id1007084
1	9475881	0.000190993	id1007085
1	9476282	5.46113e-05	id1007088
1	9529843	0.000133173	wd1000372
1	9561104	0.00027107	wd1000384
1	9563267	0.000155616	id1007110
1	9563658	0.000190894	id1007111
1	9566000	2.93842e-05	id1007116
1	9567743	2.77466e-05	id1007117
1	9569197	3.46875e-05	id1007119
1	9569728	0.000142279	id1007123
1	9571762	8.36713e-05	id1007130
1	9572334	4.3317e-05	ud1000463
1	9616149	0.000189737	id1007135
1	9633974	0.000368138	id1007155
1	9634128	0.000335853	id1007156
1	9637048	1.7164e-05	id1007162
1	9639970	0.00017685	id1007168
1	9669398	0.000182282	id1007180
1	9669899	9.60421e-05	id1007183
1	9670523	9.81137e-05	id1007185
1	9675836	9.81917e-05	id1007199
1	9688097	8.76411e-05	id1007214
1	9692361	0.000168203	id1007226
1	9693816	0.000266488	id1007229
1	9705575	0.000373986	id1007231
1	9740325	0.000180609	id1007247
1	9744263	3.49842e-06	id1007249
1	9775121	0.000208506	ud1000471
1	9775582	0.000297331	id1007251
1	9814896	5.1792e-05	id1007270
1	9815262	0.00028	id1007272
1	9817701	9.08966e-05	id1007277
1	9817717	0.000192633	id1007278
1	9821045	8.80748e-05	id1007283
1	9867015	0.00010224	id1007287
1	9868204	0.000101197	id1007291
1	9869818	0.000303361	id1007293
1	9876762	0.000224729	id1007311
1	9877803	3.91024e-05	id1007317
1	9879715	7.60039e-05	id1007322
1	9885413	0.000174757	id1007340
1	9886535	9.7763e-05	id1007346
1	9888687	0.000122621	id1007353
1	9892029	5.00318e-05	id1007360
1	9893100	0.000198011	id1007363
1	9929718	1.9656e-05	id1007365
1	9932855	5.3551e-06	id1007367
1	9934324	8.52393e-06	id1007369
1	9934877	0.000349826	id1007371
1	9965203	0.000361132	id1007378
1	9968907	0.000108551	id1007383
1	9969880	1.26921e-05	id1007385
1	9971458	0.000283693	id1007390
1	9972247	0.000415205	id1007394
1	9972520	0.000316567	ud1000478
1	10006366	6.62262e-05	id1007397
1	10016930	5.55682e-05	id1007402
1	10018567	7.90615e-06	id1007407
1	10021461	4.10141e-05	id1007412
1	10022502	8.10415e-05	id1007420
1	10049925	4.71064e-05	id1007443
1	10050649	5.08792e-06	id1007445
1	10051543	3.21509e-05	id1007446
1	10054887	9.49122e-05	id1007455
1	10054926	0.000193555	id1007456
1	10055338	5.54257e-05	id1007458
1	10059256	0.000120667	id1007471
1	10059997	0.00014481	id1007473
1	10060933	4.85579e-05	id1007476
1	10069416	5.59507e-06	wd1000393
1	10115184	0.000125001	id1007481
1	10121271	0.000134545	id1007495
1	10121772	0.00013895	id1007498
1	10122653	3.59319e-05	id1007501
1	10133202	0.000164021	id1007505
1	10134564	3.04124e-07	id1007508
1	10137694	3.27218e-05	id1007519
1	10140933	7.73708e-05	id1007520
1	10141686	0.00045105	id1007521
1	10156624	6.54902e-05	wd1000397
1	10199638	3.26497e-05	wd1000403
1	10215291	4.01481e-05	id1007540
1	10216859	3.25878e-05	id1007544
1	10245479	3.98793e-05	id1007552
1	10267277	5.1123e-05	id1007554
1	10271952	3.28457e-06	id1007557
1	10273445	5.94898e-05	id1007559
1	10312877	0.000180143	id1007562
1	10315103	9.65117e-07	id1007568
1	10316496	5.73536e-05	id1007575
1	10316966	2.14297e-05	id1007577
1	10317395	3.09796e-05	id1007582
1	10362657	4.30053e-05	id1007638
1	10367099	8.70041e-05	id1007643
1	10370566	4.69388e-05	id1007645
1	10371475	7.51682e-05	id1007646
1	10371832	0.000184811	ud1000493
1	10426355	0.00027122	ud1000497
1	10427043	0.000119595	id1007652
1	10427253	0.000113598	id1007654
1	10428224	0.000171067	id1007659
1	10431151	0.000105063	id1007674
1	10431292	0.000134952	id1007675
1	10431373	0.000182295	id1007676
1	10431534	0.000123835	id1007677
1	10431960	3.47844e-05	id1007679
1	10433018	9.59154e-05	id1007681
1	10447445	5.19823e-05	wd1000425
1	10490081	1.58946e-05	id1007684
1	10493521	0.00013349	ud1000503
1	10513608	0.000197061	ud1000507
1	10513718	6.78685e-05	id1007690
1	10517016	0.000198265	id1007695
1	10519809	0.000249499	id1007698
1	10521236	0.000239857	id1007700
1	10566791	5.10764e-05	wd1000479
1	10597036	3.21911e-05	wd1000505
1	10619882	0.000111678	id1007703
1	10620284	2.24409e-07	id1007705
1	10620740	0.000118239	id1007706
1	10626322	5.06157e-05	id1007714
1	10652983	2.85903e-05	id1007718
1	10653562	4.18195e-05	id1007720
1	10654292	8.22857e-05	id1007724
1	10672080	6.23137e-05	id1007735
1	10689775	6.29252e-05	id1007743
1	10689906	2.03156e-05	id1007745
1	10713826	1.47462e-05	wd1000531
1	10749845	0.000131763	id1007757
1	10750194	0.000267091	id1007758
1	10799933	0.000328539	id1007764
1	10800438	0.000448539	id1007766
1	10801817	0.000174238	id1007768
1	10802175	0.000129688	id1007770
1	10803010	1.15663e-05	id1007774
1	10803990	0.000376857	id1007776
1	10804266	0.000376809	id1007778
1	10804563	0.000149806	id1007781
1	10825342	4.72307e-05	id1007795
1	10825444	6.64599e-06	id1007796
1	10825611	6.13315e-06	id1007797
1	10827464	6.41381e-05	id1007800
1	10831181	2.89855e-06	id1007805
1	10896858	0.000101094	wd1000561
1	10931378	1.47796e-05	id1007813
1	10933608	0.000497057	id1007815
1	10936185	0.000349022	id1007822
1	10936625	0.000167228	id1007824
1	10937456	0.000224669	id1007826
1	10938319	0.000233394	id1007828
1	10959444	2.83374e-05	id1007833
1	10970413	0.000194945	id1007852
1	10997885	0.000143496	id1007879
1	11014755	1.69607e-05	id1007902
1	11014995	8.16561e-05	id1007903
1	11015557	0.000129353	id1007906
1	11015729	9.59811e-05	id1007910
1	11018394	0.000305938	id1007923
1	11019051	6.4369e-05	id1007927
1	11019464	0.000130847	id1007930
1	11020446	0.00048804	id1007933
1	11028229	3.03308e-05	id1007951
1	11058533	0.000380969	id1007953
1	11091226	0.000567085	id1007956
1	11095394	8.25818e-05	id1007965
1	11095535	0.000317329	id1007966
1	11096568	0.000107416	id1007968
1	11097010	0.000527773	id1007969
1	11097278	0.00026533	id1007971
1	11108483	0.000802796	id1007973
1	11109250	0.000190896	id1007975
1	11112775	0.000281913	id1007990
1	11114178	0.000232152	id1007992
1	11155174	8.56217e-05	wd1000598
1	11210244	0.000169072	id1008001
1	11210679	9.965e-05	id1008002
1	11210755	0.000352861	id1008003
1	11215603	0.000107242	id1008012
1	11259187	0.000292844	id1008030
1	11259217	6.32835e-05	id1008031
1	11261199	4.01959e-05	id1008039
1	11261764	8.40738e-05	id1008043
1	11262363	0.000164115	id1008046
1	11262991	0.000326466	id1008047
1	11315531	2.38796e-05	id1008054
1	11316135	0.000136973	id1008056
1	11320652	0.000211711	id1008068
1	11320821	0.000223905	id1008071
1	11356470	0.000120285	id1008090
1	11360616	7.93845e-05	id1008109
1	11361441	0.000160221	id1008115
1	11372974	0.000243859	id1008122
1	11374182	0.000230183	id1008129
1	11375983	9.20885e-05	id1008134
1	11376832	0.000111394	id1008137
1	11452144	0.000349596	id1008152
1	11459438	0.000200073	id1008156
1	11465292	0.000169269	wd1000630
1	11522358	6.12023e-05	id1008158
1	11524477	9.48514e-06	id1008165
1	11524693	0.000282952	id1008166
1	11526724	4.17355e-05	id1008171
1	11526811	0.000134291	id1008172
1	11527038	0.000185463	id1008173
1	11529186	0.000245002	id1008177
1	11556133	5.45778e-05	wd1000659
1	11577424	6.99448e-06	wd1000665
1	11619305	1.89149e-06	ud1000538
1	11621539	4.33385e-05	id1008181
1	11624439	0.000171697	id1008182
1	11626136	8.15743e-05	id1008184
1	11632178	4.38249e-05	id1008197
1	11635401	5.32238e-05	id1008206
1	11637135	0.000287526	id1008209
1	11656844	0.000112145	id1008212
1	11658449	0.00024159	id1008217
1	11658614	4.24861e-05	id1008218
1	11660519	0.000145833	id1008222
1	11696585	9.96734e-05	id1008240
1	11698411	3.73784e-05	id1008246
1	11699486	1.04371e-05	id1008251
1	11752720	0.00015111	id1008256
1	11753005	0.000138302	id1008258
1	11756836	0.000243581	id1008263
1	11804210	0.000339374	id1008265
1	11804962	0.000531605	id1008267
1	11854082	6.84079e-05	id1008292
1	11855092	0.000186341	id1008300
1	11855781	0.000594507	id1008303
1	11857298	0.000282789	id1008313
1	11858193	0.000141592	ud1000542
1	11905083	0.000202475	ud1000550
1	11923967	6.19172e-05	id1008322
1	11926046	6.0976e-05	id1008326
1	11930129	2.48522e-05	id1008336
1	11951156	5.65342e-06	id1008346
1	11975951	5.01655e-05	id1008380
1	11976866	0.000149185	id1008381
1	11977547	0.000118289	id1008384
1	11977820	0.000113161	id1008387
1	11980395	2.00309e-05	id1008391
1	11980846	4.52975e-06	id1008392
1	11981747	5.50303e-06	id1008393
1	11983015	1.32041e-05	id1008396
1	11995467	1.95841e-05	wd1000701
1	12030717	4.37801e-05	wd1000707
1	12059067	5.93584e-05	wd1000720
1	12064443	8.57279e-05	id1008401
1	12065142	0.000116755	id1008403
1	12065898	0.000249653	id1008405
1	12071791	2.38842e-05	id1008424
1	12118366	2.36583e-05	id1008428
1	12119794	5.49694e-05	id1008433
1	12120176	7.25881e-05	id1008434
1	12210731	7.04412e-05	id1008440
1	12242392	0.00039957	id1008449
1	12258154	6.4232e-06	id1008455
1	12260796	3.58474e-06	id1008462
1	12307303	5.50186e-05	id1008467
1	12333620	0.000127673	id1008476
1	12334164	0.000336564	id1008477
1	12336880	7.07338e-05	id1008482
1	12337809	0.000109779	id1008484
1	12337955	0.00084725	id1008485
1	12339201	0.000146056	id1008488
1	12367437	0.000137546	id1008489
1	12367778	4.6838e-05	id1008493
1	12419847	3.81434e-05	id1008502
1	12426034	0.000193416	id1008506
1	12427136	0.000240858	id1008507
1	12427169	4.71353e-05	id1008508
1	12428176	0.000183526	id1008511
1	12496883	0.000213022	id1008512
1	12499642	0.000131235	id1008515
1	12500285	3.80049e-05	id1008516
1	12504067	0.000201404	id1008519
1	12504121	0.000330709	id1008520
1	12546938	0.000457054	id1008522
1	12547325	9.33598e-05	id1008523
1	12548292	2.66265e-05	id1008524
1	12548763	0.000307424	id1008526
1	12551706	0.000343287	ud1000569
1	12588134	0.000361306	ud1000573
1	12589887	0.000216855	id1008537
1	12590368	0.000159189	id1008539
1	12590710	0.000307322	id1008541
1	12591000	0.000307302	id1008544
1	12591542	0.00027607	id1008550
1	12591782	0.00023084	id1008551
1	12591878	0.00025511	id1008552
1	12592883	0.000217672	id1008560
1	12594417	0.000247966	id1008564
1	12594487	0.000247942	id1008565
1	12595485	0.000202232	id1008566
1	12651927	0.000287724	id1008570
1	12652969	4.52268e-05	id1008573
1	12654986	0.000394856	id1008579
1	12655429	0.00069874	id1008581
1	12655507	0.000320727	id1008582
1	12659122	0.000128884	id1008594
1	12659811	0.000195896	id1008598
1	12661350	0.000307119	id1008601
1	12668376	0.000134024	id1008616
1	12671948	0.000104426	id1008628
1	12672996	0.000157995	id1008635
1	12673263	5.87976e-05	id1008638
1	12673471	0.000349769	id1008639
1	12704921	9.98599e-06	id1008667
1	12707875	0.000112904	id1008676
1	12709487	0.000105005	id1008678
1	12709552	0.000121901	id1008679
1	12726233	0.000138919	id1008684
1	12732147	7.49824e-05	id1008693
1	12746531	0.000209495	id1008701
1	12747002	0.000147207	id1008702
1	12747311	0.000168217	id1008703
1	12748624	7.70483e-06	id1008705
1	12749465	1.9707e-05	id1008708
1	12749854	0.000244123	id1008712
1	12749875	4.52698e-06	id1008713
1	12759117	1.76446e-05	id1008730
1	12806767	0.0002761	id1008732
1	12808630	0.000329972	id1008739
1	12853898	0.000567654	id1008752
1	12855070	0.000241749	id1008755
1	12871458	0.00017875	id1008757
1	12872057	0.000262706	id1008758
1	12872687	0.000622674	id1008760
1	12873867	0.000397073	id1008763
1	12876327	0.000334592	id1008765
1	12877750	0.000168321	id1008772
1	12921098	0.00056477	id1008779
1	12924411	0.00023879	id1008782
1	12933551	0.000620743	wd1000801
1	12989149	6.22841e-05	ud1000579
1	13133926	0.000525921	ud1000584
1	13144414	0.000524466	id1008791
1	13148042	0.00025316	id1008794
1	13211277	0.000194598	id1008797
1	13212184	0.000341422	id1008801
1	13216850	0.000160166	id1008806
1	13217522	0.000242138	id1008808
1	13244899	0.000521864	id1008821
1	13245311	0.000516949	id1008823
1	13266467	0.000115614	id1008838
1	13268443	8.33267e-05	id1008848
1	13270381	0.000417447	id1008855
1	13270630	2.35671e-05	id1008856
1	13272193	0.000238	id1008860
1	13273279	0.000310006	id1008863
1	13295655	0.000157727	id1008868
1	13296547	0.000175572	id1008872
1	13296899	0.000269004	id1008873
1	13301985	0.000131936	ud1000597
1	13338092	0.000544648	ud1000598
1	13338365	0.000349319	id1008877
1	13338414	0.000221949	id1008878
1	13338695	0.000159216	id1008879
1	13339007	0.000141076	id1008881
1	13343652	0.000234829	id1008904
1	13388850	0.000297362	id1008912
1	13390071	0.000900643	id1008916
1	13392805	0.000349357	id1008921
1	13429671	0.000540905	ud1000606
1	13440624	0.00016138	wd1000857
1	13469440	0.000183452	wd1000878
1	13513642	0.000328171	wd1000889
1	13514870	0.000107002	id1008927
1	13516107	0.000408438	id1008931
1	13516995	6.73238e-05	id1008934
1	13518981	0.000625436	id1008936
1	13522239	3.62176e-05	id1008943
1	13524347	0.000251328	id1008945
1	13527384	0.000393675	id1008949
1	13530416	5.989e-05	id1008960
1	13551259	0.000652347	id1008962
1	13555485	0.000161772	id1008972
1	13562414	0.000357433	id1008989
1	13563845	0.000394309	id1008996
1	13564910	0.000367237	id1008997
1	13565259	0.000360114	id1008998
1	13705404	6.03115e-05	wd1000915
1	13712312	0.000300029	id1009007
1	13774808	3.55779e-05	id1009013
1	13775499	0.00023782	id1009020
1	13776585	0.000342846	id1009026
1	13777464	5.81581e-05	id1009030
1	13779567	2.44571e-05	id1009036
1	13781269	0.000417791	id1009054
1	13781454	0.000391041	id1009059
1	13781525	0.000167083	id1009060
1	13783110	0.000286142	id1009071
1	13792960	0.000103644	id1009076
1	13796239	9.34093e-05	id1009093
1	13797071	0.000104877	id1009101
1	13797356	3.10765e-05	id1009103
1	13798234	1.5708e-05	id1009108
1	13798347	2.52603e-05	id1009109
1	13801064	0.000128515	id1009131
1	13884688	4.24561e-05	id1009168
1	13885061	0.000225132	id1009170
1	13887930	0.000341241	id1009175
1	13891313	0.000313611	id1009178
1	13926463	0.000201886	id1009181
1	13928458	2.23401e-05	id1009188
1	13978170	0.000165923	id1009216
1	13978538	3.66089e-06	id1009217
1	13979840	3.09731e-05	id1009221
1	13979994	3.1006e-05	id1009223
1	14030108	0.000187514	id1009239
1	14031469	1.96044e-05	id1009250
1	14033126	1.84889e-05	id1009252
1	14033186	8.86311e-05	id1009253
1	14034321	6.43972e-05	id1009256
1	14034979	5.03101e-05	id1009259
1	14036220	0.00011147	id1009267
1	14036338	3.06479e-05	id1009268
1	14056898	0.000279977	id1009274
1	14060124	0.000220669	id1009283
1	14063884	0.000364424	id1009289
1	14109697	0.000119876	id1009308
1	14114383	6.35591e-05	id1009312
1	14169135	0.000123422	id1009324
1	14170975	0.000223185	id1009334
1	14171664	0.000176287	id1009338
1	14219830	0.000314495	id1009343
1	14310150	0.000124058	id1009373
1	14310269	0.000150934	id1009376
1	14312237	0.000216417	id1009384
1	14333772	0.000277345	id1009405
1	14334020	3.45363e-05	id1009407
1	14334102	0.000153491	id1009408
1	14336127	0.000226512	id1009414
1	14336489	0.000282698	id1009415
1	14354032	0.000190051	id1009419
1	14354866	0.000223714	id1009427
1	14357918	0.00023674	id1009435
1	14358907	0.000309173	id1009439
1	14359798	2.14558e-05	id1009441
1	14361247	0.00026908	id1009450
1	14362172	0.000219527	ud1000663
1	14390447	8.87399e-05	ud1000667
1	14414383	6.10007e-05	id1009468
1	14415015	3.98756e-05	id1009475
1	14418094	2.15894e-05	id1009493
1	14419728	0.000248836	id1009502
1	14423001	0.000180281	id1009521
1	14423238	0.000263513	id1009523
1	14423779	8.98061e-05	id1009526
1	14425717	6.53034e-05	id1009537
1	14426426	3.47503e-05	id1009540
1	14431517	0.000155077	id1009562
1	14442913	0.000275851	id1009597
1	14445727	0.000260618	id1009607
1	14448789	0.000364465	id1009615
1	14448881	0.000146956	id1009616
[truncated: 31,698 more rows]

## Sheet: Alpha Drought
Chromosome	Position	|beta|	SNP ID
1	13147	0.000208367	id1000001
1	73192	0.000123111	id1000003
1	74969	4.00587e-05	id1000005
1	75852	6.88958e-05	id1000007
1	75953	0.0001182	id1000008
1	91016	9.07461e-05	id1000011
1	146625	4.55083e-05	id1000013
1	149005	0.000121043	id1000015
1	149754	0.000212077	id1000016
1	151492	9.93509e-05	id1000020
1	152899	0.00019775	id1000024
1	172923	0.000190408	id1000027
1	173692	8.05855e-06	id1000030
1	195327	0.000247013	id1000043
1	199011	4.63493e-05	id1000051
1	202999	1.53269e-05	id1000057
1	203126	0.000363705	id1000058
1	205867	0.000133801	id1000062
1	212693	9.74975e-05	id1000074
1	212714	0.000112377	id1000075
1	257707	4.38103e-05	id1000079
1	260829	1.83531e-05	id1000080
1	263568	4.20472e-05	id1000086
1	263620	6.17235e-05	id1000087
1	266818	5.8545e-05	id1000091
1	267840	8.76915e-05	wd1000022
1	293504	2.48344e-05	wd1000029
1	320576	9.05543e-05	id1000093
1	325596	2.2387e-05	id1000104
1	327764	3.17083e-05	id1000109
1	330743	4.11967e-05	id1000115
1	334191	0.000133259	id1000122
1	337497	1.91731e-05	id1000130
1	337759	2.09104e-05	id1000131
1	347351	8.169e-05	id1000139
1	362376	4.60544e-05	id1000159
1	373610	3.1384e-05	id1000179
1	374285	7.90526e-05	id1000180
1	382818	0.000131326	id1000195
1	382993	3.97065e-05	id1000196
1	400383	0.000116351	id1000211
1	400599	5.23309e-05	id1000215
1	421263	0.000335977	id1000220
1	422620	0.000238953	id1000223
1	424825	0.000156193	id1000232
1	425527	0.000106653	id1000234
1	478157	0.000133138	ud1000033
1	481214	3.10316e-05	id1000255
1	481261	8.95781e-05	id1000256
1	481948	2.80624e-06	id1000259
1	503289	0.000111845	id1000264
1	513225	0.000128474	id1000280
1	514673	0.000143163	id1000283
1	522844	0.000108516	id1000309
1	524146	0.000186616	id1000313
1	524466	0.000128288	id1000315
1	535093	0.000266422	id1000324
1	539150	0.000151725	id1000327
1	539282	0.000222608	id1000328
1	550974	0.000348961	id1000337
1	551907	0.000250351	id1000341
1	553803	0.000542233	id1000350
1	556663	0.000552422	id1000354
1	565800	5.19675e-05	ud1000037
1	587347	0.000164227	id1000386
1	588688	0.000176569	id1000392
1	589428	0.000142201	id1000399
1	591188	6.71929e-05	id1000407
1	604886	0.000232157	id1000420
1	605246	0.000333544	id1000423
1	621002	0.000315413	id1000435
1	624141	0.000332436	id1000445
1	626883	0.000220284	id1000452
1	634206	0.000126855	id1000478
1	635265	0.000116571	id1000482
1	645772	1.07501e-05	id1000503
1	646119	1.7897e-05	id1000506
1	652340	4.86001e-05	id1000529
1	654362	0.000291199	id1000542
1	656330	0.000158231	id1000547
1	657891	2.63148e-05	id1000556
1	716463	0.000197216	id1000568
1	721567	0.000183037	id1000585
1	721981	0.000199772	id1000589
1	722307	0.000141033	id1000590
1	722787	4.41414e-05	id1000595
1	723562	0.000310525	id1000603
1	726631	0.000441333	id1000618
1	740171	0.000181712	id1000660
1	740575	0.000109112	id1000661
1	740630	0.000114996	id1000662
1	741009	0.000218354	id1000665
1	741205	0.000112958	id1000668
1	742351	0.000148984	id1000673
1	743793	5.97588e-05	id1000685
1	743887	0.00013763	id1000686
1	789202	0.000199503	id1000711
1	793207	0.000702866	id1000719
1	841232	0.000149664	id1000721
1	846800	0.000183666	id1000744
1	851786	0.000457509	id1000759
1	852979	0.000173524	id1000770
1	853111	0.000294167	id1000771
1	853376	1.21828e-05	id1000773
1	854846	0.000125472	id1000776
1	857144	1.2531e-06	id1000781
1	857563	0.000235202	id1000783
1	860731	9.71617e-05	id1000801
1	863174	8.63309e-05	id1000806
1	874021	0.000178932	ud1000052
1	922418	4.91915e-05	id1000841
1	923297	0.000149465	id1000846
1	923560	0.00025798	id1000848
1	923986	0.000204651	id1000852
1	924152	0.000131787	id1000854
1	924341	0.000216817	id1000855
1	924398	0.000476142	id1000856
1	924532	0.000181128	id1000857
1	924715	0.000237277	id1000858
1	927608	0.000162994	id1000866
1	929007	3.58365e-05	id1000875
1	929166	0.000170904	id1000876
1	961973	0.000371336	id1000881
1	1003600	0.000192046	id1000886
1	1004726	0.000231522	id1000894
1	1008219	0.000133691	id1000911
1	1009815	0.000159423	id1000922
1	1010064	0.000258174	id1000923
1	1012640	9.35947e-05	ud1000059
1	1039577	0.000123407	id1000934
1	1039823	0.000123043	id1000940
1	1040322	6.08435e-05	id1000941
1	1042817	2.60529e-05	id1000947
1	1043946	7.41218e-05	id1000955
1	1044028	8.56947e-05	id1000956
1	1045699	4.0933e-05	id1000960
1	1052989	0.000226856	id1000965
1	1053413	5.90045e-05	id1000967
1	1053585	0.000210343	id1000968
1	1058381	6.65944e-05	id1000974
1	1059903	0.000333367	id1000977
1	1072211	0.000333873	id1000980
1	1087665	8.05297e-05	id1000987
1	1090580	0.000253776	id1000994
1	1091901	0.000296831	id1000996
1	1093786	1.63699e-05	id1000999
1	1094263	0.000151868	id1001003
1	1094743	0.000271462	id1001006
1	1095730	0.000364434	id1001009
1	1120560	0.00031797	id1001015
1	1120616	0.000442498	id1001017
1	1121865	3.71851e-05	id1001021
1	1122165	0.000126053	id1001022
1	1124807	0.000393097	id1001028
1	1149555	9.18668e-05	id1001037
1	1164385	1.51178e-05	id1001041
1	1164771	2.49131e-05	id1001042
1	1166717	3.07137e-05	id1001049
1	1167141	9.08636e-06	id1001051
1	1167821	6.29858e-05	id1001055
1	1168079	7.98609e-05	id1001056
1	1168753	5.61351e-05	id1001057
1	1169433	4.25194e-05	id1001060
1	1169531	7.87814e-06	id1001062
1	1172634	0.000346299	id1001069
1	1174585	9.67619e-05	id1001073
1	1175090	0.000106083	id1001074
1	1176001	0.000194579	id1001077
1	1201724	1.89176e-05	id1001102
1	1227512	0.000275128	id1001106
1	1248796	0.000352291	id1001110
1	1248892	0.000293425	id1001111
1	1287772	1.76665e-07	id1001117
1	1290079	8.75778e-05	id1001120
1	1292515	0.00020656	ud1000068
1	1326271	0.000180427	id1001125
1	1337430	3.04579e-05	wd1000045
1	1357451	0.000429262	wd1000058
1	1401052	0.000217305	id1001128
1	1402093	4.55004e-05	id1001130
1	1406386	6.99999e-05	id1001136
1	1408298	4.60225e-05	id1001141
1	1415064	0.000128111	id1001153
1	1416110	0.000195176	id1001157
1	1429278	9.97019e-06	id1001165
1	1430255	5.48229e-06	id1001167
1	1437674	3.142e-05	id1001176
1	1444302	0.000184231	id1001182
1	1444562	9.34487e-06	ud1000074
1	1483675	0.000105234	ud1000077
1	1489688	0.000266103	id1001184
1	1490141	0.000298871	id1001186
1	1490627	3.14434e-05	id1001187
1	1493483	9.86303e-05	id1001194
1	1497091	0.000579468	id1001200
1	1500351	3.82898e-05	id1001206
1	1501263	9.41486e-06	id1001209
1	1502529	0.000131612	id1001213
1	1503278	2.36831e-06	id1001218
1	1504625	0.000300569	id1001224
1	1506081	3.10028e-05	id1001229
1	1509625	0.000300571	id1001235
1	1511711	0.000178816	id1001247
1	1514218	6.6432e-05	id1001256
1	1533575	0.00010303	id1001262
1	1535455	6.44977e-06	id1001266
1	1539533	7.05824e-06	id1001274
1	1539706	4.05266e-05	id1001275
1	1539860	0.000113156	id1001276
1	1540137	0.000242448	id1001277
1	1540484	0.000235238	id1001278
1	1541209	0.000165331	id1001280
1	1565728	0.000274761	ud1000087
1	1602005	0.000252295	ud1000097
1	1603331	7.10071e-05	id1001284
1	1603855	3.86958e-05	id1001285
1	1604769	0.000151888	id1001286
1	1607497	7.7214e-05	id1001290
1	1607534	0.000209147	id1001291
1	1641592	0.000112196	id1001296
1	1670145	6.78864e-05	id1001298
1	1670890	0.000459525	id1001301
1	1676404	0.000151787	id1001318
1	1678641	0.000176972	id1001320
1	1679472	6.19244e-05	id1001325
1	1700427	6.17899e-05	id1001332
1	1704366	0.00018519	id1001340
1	1706993	0.000140681	ud1000100
1	1766057	1.08725e-05	id1001356
1	1775122	0.000511289	id1001366
1	1775737	6.94588e-05	id1001368
1	1776012	0.000192046	id1001370
1	1777839	9.01709e-05	id1001376
1	1829683	0.000148116	id1001383
1	1835924	0.000141313	id1001395
1	1836171	7.82155e-05	id1001396
1	1844850	0.000217114	id1001420
1	1845277	7.32616e-05	id1001423
1	1848812	0.000167155	id1001428
1	1850165	8.01138e-05	id1001430
1	1850924	0.000310116	id1001432
1	1854227	0.000205753	id1001436
1	1869350	8.61749e-05	id1001452
1	1869827	0.000217131	id1001454
1	1871026	0.000286523	id1001458
1	1892584	0.000170902	id1001464
1	1893214	6.12341e-05	id1001465
1	1906037	0.000179476	id1001478
1	1938001	0.000130755	id1001483
1	1939907	0.000312983	id1001487
1	1943340	4.51985e-05	id1001500
1	1944794	9.0929e-06	id1001509
1	1965548	7.02531e-05	id1001516
1	1973376	0.000184382	id1001539
1	1973868	0.000421863	id1001542
1	1978258	0.000243443	id1001572
1	1983125	0.000176128	id1001588
1	1983445	0.000275377	id1001591
1	1990638	6.73024e-05	id1001599
1	1995450	3.39546e-06	id1001602
1	2037657	0.000370271	wd1000121
1	2054855	0.000448672	id1001633
1	2055094	0.00042924	id1001636
1	2057827	0.000220572	id1001638
1	2069677	7.00954e-05	id1001645
1	2073898	0.000148278	id1001655
1	2078005	0.000249824	id1001662
1	2078730	7.07894e-05	id1001664
1	2080456	3.60155e-05	id1001665
1	2098423	0.000278115	id1001677
1	2098804	0.000116661	id1001678
1	2099423	0.000216601	id1001680
1	2099471	0.000233916	id1001681
1	2101002	0.000376168	id1001685
1	2102204	0.000131619	id1001688
1	2112779	0.000105788	id1001692
1	2115148	9.20614e-05	id1001700
1	2116690	0.000217017	id1001703
1	2118023	2.5032e-05	id1001709
1	2118470	5.29694e-05	id1001713
1	2118765	0.000562665	id1001714
1	2118966	0.000111236	id1001715
1	2119093	2.93691e-05	id1001716
1	2131985	0.000287619	id1001728
1	2132023	0.00043649	id1001729
1	2134637	0.000352354	id1001731
1	2135874	0.000443879	id1001734
1	2136478	0.000338797	id1001735
1	2213614	0.000274322	wd1000174
1	2237940	0.000464353	wd1000189
1	2249164	0.00021247	id1001740
1	2249789	0.000461336	id1001742
1	2252445	0.000311703	id1001748
1	2253725	6.2678e-05	id1001754
1	2258237	0.000191199	id1001764
1	2259273	2.78561e-05	id1001768
1	2261208	0.000112365	id1001775
1	2261920	0.000185612	id1001779
1	2266965	0.000429678	id1001795
1	2267154	0.000185727	id1001798
1	2270427	0.000135855	id1001810
1	2270450	0.000294292	id1001811
1	2276961	0.000453395	id1001821
1	2277143	8.90235e-05	id1001823
1	2290936	0.000226357	id1001839
1	2292282	0.000650928	id1001843
1	2292904	0.000287523	id1001845
1	2293711	0.000276723	id1001849
1	2294836	0.000438159	id1001851
1	2296568	0.000128026	id1001855
1	2297298	0.000598559	ud1000129
1	2327387	7.94613e-05	ud1000132
1	2328243	0.000282633	id1001857
1	2334213	1.05557e-06	id1001858
1	2355260	0.000227283	id1001864
1	2355895	0.000319285	id1001870
1	2357978	0.00019814	id1001876
1	2361426	0.000247799	id1001887
1	2361701	0.00020137	id1001891
1	2362020	1.32909e-06	id1001895
1	2362495	0.000735757	id1001896
1	2370596	2.32227e-06	id1001899
1	2373616	7.84203e-05	id1001905
1	2379820	2.79466e-05	id1001914
1	2380137	0.000137917	id1001915
1	2380475	0.000276391	id1001916
1	2383307	0.00025848	id1001924
1	2383808	0.000134207	id1001927
1	2400362	7.27291e-05	id1001936
1	2439647	0.000271442	wd1000197
1	2569781	0.000435581	id1001981
1	2585620	7.14685e-05	id1002025
1	2586042	9.98788e-05	id1002029
1	2586766	0.000152895	id1002033
1	2590115	0.000237486	id1002045
1	2591017	0.000485803	id1002048
1	2605844	0.000242092	id1002058
1	2606283	0.000233479	id1002060
1	2609085	9.62836e-05	id1002076
1	2610666	0.000171251	id1002080
1	2611982	0.000431603	id1002081
1	2634501	0.000594349	id1002097
1	2674113	4.93095e-05	id1002108
1	2688263	8.29918e-05	id1002120
1	2689690	5.82978e-05	id1002122
1	2701155	0.000175892	id1002126
1	2701870	5.15747e-05	id1002128
1	2705338	0.000547706	id1002143
1	2705614	0.00055469	id1002146
1	2706551	3.33291e-05	id1002149
1	2707131	2.78112e-05	id1002151
1	2707476	0.000169456	id1002153
1	2725468	0.000690341	id1002158
1	2726187	0.000548865	id1002159
1	2727493	0.00040266	id1002163
1	2728045	0.000327902	id1002165
1	2769040	9.59869e-05	id1002176
1	2772360	0.000215598	ud1000149
1	2800954	0.000123111	id1002184
1	2806522	7.27869e-05	id1002198
1	2834562	0.000455901	ud1000154
1	2844330	0.000231539	id1002215
1	2846327	0.000187978	id1002227
1	2848338	0.000201838	id1002237
1	2863621	0.000323584	id1002266
1	2863898	0.000466588	id1002267
1	2894250	0.000181905	id1002284
1	2897384	8.36904e-05	id1002298
1	2897613	0.000171174	id1002300
1	2899077	0.000469894	id1002308
1	2900116	0.000242723	id1002311
1	2919431	0.000210458	id1002315
1	2924187	0.00017011	id1002330
1	2924549	0.00025658	id1002331
1	2926858	0.00018168	id1002334
1	2963449	0.000173155	id1002336
1	2974417	1.33268e-05	id1002362
1	2975692	0.000347976	id1002366
1	2977180	0.000300578	id1002368
1	2977860	0.000275211	id1002370
1	2978326	0.000158828	id1002371
1	2979582	0.000438124	id1002373
1	3030868	0.0002826	id1002395
1	3052220	0.000335002	id1002416
1	3058941	0.000333843	ud1000186
1	3086333	0.000130511	ud1000187
1	3086655	0.000198043	id1002426
1	3088221	0.000106354	id1002431
1	3090666	0.00010752	id1002446
1	3092377	0.000143043	id1002452
1	3093093	4.05308e-05	id1002456
1	3096543	4.57592e-05	id1002477
1	3103801	0.000179426	ud1000189
1	3130690	5.14915e-05	ud1000190
1	3130836	2.94081e-05	id1002494
1	3130962	3.41694e-05	id1002495
1	3134826	1.72465e-05	id1002498
1	3149027	0.000222621	id1002509
1	3180818	7.83331e-05	id1002518
1	3183395	0.000125426	id1002529
1	3183885	0.000128721	id1002531
1	3194253	8.70628e-05	id1002535
1	3285074	8.48669e-05	id1002547
1	3316630	1.25525e-05	id1002572
1	3328456	9.73288e-05	id1002622
1	3329369	7.54187e-05	id1002625
1	3332043	8.5446e-05	id1002635
1	3332734	2.56987e-05	id1002641
1	3335235	9.54914e-05	id1002647
1	3340207	0.000216744	id1002671
1	3346735	0.000100803	id1002705
1	3351659	8.95054e-05	id1002728
1	3352365	0.000142889	id1002730
1	3353477	0.00010002	id1002732
1	3361471	0.000306592	id1002745
1	3363353	0.000174357	id1002749
1	3369209	0.000194073	id1002759
1	3369228	0.000312098	id1002760
1	3397754	0.000168177	id1002770
1	3398048	0.000303973	id1002773
1	3398103	0.000283445	id1002774
1	3398228	0.000389044	id1002776
1	3400773	0.000156018	id1002788
1	3419119	0.00011862	id1002793
1	3425056	0.000208887	id1002809
1	3434148	2.30563e-05	id1002825
1	3434442	0.000296313	id1002826
1	3446298	0.000274784	id1002832
1	3446754	0.000183434	id1002833
1	3461494	1.84293e-05	id1002838
1	3461948	3.95782e-05	id1002840
1	3463018	0.000204451	id1002842
1	3467850	0.000225308	id1002852
1	3478928	0.00019322	id1002856
1	3479097	2.94351e-05	id1002857
1	3479541	3.69255e-05	id1002859
1	3481990	1.41442e-05	id1002863
1	3482103	4.51427e-05	id1002864
1	3502592	0.000234871	id1002871
1	3503090	0.000222257	id1002873
1	3503292	0.000301926	id1002875
1	3506466	0.000237102	id1002878
1	3506991	0.000178734	id1002880
1	3508893	0.000224092	id1002888
1	3509242	8.98855e-05	id1002889
1	3527049	9.20496e-05	id1002896
1	3527241	7.22659e-05	id1002897
1	3528691	8.15107e-05	id1002899
1	3529176	0.000227651	id1002902
1	3533720	0.000399155	id1002906
1	3533877	0.000404154	id1002908
1	3559767	0.000136853	id1002912
1	3569135	0.000277198	id1002919
1	3569488	9.21191e-05	id1002920
1	3572015	0.000179727	id1002928
1	3573350	0.000465484	id1002930
1	3593481	7.65914e-05	id1002936
1	3596871	2.73269e-05	id1002940
1	3597160	0.000101283	id1002941
1	3615627	0.000230836	id1002947
1	3637152	0.000215847	id1002962
1	3658950	0.000383592	id1002966
1	3663140	0.000137069	id1002979
1	3665220	0.000294234	id1002985
1	3665839	3.47487e-05	id1002991
1	3679685	0.000351704	id1003008
1	3681762	0.000135406	id1003019
1	3692489	0.000252837	id1003026
1	3695404	0.000508419	id1003036
1	3695840	0.000114464	id1003037
1	3697470	6.52891e-06	id1003043
1	3700291	0.00034572	id1003050
1	3711264	0.000359962	id1003056
1	3713661	0.000335238	id1003064
1	3726651	0.00036791	id1003089
1	3728297	7.32938e-05	id1003093
1	3728341	0.000235793	id1003094
1	3731290	6.96146e-05	id1003102
1	3733953	0.000245517	id1003108
1	3735606	3.80189e-05	id1003111
1	3735623	0.000261164	id1003112
1	3736131	0.000363956	id1003114
1	3736712	3.02273e-05	id1003115
1	3775914	7.90114e-05	id1003126
1	3778147	0.000333245	id1003132
1	3780918	0.000393784	id1003138
1	3801746	9.97027e-05	id1003144
1	3819261	0.000345853	id1003156
1	3819526	0.000328539	id1003157
1	3820627	2.58953e-05	id1003163
1	3821059	0.000122892	id1003164
1	3822585	0.000300475	id1003168
1	3823861	7.35037e-05	id1003170
1	3824930	0.000279107	id1003171
1	3828299	0.000197497	id1003182
1	3829435	0.000334382	id1003191
1	3829513	0.000132932	id1003193
1	3830323	0.000365162	id1003200
1	3834596	8.00294e-06	id1003213
1	3848043	0.000234404	ud1000229
1	3874081	0.000340196	id1003225
1	3878255	0.00026475	id1003237
1	3881082	0.000153033	id1003245
1	3917517	0.000321658	id1003248
1	3918654	8.4198e-05	id1003249
1	3919581	0.000234908	id1003251
1	3919906	0.00019176	id1003252
1	3921118	0.00032478	id1003253
1	3923048	0.000272337	id1003255
1	3924288	0.000464183	id1003256
1	3926336	0.000150206	id1003260
1	3926693	0.000612429	id1003261
1	3940360	0.000533549	id1003269
1	3942155	0.000450937	id1003271
1	3957573	9.90874e-05	id1003279
1	3966354	4.11327e-05	id1003293
1	3981585	0.000208026	id1003304
1	3981816	6.22729e-05	id1003307
1	3984666	0.000303777	id1003312
1	3990462	0.000383178	id1003325
1	3994106	3.96769e-05	id1003336
1	3994178	0.000230057	id1003337
1	4004917	1.35706e-05	id1003344
1	4005467	0.000190456	id1003345
1	4006006	0.000228702	id1003348
1	4008219	0.000236053	id1003359
1	4011484	0.000231075	id1003362
1	4011648	9.67118e-05	id1003363
1	4031092	0.0001218	id1003370
1	4032636	0.000207263	id1003372
1	4037343	0.000268863	id1003376
1	4059318	0.000352411	id1003383
1	4060444	0.000227483	id1003386
1	4089558	0.000304237	id1003397
1	4091359	2.03694e-05	id1003399
1	4091647	0.000349036	id1003400
1	4095765	0.000154271	id1003403
1	4096769	0.000207949	id1003407
1	4098494	4.85635e-05	id1003409
1	4114249	8.8837e-05	id1003423
1	4116087	0.000445932	id1003426
1	4125084	9.2765e-05	id1003441
1	4136311	0.000108808	id1003447
1	4140544	0.000410798	id1003456
1	4143766	7.2742e-05	id1003465
1	4147911	0.000321063	id1003475
1	4148533	0.000108694	id1003479
1	4151213	0.000455405	id1003483
1	4153991	0.000329166	id1003487
1	4172403	0.000197703	id1003490
1	4177640	2.0335e-06	id1003496
1	4180711	4.47667e-06	id1003500
1	4206703	0.00014235	id1003505
1	4208827	0.000132139	id1003509
1	4229753	2.72231e-05	id1003517
1	4233856	0.00026743	id1003519
1	4239811	0.00046613	id1003532
1	4241700	0.000138936	id1003538
1	4257973	0.000161048	id1003552
1	4259452	0.000143466	id1003559
1	4260025	0.000153803	id1003561
1	4260192	0.000429947	id1003562
1	4260328	0.000179215	id1003564
1	4264985	0.000202336	id1003571
1	4267262	0.000157251	id1003576
1	4268162	6.3503e-05	id1003578
1	4268587	0.000617693	id1003579
1	4300550	4.77611e-05	ud1000245
1	4315741	8.0878e-06	id1003592
1	4316129	0.00020071	id1003593
1	4318247	0.000268556	id1003596
1	4318289	0.000173703	id1003597
1	4319848	2.66607e-05	id1003602
1	4321629	0.000263796	id1003608
1	4329168	9.64383e-05	id1003611
1	4329799	0.00044238	id1003612
1	4332541	0.00028022	id1003619
1	4334704	0.000255195	id1003623
1	4380408	0.000253771	id1003636
1	4382021	0.000210882	id1003639
1	4386570	0.000253789	id1003645
1	4387788	0.000404469	id1003650
1	4397344	0.000153299	id1003672
1	4398822	6.73654e-05	id1003675
1	4403404	0.000362408	id1003686
1	4403617	0.000262852	id1003687
1	4405100	9.98789e-05	id1003690
1	4407400	2.59582e-05	id1003693
1	4422641	4.12084e-05	id1003712
1	4422794	0.000342227	id1003713
1	4423202	9.31929e-05	id1003715
1	4426330	0.000118024	id1003729
1	4426772	9.95387e-05	id1003733
1	4490727	0.000164679	id1003752
1	4510363	9.31434e-05	id1003754
1	4510445	0.00016385	id1003755
1	4510589	0.000158481	id1003756
1	4510971	0.000286498	id1003757
1	4514425	0.000578039	id1003766
1	4517310	0.000191227	id1003776
1	4543494	1.55098e-05	id1003784
1	4545468	0.000174413	id1003789
1	4545763	1.67942e-05	id1003791
1	4581157	3.35117e-05	id1003796
1	4582766	0.000279596	id1003800
1	4582879	0.000123352	id1003802
1	4590266	1.02125e-05	id1003818
1	4619884	0.000359812	id1003820
1	4621986	7.10596e-06	id1003824
1	4645923	0.000293947	id1003838
1	4646140	0.000519706	id1003839
1	4646221	4.76942e-05	id1003840
1	4647100	0.000190373	id1003842
1	4647440	2.98234e-05	id1003843
1	4648125	0.000195942	id1003847
1	4649725	1.52212e-05	id1003850
1	4650543	8.60847e-05	id1003853
1	4650842	0.000103359	id1003854
1	4676444	0.000469811	id1003858
1	4677218	0.000330081	id1003861
1	4677783	0.000364043	id1003863
1	4679517	0.00014839	id1003869
1	4682262	8.27943e-05	id1003877
1	4701723	3.09522e-05	id1003879
1	4703211	2.60103e-05	id1003887
1	4707475	0.000239583	id1003893
1	4736704	9.62069e-05	id1003902
1	4738970	7.32491e-05	id1003908
1	4739026	2.96917e-05	id1003909
1	4752891	0.000253197	id1003919
1	4754473	0.000100519	id1003922
1	4790369	0.000330873	id1003924
1	4791522	7.02536e-05	id1003926
1	4793566	0.000128866	id1003927
1	4795262	0.000221978	id1003929
1	4816430	1.70238e-05	id1003932
1	4820586	0.000354101	id1003941
1	4824928	0.000266732	id1003946
1	4846525	3.96763e-05	id1003947
1	4850377	0.00021512	id1003955
1	4852668	6.16662e-05	id1003959
1	4853002	0.000326884	id1003960
1	4869563	0.000219322	id1003966
1	4870786	0.000223651	id1003969
1	4871587	0.000269358	id1003974
1	4890114	6.71435e-05	id1003996
1	4892118	3.68151e-05	id1004001
1	4894645	6.37772e-06	id1004007
1	4923148	0.000139837	id1004031
1	4948173	6.67209e-05	id1004035
1	4968392	0.000277206	ud1000285
1	4970993	0.0003291	id1004041
1	4974150	3.47507e-05	id1004044
1	4974371	0.000382684	id1004045
1	5018038	0.000131949	id1004061
1	5018343	5.81174e-05	id1004065
1	5024932	0.000190793	id1004077
1	5028045	5.88041e-05	id1004079
1	5035455	5.22948e-05	id1004092
1	5035977	9.8201e-06	id1004093
1	5063126	2.94783e-05	id1004097
1	5064371	0.000202882	id1004099
1	5068572	2.97033e-05	id1004106
1	5093807	0.000731531	id1004114
1	5096113	0.000777966	id1004122
1	5097346	6.03486e-05	id1004130
1	5098047	0.000795418	id1004136
1	5100767	0.000173821	id1004143
1	5111154	0.000977109	id1004146
1	5115299	0.000159948	id1004154
1	5129109	0.000190828	id1004156
1	5129286	0.000675327	id1004157
1	5129492	4.76067e-05	id1004159
1	5133796	0.000580669	id1004164
1	5134346	0.000936319	id1004166
1	5135425	0.000589711	id1004169
1	5216199	7.99761e-05	id1004179
1	5216641	9.0613e-06	id1004182
1	5216866	4.60585e-05	id1004185
1	5219589	0.000200395	id1004198
1	5239748	0.000176626	ud1000297
1	5256670	4.03103e-05	id1004202
1	5257130	0.000176008	id1004204
1	5260864	1.13285e-05	id1004213
1	5263642	1.3878e-05	id1004220
1	5289075	7.24068e-05	id1004223
1	5316048	0.000101225	id1004230
1	5316439	0.000246076	id1004231
1	5320235	0.000244295	id1004234
1	5325062	0.000491351	id1004242
1	5329545	2.97947e-05	id1004251
1	5332883	3.14319e-05	id1004256
1	5367761	0.000154752	id1004257
1	5417069	0.00061001	id1004290
1	5427557	6.28792e-05	id1004294
1	5431650	0.000152732	id1004301
1	5432024	8.70936e-05	id1004302
1	5434432	5.23799e-05	id1004305
1	5435395	0.000618461	id1004308
1	5437204	8.53199e-05	id1004310
1	5438964	0.000100743	id1004313
1	5441863	2.20424e-05	id1004319
1	5474646	6.02859e-05	id1004328
1	5474749	2.73253e-05	id1004329
1	5476190	0.000241859	id1004330
1	5476324	0.000510697	id1004333
1	5478606	0.000299795	id1004341
1	5478645	0.000252383	id1004342
1	5481198	0.000396436	id1004348
1	5512115	3.97292e-05	id1004369
1	5515647	0.000107767	id1004376
1	5552143	0.000134454	id1004379
1	5562443	0.000110954	id1004380
1	5565206	7.3567e-05	id1004384
1	5565375	5.45825e-05	id1004385
1	5566444	4.28314e-06	id1004389
1	5568860	0.000156221	id1004393
1	5589473	0.000188754	id1004397
1	5591893	0.000100755	id1004402
1	5594377	7.76502e-06	id1004404
1	5596859	4.86375e-05	id1004407
1	5631963	0.000242754	id1004418
1	5635088	4.59306e-05	id1004423
1	5635231	0.000264046	id1004424
1	5647220	2.20878e-05	wd1000208
1	5693751	1.63292e-05	id1004433
1	5698636	1.53877e-05	id1004440
1	5700835	4.3708e-05	id1004447
1	5722378	0.000133946	id1004454
1	5725789	8.99946e-06	id1004466
1	5726642	0.000150169	id1004468
1	5726977	0.000159338	id1004471
1	5728668	0.000312644	id1004479
1	5764181	0.000135978	id1004491
1	5766779	0.000832325	id1004494
1	5771346	7.58661e-05	id1004497
1	5794352	0.000120234	id1004509
1	5811323	7.84402e-05	id1004548
1	5812437	7.07926e-05	id1004556
1	5813572	0.000146073	id1004562
1	5815301	9.98712e-05	id1004576
1	5835866	0.00030104	id1004591
1	5836074	0.000224621	id1004592
1	5839280	0.00041401	id1004602
1	5894922	0.000454391	id1004627
1	5897430	0.000430758	id1004630
1	5898200	2.05507e-05	id1004633
1	5898486	0.000226574	id1004634
1	5911668	0.000285523	id1004651
1	5944447	0.000107738	id1004659
1	5944703	0.000299762	id1004660
1	5976727	0.000190567	id1004669
1	5976754	2.8813e-05	id1004670
1	5982372	0.000292044	id1004686
1	6003489	0.000166242	id1004691
1	6004190	6.65544e-05	id1004693
1	6007069	2.25261e-07	id1004698
1	6009782	0.00028609	id1004703
1	6035816	0.000434266	id1004725
1	6036592	0.000631284	id1004726
1	6078616	0.000515778	id1004753
1	6098054	0.00049829	id1004758
1	6099057	6.87362e-05	id1004759
1	6102553	0.00038798	id1004769
1	6113242	0.000300898	id1004772
1	6113636	6.08347e-06	id1004773
1	6118057	0.000107384	id1004788
1	6118830	0.000420251	id1004789
1	6131305	0.000166377	id1004800
1	6131399	0.000316797	id1004802
1	6131507	0.000200991	id1004803
1	6131896	0.000497175	id1004806
1	6135111	0.000229395	id1004815
1	6136479	0.000252913	id1004817
1	6187297	5.92219e-05	id1004824
1	6195784	0.000191291	id1004841
1	6216693	0.000184092	id1004843
1	6219761	0.000116837	id1004849
1	6223858	0.000792307	id1004853
1	6224212	0.000154313	id1004854
1	6244002	0.000290354	id1004858
1	6245897	0.000104677	id1004863
1	6246721	0.000222866	id1004865
1	6248553	0.00084689	id1004872
1	6249141	0.000298351	id1004873
1	6249695	0.000249238	id1004874
1	6267947	0.000224562	id1004876
1	6268180	0.000108889	id1004877
1	6277258	0.000191632	id1004882
1	6301750	0.000242461	id1004903
1	6324877	0.000146192	id1004905
1	6330042	0.000143579	id1004938
1	6332190	2.93541e-05	id1004949
1	6332303	0.000187519	id1004951
1	6332825	0.00034915	id1004952
1	6352807	0.000245605	id1004959
1	6353162	0.000199146	id1004960
1	6354064	2.41579e-05	id1004961
1	6358102	0.000298269	id1004972
1	6381052	0.000113029	id1004975
1	6382884	8.72847e-05	id1004976
1	6420369	0.0001906	id1004985
1	6443474	0.000142237	id1004994
1	6444367	0.000152701	id1004998
1	6447190	8.16058e-05	id1005000
1	6494174	8.74809e-05	id1005011
1	6494458	1.13505e-05	id1005013
1	6494861	0.000102259	id1005015
1	6502036	4.27965e-05	id1005029
1	6506725	2.6499e-05	id1005039
1	6507269	8.64894e-05	id1005042
1	6508922	1.4025e-05	id1005049
1	6520870	0.00012596	id1005053
1	6521041	0.000105512	id1005056
1	6522024	0.000170814	id1005063
1	6524460	6.31215e-05	id1005067
1	6525987	4.97172e-05	id1005075
1	6528767	8.7541e-05	id1005078
1	6532939	9.0648e-05	id1005086
1	6533933	0.000114179	id1005088
1	6540463	0.00026609	id1005102
1	6542217	8.21343e-05	id1005103
1	6620704	5.76324e-05	wd1000235
1	6621338	8.00113e-05	id1005112
1	6625922	0.000158327	id1005122
1	6628455	0.000151195	id1005125
1	6630575	7.22359e-05	id1005129
1	6639911	8.00438e-05	id1005131
1	6660627	0.000291025	id1005134
1	6663058	2.34101e-05	id1005136
1	6663413	0.000654707	id1005138
1	6666544	0.000909886	id1005141
1	6667083	0.000569173	id1005142
1	6667898	0.000301535	id1005143
1	6684669	0.000650118	id1005144
1	6690871	0.000205721	id1005155
1	6691495	0.00140262	id1005158
1	6717533	0.000604573	id1005162
1	6717946	0.000584495	id1005164
1	6718251	0.000100477	id1005166
1	6765662	0.000542588	id1005170
1	6786032	0.000420163	id1005173
1	6791688	0.000633885	id1005176
1	6793133	0.00101151	id1005178
1	6793643	0.000405649	id1005180
1	6846173	0.000240091	id1005182
1	6849958	0.000146939	id1005183
1	6881038	0.000781934	id1005200
1	6881608	0.000466911	id1005201
1	6894356	0.000562089	id1005216
1	6895165	0.000591887	id1005218
1	6898813	5.91159e-05	id1005226
1	6899271	0.000100675	id1005228
1	6900427	0.000100674	id1005232
1	6901321	0.000201986	id1005237
1	6901826	0.000645459	id1005238
1	6902610	0.000596698	id1005239
1	6905400	0.00014727	id1005243
1	6908222	0.000562096	id1005251
1	6909074	0.000577771	id1005254
1	6915738	0.000599196	wd1000240
1	6952822	0.000335916	wd1000243
1	6971446	0.000232072	id1005256
1	6971525	0.000212285	id1005257
1	6973428	0.000258497	id1005261
1	6974898	0.000516286	id1005263
1	6974988	0.000457447	id1005264
1	6977891	0.000324139	id1005269
1	6989751	0.00017161	id1005271
1	6992254	6.74241e-05	id1005277
1	6995910	0.000560784	id1005282
1	7012862	7.4911e-05	id1005286
1	7013248	0.000309956	id1005287
1	7014262	0.000541839	dd1000009
1	7014955	0.000578014	dd1000015
1	7015126	0.00051237	id1005290
1	7015244	7.25401e-05	id1005291
1	7015465	0.000484034	id1005292
1	7015503	9.10379e-05	id1005293
1	7015736	0.000153711	dd1000022
1	7015826	0.000240841	id1005296
1	7016241	9.29545e-05	dd1000032
1	7016392	0.000751147	id1005297
1	7016643	9.13395e-05	id1005298
1	7016944	0.000497492	dd1000036
1	7017159	0.000312132	id1005300
1	7017302	0.000619645	id1005301
1	7017406	0.000583333	id1005302
1	7017781	0.000512393	id1005306
1	7017909	7.91614e-05	id1005307
1	7017962	0.000482083	id1005308
1	7018045	0.00025479	dd1000052
1	7018368	8.33045e-05	dd1000053
1	7018577	0.000122151	id1005309
1	7018635	0.000128388	dd1000055
1	7018919	0.000106789	id1005311
1	7019063	0.000415977	id1005312
1	7019095	0.000246906	dd1000065
1	7019170	0.000590722	dd1000066
1	7019261	0.000323582	id1005313
1	7019293	0.000520831	id1005314
1	7019571	9.13536e-05	dd1000071
1	7019592	0.000111103	dd1000072
1	7019687	0.000297937	dd1000073
1	7019970	0.000400076	id1005315
1	7020822	0.000404376	id1005316
1	7038503	3.99256e-05	id1005318
1	7039123	4.31032e-05	id1005319
1	7039168	0.000443577	id1005320
1	7039215	0.00030899	id1005321
1	7039617	5.24595e-05	dd1000090
1	7039671	0.000495628	dd1000091
1	7040499	0.000353896	id1005322
1	7041008	0.000471113	id1005323
1	7041209	0.000648	id1005324
1	7041661	9.27969e-05	dd1000097
1	7042098	0.000396108	id1005325
1	7042688	0.000257489	dd1000103
1	7042704	0.000101271	dd1000104
1	7043796	0.000278295	id1005327
1	7044190	0.000595908	dd1000108
1	7044893	0.000369051	id1005328
1	7044913	5.45216e-05	id1005329
1	7045039	0.000445434	dd1000112
1	7045445	0.000525178	id1005330
1	7045983	0.000194562	id1005331
1	7046652	0.000175225	id1005334
1	7046840	0.000552593	id1005336
1	7046962	7.71833e-05	dd1000121
1	7047000	0.000384259	id1005337
1	7049980	0.000452614	id1005339
1	7050425	0.000309939	id1005341
1	7051183	0.00047925	dd1000141
1	7051206	0.000555689	dd1000142
1	7051725	9.54676e-05	dd1000147
1	7051945	0.000189873	dd1000149
1	7052010	0.000410153	id1005350
1	7053303	0.000468779	dd1000153
1	7053339	0.000422375	dd1000154
1	7053425	0.000616406	dd1000157
1	7053453	0.000320716	id1005351
1	7069274	0.000123099	dd1000165
1	7072810	0.000168215	dd1000173
1	7086172	0.000120948	id1005353
1	7087178	0.000175614	id1005354
1	7087482	0.00014995	dd1000186
1	7087660	0.000122827	id1005355
1	7087762	0.000122831	dd1000189
1	7087946	2.0803e-05	id1005356
1	7088520	0.000267963	id1005357
1	7088552	7.4961e-05	id1005358
1	7089419	4.0257e-05	id1005359
1	7089736	0.000232383	id1005360
1	7089760	3.81634e-07	id1005361
1	7089814	0.0001283	dd1000200
1	7090362	3.16014e-05	id1005364
1	7090457	0.000152324	id1005365
1	7091281	8.32692e-05	dd1000213
1	7091470	0.000143263	id1005367
1	7091749	5.50296e-05	id1005368
1	7093641	8.17168e-05	dd1000225
1	7094007	0.000370915	id1005372
1	7094548	0.000444666	id1005374
1	7094643	0.000130332	id1005375
1	7094978	0.000285707	id1005376
1	7095314	6.11872e-05	id1005377
1	7095872	0.000275388	id1005378
1	7096349	1.15934e-05	id1005380
1	7096469	0.00049251	id1005381
1	7096758	0.000364421	dd1000244
1	7096952	0.000148448	dd1000245
1	7097211	0.00033619	dd1000247
1	7097252	0.00023378	id1005383
1	7097457	0.00029175	id1005384
1	7097620	0.00023903	dd1000252
1	7097666	0.000267761	dd1000253
1	7099206	0.000232331	dd1000263
1	7099748	0.000285757	id1005390
1	7099902	0.000286454	id1005391
1	7099935	3.51455e-05	id1005392
1	7100263	0.000316482	id1005393
1	7102198	0.00031045	id1005397
1	7102674	3.57007e-05	id1005399
1	7102974	0.000445564	id1005400
1	7104134	0.000362256	dd1000288
1	7104332	0.000310464	dd1000291
1	7104376	0.000308957	id1005402
1	7104434	0.000310461	id1005403
1	7104539	3.03542e-05	id1005404
1	7104564	7.46194e-05	id1005405
1	7104922	0.000187938	id1005407
1	7105011	0.000809369	id1005408
1	7105068	3.237e-05	id1005409
1	7107452	0.000251073	id1005412
1	7107551	0.000119953	id1005413
1	7108378	5.91269e-05	dd1000309
1	7109351	0.000330622	id1005415
1	7109841	4.19909e-05	id1005416
1	7110581	0.000270389	dd1000317
1	7111246	0.000308221	dd1000321
1	7112699	0.000461269	dd1000326
1	7114218	0.000494297	id1005424
1	7115655	0.000198964	id1005427
1	7116526	0.000650997	id1005429
1	7116772	1.0155e-05	id1005430
1	7117239	0.00020271	id1005432
1	7118016	0.00010689	id1005433
1	7120430	0.000219197	id1005435
1	7120549	0.000119313	id1005437
1	7121846	0.000243311	id1005439
1	7122672	0.000297824	id1005440
1	7122887	0.000339327	dd1000360
1	7123287	0.00028919	dd1000365
1	7123319	0.000695677	dd1000366
1	7124136	0.00035991	dd1000367
1	7124430	0.000307829	id1005442
1	7124455	0.000362728	id1005443
1	7124476	0.000378889	dd1000372
1	7124683	7.4529e-05	id1005444
1	7124707	0.000341011	id1005445
1	7124812	0.000188808	id1005446
1	7124884	0.000352838	id1005447
1	7125017	0.00036187	id1005449
1	7125142	0.000405974	id1005450
1	7125284	0.00031512	id1005452
1	7125316	0.00038688	id1005453
1	7125429	0.000147159	dd1000391
1	7125819	0.000389141	dd1000393
1	7125855	0.000310349	dd1000394
1	7125925	0.000341085	dd1000395
1	7125977	0.000459345	id1005456
1	7126087	0.000372965	id1005458
1	7126119	0.000257293	id1005459
1	7126147	0.000305313	id1005460
1	7126300	0.00036356	id1005461
1	7126342	0.000313398	id1005462
1	7126451	0.000282952	id1005463
1	7126571	0.000367461	dd1000406
1	7126655	0.000102569	dd1000408
1	7126695	0.000314201	dd1000409
1	7126717	0.000393549	id1005464
1	7126857	0.000349908	id1005465
1	7128947	0.000119357	id1005472
1	7129176	0.000777876	id1005473
1	7130134	0.000234641	id1005474
1	7130397	8.26512e-05	id1005476
1	7130656	5.51025e-05	id1005477
1	7131219	8.61387e-05	id1005479
1	7157323	8.13835e-05	id1005480
1	7158106	0.000401825	id1005481
1	7158486	9.39781e-05	id1005484
1	7158549	9.39802e-05	id1005485
1	7160257	2.25446e-05	id1005488
1	7160353	9.39773e-05	id1005490
1	7160547	7.02696e-05	id1005491
1	7160595	0.000370761	id1005492
1	7161051	0.000291621	id1005493
1	7161309	0.000136433	id1005495
1	7161463	0.000145267	id1005496
1	7161705	0.0004773	id1005497
1	7162088	0.000503569	id1005499
1	7162140	0.00047394	id1005500
1	7162400	0.000280807	id1005501
1	7162449	0.000544122	id1005502
1	7176403	0.000251857	id1005503
1	7176932	0.000158086	id1005506
1	7177022	0.000216498	id1005508
1	7177628	0.000107779	id1005509
1	7177869	0.000104615	dd1000475
1	7179380	0.000149646	id1005511
1	7179443	0.000685775	id1005512
1	7179467	0.000102866	id1005513
1	7179917	0.0001596	id1005515
1	7179947	0.000131411	id1005516
1	7180419	0.000226622	id1005517
1	7228348	0.000153534	dd1000505
1	7228483	0.000412107	id1005526
1	7229041	7.66425e-05	dd1000512
1	7230435	0.000459726	dd1000515
1	7231591	0.000438447	dd1000521
1	7231793	9.29912e-05	dd1000525
1	7232260	0.000375485	id1005534
1	7232957	0.000340271	dd1000539
1	7233444	0.000156734	dd1000543
1	7234255	0.000151225	id1005537
1	7236833	0.000364232	dd1000558
1	7246956	0.000311501	id1005541
1	7247315	0.000131294	id1005543
1	7247935	3.24341e-05	dd1000562
1	7248068	0.000427838	id1005544
1	7250313	0.000168146	id1005545
1	7250676	0.000341596	id1005547
1	7250886	0.000142043	id1005548
1	7251285	0.000104418	dd1000573
1	7252367	0.000377913	id1005551
1	7253306	0.000437654	id1005552
1	7253402	0.000354178	dd1000580
1	7267854	0.00014586	id1005555
1	7268016	4.91477e-05	id1005558
1	7268466	0.000884474	dd1000593
1	7268945	0.000135698	id1005561
1	7269230	9.68493e-05	dd1000597
1	7269310	0.000381047	id1005563
1	7269507	0.00058358	id1005564
1	7269770	0.00012959	id1005566
1	7269797	0.000107616	id1005567
1	7269881	0.000131553	dd1000606
1	7269917	0.000530594	dd1000607
1	7269984	0.00013568	id1005568
1	7270977	7.54471e-05	dd1000612
1	7271790	0.00051057	id1005572
1	7272255	0.000322156	id1005573
1	7272628	0.000510592	id1005574
1	7273384	0.000221672	id1005576
1	7273624	0.000364823	id1005577
1	7273857	0.000383159	id1005578
1	7274167	0.000276405	id1005579
1	7274330	0.000319092	id1005580
1	7274346	8.69187e-05	id1005581
1	7274895	0.000175332	id1005582
1	7275048	0.000504586	id1005583
1	7275350	0.000101308	id1005585
1	7286280	0.000129948	dd1000634
1	7287901	0.000105672	dd1000640
1	7287994	0.000240168	id1005588
1	7288562	0.000226049	id1005589
1	7289097	0.000693569	id1005590
1	7289369	3.66303e-05	dd1000647
1	7289656	0.000150585	id1005592
1	7290302	0.000237272	dd1000649
1	7290643	7.4641e-05	id1005593
1	7290985	6.18666e-05	dd1000652
1	7291438	1.12837e-05	id1005594
1	7292592	9.40923e-05	id1005595
1	7292959	0.000301206	id1005596
1	7293512	0.000222603	id1005597
1	7293613	0.000105578	dd1000659
1	7303818	0.000204346	dd1000668
1	7303938	0.000237784	id1005601
1	7303965	6.79816e-05	id1005602
1	7304981	0.000215441	dd1000674
1	7305740	0.000126733	id1005606
1	7306061	0.000584406	id1005607
1	7306169	0.000459975	dd1000682
1	7306602	5.92798e-05	dd1000688
1	7306652	0.000340552	id1005611
1	7306673	0.000543836	id1005612
1	7306692	0.000271682	id1005613
1	7307100	0.000299885	id1005614
1	7309679	0.000210438	id1005623
1	7310440	0.00018209	dd1000716
1	7310780	7.30605e-05	id1005626
1	7330382	3.24262e-05	id1005628
1	7330755	0.00018192	id1005629
1	7331200	0.000195909	dd1000727
1	7331411	7.37812e-05	id1005631
1	7331683	3.93913e-05	id1005633
1	7331746	0.000134281	id1005634
1	7331852	5.2515e-05	id1005635
1	7332115	6.23293e-07	dd1000738
1	7333811	0.000195876	dd1000753
1	7334172	0.000433597	dd1000754
1	7334263	0.000144271	id1005647
1	7334307	0.000194726	id1005648
1	7334402	0.000174045	dd1000757
1	7334495	0.000195851	dd1000758
1	7334953	0.000289528	id1005649
1	7334991	0.000193531	id1005650
1	7335070	0.000398696	id1005651
1	7335325	0.000166068	dd1000762
1	7335348	0.000264138	dd1000763
1	7335641	0.000207363	id1005652
1	7335760	4.66696e-05	id1005653
1	7335849	0.000195812	dd1000766
1	7336237	0.000396201	dd1000767
1	7337618	0.000380964	id1005656
1	7337704	3.10596e-06	id1005657
1	7337803	7.58826e-05	id1005658
1	7338097	0.000600745	dd1000775
1	7338560	0.000386195	dd1000776
1	7338910	0.000294201	id1005660
1	7338996	0.000424945	dd1000781
1	7339193	0.000209413	id1005664
1	7339695	0.000106263	id1005666
1	7340335	0.000187705	dd1000799
1	7341013	0.00019576	dd1000803
1	7341978	0.000208159	dd1000804
1	7342139	0.000188346	dd1000805
1	7342412	0.000191902	id1005670
1	7343309	0.000146732	dd1000809
1	7343698	0.000192464	id1005672
1	7344290	3.28299e-05	id1005673
1	7345834	0.000385111	id1005674
1	7346178	5.52592e-05	id1005678
1	7346266	6.8031e-05	dd1000826
1	7346405	0.000191917	id1005680
1	7346422	2.76758e-05	dd1000829
1	7346446	0.000212095	dd1000830
1	7346480	0.000245967	dd1000831
1	7348298	0.000176273	id1005681
1	7348780	0.000155671	id1005682
1	7349397	1.017e-05	id1005683
1	7349643	0.000176286	id1005684
1	7350055	5.16259e-05	id1005685
1	7351578	9.87391e-05	id1005687
1	7351636	4.68599e-05	id1005688
1	7351698	0.000254004	id1005689
1	7352648	5.16166e-05	id1005690
1	7352717	0.000142922	id1005691
1	7353129	0.000473976	id1005694
1	7353620	0.000184317	dd1000852
1	7353994	0.000193414	dd1000853
1	7354765	0.000245669	id1005695
1	7354797	0.000102147	id1005696
1	7354869	0.000182122	id1005697
1	7355027	0.000167426	id1005698
1	7355142	0.000176322	id1005699
1	7355326	9.38632e-05	id1005700
1	7365190	2.91392e-05	dd1000867
1	7365280	0.000240784	dd1000868
1	7365463	4.86026e-05	id1005703
1	7365821	0.000240985	id1005705
1	7365930	0.000424927	id1005706
1	7366342	3.48978e-05	id1005709
1	7366532	0.000165315	id1005711
1	7366608	0.000118299	id1005712
1	7366924	0.0001754	dd1000887
1	7366944	0.000112931	dd1000888
1	7367238	0.000312443	id1005715
1	7367469	0.000104055	id1005716
1	7367998	3.11059e-05	dd1000902
1	7368081	2.29364e-05	id1005720
1	7368233	9.21307e-05	id1005723
1	7368311	4.17168e-05	dd1000909
1	7368329	5.27042e-05	id1005724
1	7368346	5.19556e-05	dd1000911
1	7368452	0.000288247	id1005725
1	7368513	4.99165e-05	id1005726
1	7368565	2.75834e-05	id1005727
1	7368756	0.000225039	id1005728
1	7369172	0.000133332	id1005730
1	7369228	7.43018e-06	dd1000920
1	7369246	7.76821e-05	id1005731
1	7369429	4.0182e-05	id1005732
1	7370991	6.12483e-05	id1005733
1	7371125	5.26049e-05	dd1000927
1	7371764	5.25423e-05	id1005743
1	7371869	0.000339827	id1005744
1	7386926	6.64701e-05	id1005750
1	7388909	5.43026e-05	dd1000988
1	7391747	6.86272e-05	id1005768
1	7391926	1.22705e-05	dd1001000
1	7392085	0.000136079	id1005769
1	7392773	0.000169166	dd1001011
1	7393423	5.24377e-05	dd1001019
1	7393441	0.000433734	dd1001020
1	7393993	5.54371e-05	id1005777
1	7394143	0.000225959	id1005779
1	7403768	4.89437e-05	dd1001034
1	7403960	0.000251673	id1005782
1	7405843	0.000247612	id1005787
1	7405969	9.77057e-05	dd1001041
1	7406108	0.000189051	id1005789
1	7407390	0.000277213	id1005790
1	7408351	5.29203e-05	dd1001049
1	7409412	0.000245786	dd1001055
1	7409650	2.6403e-05	id1005794
1	7410048	5.14604e-05	dd1001058
1	7410069	5.14563e-05	id1005795
1	7411395	3.07355e-05	dd1001061
1	7420797	0.000222193	id1005800
1	7422127	0.000247645	id1005805
1	7422457	5.1441e-05	dd1001077
1	7422503	0.000205641	dd1001078
1	7422775	0.000123656	dd1001082
1	7422796	7.4906e-06	id1005808
1	7424197	5.90098e-05	id1005810
1	7424230	0.000320916	id1005811
1	7424623	0.000242744	id1005812
1	7424751	4.75032e-05	dd1001090
1	7424935	2.41278e-05	dd1001091
1	7425061	5.14125e-05	id1005813
1	7425196	0.000398156	id1005814
1	7426472	2.51592e-05	id1005815
1	7428285	0.000585593	id1005818
1	7438029	4.59628e-05	id1005822
1	7439083	4.82406e-05	dd1001117
1	7439349	0.000298913	id1005826
1	7439511	3.28977e-05	id1005827
1	7439725	3.28922e-05	id1005828
1	7439921	0.000111384	id1005829
1	7440043	0.000135953	dd1001122
1	7441359	4.5943e-05	id1005833
1	7441440	2.95183e-05	id1005834
1	7441485	4.28483e-05	id1005835
1	7441819	4.59166e-05	id1005836
1	7442815	3.28628e-05	id1005838
1	7442930	0.000247761	id1005839
1	7442996	0.000104976	id1005840
1	7443168	6.66917e-05	id1005841
1	7443192	3.65003e-05	id1005842
1	7443835	4.58801e-05	id1005847
1	7443892	0.000254115	id1005848
1	7444031	0.000214761	id1005849
1	7444450	0.000177102	dd1001151
1	7444578	0.000186907	id1005851
1	7444654	0.000279793	id1005852
1	7444726	3.54289e-05	id1005853
1	7444781	0.000341084	id1005854
1	7444942	0.000247835	id1005856
1	7444964	0.000253771	id1005857
1	7444991	6.86684e-05	id1005858
1	7445064	0.000242698	id1005859
1	7445238	0.000237097	dd1001163
1	7445257	0.000324058	dd1001164
1	7445574	7.54015e-05	id1005860
1	7446193	4.40404e-07	dd1001168
1	7446287	0.00033054	dd1001170
1	7446351	0.000100495	dd1001171
1	7456491	9.49765e-05	dd1001179
1	7457030	0.000117608	dd1001184
1	7457383	2.73513e-05	dd1001185
1	7458426	8.41224e-05	dd1001187
1	7459315	1.46717e-05	id1005866
1	7459734	0.00011139	id1005868
1	7460045	4.37042e-05	dd1001197
1	7460215	0.000196795	id1005869
1	7460310	0.000315144	id1005870
1	7461485	3.31127e-05	id1005872
1	7462149	0.000201984	id1005873
1	7464173	0.000888056	id1005877
1	7465166	0.000160725	id1005880
1	7465244	8.78979e-05	dd1001226
1	7465280	0.000252903	dd1001227
1	7465499	0.000326462	id1005882
1	7475221	0.000116737	id1005884
1	7475770	4.7611e-05	dd1001237
1	7476101	0.000250984	id1005887
1	7476371	5.95648e-05	dd1001245
1	7476826	4.46487e-05	id1005892
1	7477004	0.000156752	id1005893
1	7477282	0.000174401	id1005894
1	7477299	3.41641e-05	id1005895
1	7477527	1.03541e-05	dd1001258
1	7477693	0.000196805	id1005896
1	7478130	0.000254462	id1005897
1	7478585	0.000232022	id1005898
1	7479046	0.000381613	id1005899
1	7479325	3.26597e-05	id1005900
1	7480450	1.7514e-05	id1005901
1	7490222	2.41448e-05	id1005902
1	7490466	0.000103556	id1005903
1	7491237	0.000141483	dd1001272
1	7494564	1.45185e-05	id1005906
1	7496023	0.000196987	id1005907
1	7496080	0.000233292	id1005908
1	7496172	3.26226e-05	id1005909
1	7496509	9.08779e-05	dd1001287
1	7496599	0.000168801	id1005910
1	7497563	4.95921e-05	id1005912
1	7497596	0.000188847	id1005913
1	7497929	0.000207516	id1005914
1	7498153	0.000202178	dd1001295
1	7498515	0.000105986	id1005915
1	7499190	0.000329655	dd1001301
1	7499237	7.93691e-06	dd1001302
1	7499255	5.56804e-05	dd1001303
1	7511549	0.000105531	id1005921
1	7518079	1.27939e-05	id1005924
1	7539086	6.48697e-05	id1005926
1	7541245	5.51085e-05	id1005930
1	7542837	0.000156155	id1005937
1	7545139	0.000129077	id1005941
1	7545416	0.000158962	id1005942
1	7572554	0.000188672	id1005947
1	7573734	2.96262e-05	id1005954
1	7574125	4.04847e-06	id1005956
1	7575012	9.10114e-05	id1005959
1	7576832	6.04722e-05	id1005967
1	7577372	4.09799e-06	id1005968
1	7579406	0.000184575	id1005972
1	7663499	6.01292e-05	id1005982
1	7666553	4.7283e-05	id1005990
1	7672188	0.000115285	id1005999
1	7679118	0.000125885	id1006008
1	7683066	7.39297e-05	id1006016
1	7684559	0.000451831	id1006020
1	7686212	0.000156584	id1006029
1	7690251	8.35529e-05	id1006031
1	7707575	0.000104762	id1006056
1	7708360	7.06742e-05	id1006063
1	7724835	0.000197111	id1006077
1	7726152	0.000116823	id1006083
1	7726368	0.000269907	id1006085
1	7739829	1.17729e-05	id1006103
1	7740681	0.000284558	id1006104
1	7741155	5.60882e-05	id1006106
1	7743665	0.000186219	id1006115
1	7745435	0.000154104	id1006118
1	7773236	0.000413475	id1006124
1	7779381	0.000151795	id1006137
1	7802446	7.42673e-05	id1006144
1	7802505	0.000130395	id1006145
1	7804821	0.000223213	id1006149
1	7805928	5.98475e-05	id1006151
1	7806191	0.00011636	id1006152
1	7807177	0.000147835	id1006155
1	7853101	6.80028e-05	id1006175
1	7855231	7.47434e-05	id1006180
1	7856552	8.74173e-06	id1006181
1	7861079	3.62438e-05	id1006189
1	7861410	0.00014303	id1006191
1	7895059	7.65123e-05	id1006196
1	7896886	3.64906e-05	id1006202
1	7897895	0.000193036	id1006206
1	8026022	5.52955e-07	id1006220
1	8026968	0.00040408	id1006222
1	8029135	3.33909e-05	id1006227
1	8031469	1.26037e-05	id1006231
1	8031975	5.15611e-07	id1006233
1	8034372	4.10021e-05	id1006246
1	8052079	0.000518504	id1006248
1	8087258	4.09256e-05	id1006269
1	8136725	1.79637e-05	wd1000277
1	8145352	9.95984e-05	id1006270
1	8146805	0.000152008	id1006276
1	8173333	6.76776e-05	id1006289
1	8174441	6.43602e-05	id1006291
1	8196500	0.000103793	id1006298
1	8201752	8.95155e-05	id1006301
1	8297643	9.06959e-05	id1006310
1	8300011	0.000339184	id1006314
1	8359936	0.000101899	id1006320
1	8360311	0.000184888	id1006322
1	8367351	7.59352e-05	id1006335
1	8367670	0.000240857	id1006336
1	8371351	9.97094e-05	id1006343
1	8402522	9.97218e-05	id1006347
1	8407715	0.000340874	id1006358
1	8426470	9.97418e-05	id1006371
1	8445811	7.53354e-05	id1006376
1	8446052	9.46422e-05	id1006377
1	8509834	0.00017763	wd1000298
1	8539379	0.000214313	id1006413
1	8560651	3.62336e-05	id1006419
1	8565657	5.16462e-05	id1006433
1	8584951	0.000287209	id1006437
1	8592322	1.57477e-05	id1006445
1	8628373	0.000204539	id1006455
1	8633965	0.00019772	ud1000416
1	8658944	0.000100016	ud1000417
1	8659127	0.000129238	id1006481
1	8662256	0.000187428	id1006487
1	8662999	0.000106258	id1006488
1	8664680	9.49675e-05	id1006494
1	8691672	0.000109547	id1006521
1	8691965	7.18012e-05	id1006524
1	8693942	4.16362e-05	id1006532
1	8696031	9.87463e-05	id1006540
1	8697122	7.18328e-05	id1006543
1	8721578	0.000100121	id1006560
1	8722149	7.43072e-05	id1006561
1	8746485	3.10007e-05	id1006571
1	8746747	8.56026e-05	id1006572
1	8753882	4.90105e-05	id1006580
1	8758880	3.36798e-05	id1006602
1	8759193	0.000145647	id1006603
1	8759562	0.00020133	id1006604
1	8782817	4.84321e-06	id1006609
1	8784174	8.6279e-05	id1006612
1	8788900	0.000553494	id1006616
1	8790620	2.59402e-05	id1006618
1	8791356	8.62508e-05	id1006619
1	8856035	0.000241095	wd1000321
1	8877885	5.0372e-05	wd1000336
1	8888266	3.62599e-05	id1006620
1	8892855	3.46311e-05	id1006627
1	8896430	8.32906e-05	id1006633
1	8899583	8.77352e-06	id1006640
1	8902355	0.000106803	id1006648
1	8903823	1.35131e-05	id1006651
1	8905700	1.55291e-05	id1006660
1	8917024	0.000590266	id1006668
1	8924909	2.1008e-06	id1006672
1	8925706	8.98154e-05	id1006674
1	8928750	1.92989e-05	id1006681
1	8959552	3.89169e-06	id1006691
1	8965468	1.03278e-05	id1006698
1	8990948	3.04837e-05	id1006699
1	8991528	0.000123772	id1006700
1	8993608	7.60665e-05	id1006703
1	8993626	3.10535e-05	id1006704
1	9023946	0.000277586	id1006722
1	9076819	0.000102587	id1006767
1	9080654	0.000345243	id1006772
1	9081020	0.000235903	id1006773
1	9081759	0.000254749	id1006777
1	9084124	0.000102621	id1006786
1	9094612	0.000364875	id1006787
1	9113796	0.00017844	id1006857
1	9119444	0.000291949	id1006868
1	9163508	0.000415283	id1006871
1	9164563	0.000551116	id1006872
1	9167657	0.000148396	id1006880
1	9169918	0.000245388	id1006886
1	9171890	0.0001991	id1006890
1	9202861	0.000327721	id1006893
1	9247283	0.000255517	id1006896
1	9247477	0.000495261	id1006897
1	9259075	0.000347872	id1006912
1	9259120	8.52664e-05	id1006913
1	9259433	0.000244704	id1006915
1	9271759	0.000121353	id1006922
1	9272276	6.39403e-05	id1006925
1	9273671	0.000181304	id1006930
1	9298222	0.00018377	id1006943
1	9303419	0.000366888	id1006949
1	9304852	0.000174706	id1006954
1	9305151	1.60773e-05	id1006957
1	9305915	7.96509e-05	id1006960
1	9306522	1.59748e-05	id1006963
1	9311398	4.07026e-05	id1006972
1	9312241	0.000106245	id1006974
1	9313454	0.000157051	id1006977
1	9314746	9.13053e-05	id1006979
1	9316257	0.00024577	id1006986
1	9316769	7.55673e-05	id1006990
1	9317695	2.29888e-05	id1006991
1	9363790	1.23747e-05	wd1000348
1	9372748	0.000202447	id1006997
1	9373851	2.89397e-05	id1007000
1	9375110	9.04708e-05	id1007001
1	9396688	0.000192167	id1007013
1	9422580	0.00013032	id1007048
1	9422917	0.000162649	id1007050
1	9437212	0.000152009	id1007059
1	9440480	3.4691e-05	id1007064
1	9443037	2.26422e-05	id1007067
1	9471819	0.000172111	id1007075
1	9472541	3.31826e-06	id1007077
1	9472639	0.000278566	id1007078
1	9474406	5.03033e-05	id1007083
1	9474659	0.000103458	id1007084
1	9475881	3.05149e-06	id1007085
1	9476282	0.000119016	id1007088
1	9529843	3.1712e-05	wd1000372
1	9561104	5.98571e-05	wd1000384
1	9563267	0.000215868	id1007110
1	9563658	3.12331e-06	id1007111
1	9566000	1.3887e-05	id1007116
1	9567743	0.000676126	id1007117
1	9569197	9.36152e-06	id1007119
1	9569728	2.76505e-06	id1007123
1	9571762	3.7617e-05	id1007130
1	9572334	5.01148e-05	ud1000463
1	9616149	0.00018034	id1007135
1	9633974	6.22672e-05	id1007155
1	9634128	0.000126421	id1007156
1	9637048	0.000396476	id1007162
1	9639970	2.72968e-05	id1007168
1	9669398	6.95905e-05	id1007180
1	9669899	5.90854e-05	id1007183
1	9670523	5.2848e-05	id1007185
1	9675836	0.000104026	id1007199
1	9688097	4.77658e-05	id1007214
1	9692361	0.000118337	id1007226
1	9693816	0.000112896	id1007229
1	9705575	3.96993e-05	id1007231
1	9740325	5.45042e-06	id1007247
1	9744263	0.000216286	id1007249
1	9775121	0.000115779	ud1000471
1	9775582	8.22353e-05	id1007251
1	9814896	0.000105435	id1007270
1	9815262	0.00043959	id1007272
1	9817701	0.000190785	id1007277
1	9817717	0.000119428	id1007278
1	9821045	2.17616e-07	id1007283
1	9867015	0.000377948	id1007287
1	9868204	0.000166919	id1007291
1	9869818	0.00022016	id1007293
1	9876762	9.96933e-05	id1007311
1	9877803	0.000202944	id1007317
1	9879715	0.000222669	id1007322
1	9885413	0.000264744	id1007340
1	9886535	5.26862e-05	id1007346
1	9888687	0.000103026	id1007353
1	9892029	0.000181266	id1007360
1	9893100	0.000230121	id1007363
1	9929718	0.000299346	id1007365
1	9932855	0.00023181	id1007367
1	9934324	5.88932e-05	id1007369
1	9934877	0.000141565	id1007371
1	9965203	0.00014424	id1007378
1	9968907	0.000190749	id1007383
1	9969880	0.000219165	id1007385
1	9971458	0.000240295	id1007390
1	9972247	0.000280019	id1007394
1	9972520	0.000285826	ud1000478
1	10006366	4.56678e-05	id1007397
1	10016930	3.80215e-05	id1007402
1	10018567	8.08259e-05	id1007407
1	10021461	0.000333899	id1007412
1	10022502	8.34701e-05	id1007420
1	10049925	7.02211e-05	id1007443
1	10050649	0.00010869	id1007445
1	10051543	0.0001021	id1007446
1	10054887	0.000298517	id1007455
1	10054926	0.000227633	id1007456
1	10055338	2.04597e-05	id1007458
1	10059256	0.00030012	id1007471
1	10059997	0.000188255	id1007473
1	10060933	6.33555e-05	id1007476
1	10069416	7.65881e-06	wd1000393
1	10115184	2.77029e-05	id1007481
1	10121271	0.000189988	id1007495
1	10121772	0.000211096	id1007498
1	10122653	0.000167255	id1007501
1	10133202	0.000238053	id1007505
1	10134564	0.000147356	id1007508
1	10137694	5.8016e-05	id1007519
1	10140933	0.000270801	id1007520
1	10141686	0.000506673	id1007521
1	10156624	3.27528e-05	wd1000397
1	10199638	5.79579e-05	wd1000403
1	10215291	5.75219e-05	id1007540
1	10216859	5.79189e-05	id1007544
1	10245479	0.000156969	id1007552
1	10267277	0.000447125	id1007554
1	10271952	0.000354938	id1007557
1	10273445	0.000385642	id1007559
1	10312877	0.00020949	id1007562
1	10315103	0.00019658	id1007568
1	10316496	0.000551549	id1007575
1	10316966	0.000212093	id1007577
1	10317395	0.000102155	id1007582
1	10362657	0.000561978	id1007638
1	10367099	0.000227338	id1007643
1	10370566	0.000407563	id1007645
1	10371475	0.000551778	id1007646
1	10371832	0.000130765	ud1000493
1	10426355	0.000215321	ud1000497
1	10427043	7.51589e-05	id1007652
1	10427253	0.00016577	id1007654
1	10428224	0.000364634	id1007659
1	10431151	0.000199003	id1007674
1	10431292	0.000449027	id1007675
1	10431373	0.00017263	id1007676
1	10431534	0.000119431	id1007677
1	10431960	0.000192057	id1007679
1	10433018	0.000238382	id1007681
1	10447445	6.89767e-05	wd1000425
1	10490081	0.000137099	id1007684
1	10493521	7.89062e-05	ud1000503
1	10513608	0.00050949	ud1000507
1	10513718	0.000202484	id1007690
1	10517016	0.00014893	id1007695
1	10519809	0.00041709	id1007698
1	10521236	0.000178479	id1007700
1	10566791	0.00013497	wd1000479
1	10597036	3.96806e-05	wd1000505
1	10619882	0.000294954	id1007703
1	10620284	0.000333897	id1007705
1	10620740	0.000521361	id1007706
1	10626322	0.000422075	id1007714
1	10652983	0.000310582	id1007718
1	10653562	0.000329172	id1007720
1	10654292	0.000733072	id1007724
1	10672080	0.000513065	id1007735
1	10689775	0.000279585	id1007743
1	10689906	0.000326432	id1007745
1	10713826	0.00034369	wd1000531
1	10749845	0.000242511	id1007757
1	10750194	0.000473496	id1007758
1	10799933	0.000514914	id1007764
1	10800438	0.000446303	id1007766
1	10801817	9.80679e-05	id1007768
1	10802175	0.000337095	id1007770
1	10803010	0.000446119	id1007774
1	10803990	0.00064081	id1007776
1	10804266	0.000640831	id1007778
1	10804563	0.00033934	id1007781
1	10825342	0.000714908	id1007795
1	10825444	0.00035021	id1007796
1	10825611	0.000473578	id1007797
1	10827464	0.000344799	id1007800
1	10831181	0.000293493	id1007805
1	10896858	0.00024443	wd1000561
1	10931378	0.000343077	id1007813
1	10933608	0.000170248	id1007815
1	10936185	0.000371487	id1007822
1	10936625	0.000283033	id1007824
1	10937456	0.000709288	id1007826
1	10938319	0.000380964	id1007828
1	10959444	0.000481119	id1007833
1	10970413	0.000525447	id1007852
1	10997885	0.000263466	id1007879
1	11014755	0.000333985	id1007902
1	11014995	0.000349467	id1007903
1	11015557	0.000749849	id1007906
1	11015729	0.000785528	id1007910
1	11018394	0.000808519	id1007923
1	11019051	0.000387006	id1007927
1	11019464	0.000765364	id1007930
1	11020446	0.000407106	id1007933
1	11028229	0.000369017	id1007951
1	11058533	0.00058199	id1007953
1	11091226	0.000183198	id1007956
1	11095394	0.000379601	id1007965
1	11095535	0.000517321	id1007966
1	11096568	0.000354706	id1007968
1	11097010	0.000113065	id1007969
1	11097278	0.00015911	id1007971
1	11108483	0.000346208	id1007973
1	11109250	0.000172083	id1007975
1	11112775	0.000447938	id1007990
1	11114178	0.000160391	id1007992
1	11155174	0.000317994	wd1000598
1	11210244	6.96808e-05	id1008001
1	11210679	0.000382269	id1008002
1	11210755	0.000535741	id1008003
1	11215603	0.000354575	id1008012
1	11259187	0.000129188	id1008030
1	11259217	3.6441e-05	id1008031
1	11261199	0.000458791	id1008039
1	11261764	0.000423378	id1008043
1	11262363	0.000672195	id1008046
1	11262991	0.000549199	id1008047
1	11315531	0.000559599	id1008054
1	11316135	0.000376132	id1008056
1	11320652	0.000230606	id1008068
1	11320821	0.000376525	id1008071
1	11356470	0.000320598	id1008090
1	11360616	3.91174e-05	id1008109
1	11361441	1.74961e-06	id1008115
1	11372974	0.000200431	id1008122
1	11374182	0.000444324	id1008129
1	11375983	0.000265406	id1008134
1	11376832	0.000267934	id1008137
1	11452144	0.000440374	id1008152
1	11459438	0.000358724	id1008156
1	11465292	0.00044876	wd1000630
1	11522358	0.000791063	id1008158
1	11524477	0.000428288	id1008165
1	11524693	0.000241296	id1008166
1	11526724	0.000253097	id1008171
1	11526811	0.000706514	id1008172
1	11527038	0.000168379	id1008173
1	11529186	0.000581185	id1008177
1	11556133	0.000405386	wd1000659
1	11577424	0.000433602	wd1000665
1	11619305	0.000278862	ud1000538
1	11621539	0.000363927	id1008181
1	11624439	0.000232107	id1008182
1	11626136	0.000337032	id1008184
1	11632178	0.000306687	id1008197
1	11635401	0.000334805	id1008206
1	11637135	0.000879977	id1008209
1	11656844	0.0002942	id1008212
1	11658449	0.000847042	id1008217
1	11658614	0.000545727	id1008218
1	11660519	0.000833823	id1008222
1	11696585	0.000289239	id1008240
1	11698411	0.000524278	id1008246
1	11699486	0.000291193	id1008251
1	11752720	0.00058258	id1008256
1	11753005	0.000591676	id1008258
1	11756836	0.000230728	id1008263
1	11804210	0.000291258	id1008265
1	11804962	0.000158324	id1008267
1	11854082	0.000614488	id1008292
1	11855092	0.000505471	id1008300
1	11855781	0.000653014	id1008303
1	11857298	0.000333595	id1008313
1	11858193	0.000587723	ud1000542
1	11905083	0.000282576	ud1000550
1	11923967	0.000495727	id1008322
1	11926046	0.000273083	id1008326
1	11930129	0.000341422	id1008336
1	11951156	0.000401785	id1008346
1	11975951	0.000671412	id1008380
1	11976866	0.000201263	id1008381
1	11977547	0.000282134	id1008384
1	11977820	0.000243959	id1008387
1	11980395	0.000387071	id1008391
1	11980846	0.000646383	id1008392
1	11981747	0.000610139	id1008393
1	11983015	0.000435284	id1008396
1	11995467	0.000731663	wd1000701
1	12030717	0.000717807	wd1000707
1	12059067	0.000108875	wd1000720
1	12064443	0.000406324	id1008401
1	12065142	0.000634028	id1008403
1	12065898	0.000850882	id1008405
1	12071791	0.000383227	id1008424
1	12118366	0.000386714	id1008428
1	12119794	0.00069093	id1008433
1	12120176	0.000419154	id1008434
1	12210731	0.000135812	id1008440
1	12242392	0.000311062	id1008449
1	12258154	0.000182885	id1008455
1	12260796	1.65266e-05	id1008462
1	12307303	2.65413e-05	id1008467
1	12333620	5.58953e-05	id1008476
1	12334164	0.00016956	id1008477
1	12336880	0.000198679	id1008482
1	12337809	0.000121064	id1008484
1	12337955	0.000122889	id1008485
1	12339201	0.000159361	id1008488
1	12367437	4.23302e-05	id1008489
1	12367778	0.000186869	id1008493
1	12419847	0.00024532	id1008502
1	12426034	5.13422e-05	id1008506
1	12427136	8.56943e-05	id1008507
1	12427169	0.000118854	id1008508
1	12428176	2.30609e-05	id1008511
1	12496883	3.28721e-05	id1008512
1	12499642	0.000108018	id1008515
1	12500285	9.5363e-05	id1008516
1	12504067	0.000109581	id1008519
1	12504121	9.27566e-06	id1008520
1	12546938	0.000219353	id1008522
1	12547325	0.000293054	id1008523
1	12548292	0.000100982	id1008524
1	12548763	0.00038725	id1008526
1	12551706	0.000124643	ud1000569
1	12588134	0.000455615	ud1000573
1	12589887	0.00036576	id1008537
1	12590368	0.000460095	id1008539
1	12590710	0.000387143	id1008541
1	12591000	0.000387121	id1008544
1	12591542	0.000440915	id1008550
1	12591782	0.000203868	id1008551
1	12591878	0.000379953	id1008552
1	12592883	0.000507364	id1008560
1	12594417	7.11944e-05	id1008564
1	12594487	7.12248e-05	id1008565
1	12595485	1.11868e-05	id1008566
1	12651927	6.98423e-05	id1008570
1	12652969	8.21242e-05	id1008573
1	12654986	6.41165e-05	id1008579
1	12655429	0.000345371	id1008581
1	12655507	1.70932e-06	id1008582
1	12659122	4.29767e-05	id1008594
1	12659811	0.000135574	id1008598
1	12661350	0.000386866	id1008601
1	12668376	0.000341428	id1008616
1	12671948	2.38568e-05	id1008628
1	12672996	0.000313512	id1008635
1	12673263	1.62564e-05	id1008638
1	12673471	4.69198e-05	id1008639
1	12704921	1.30226e-06	id1008667
1	12707875	3.4243e-05	id1008676
1	12709487	5.35644e-05	id1008678
1	12709552	8.65194e-06	id1008679
1	12726233	0.000109156	id1008684
1	12732147	9.11591e-05	id1008693
1	12746531	0.000188771	id1008701
1	12747002	4.60903e-05	id1008702
1	12747311	0.000170354	id1008703
1	12748624	0.00048587	id1008705
1	12749465	0.000323185	id1008708
1	12749854	0.000265446	id1008712
1	12749875	0.000211633	id1008713
1	12759117	4.81846e-05	id1008730
1	12806767	0.000134886	id1008732
1	12808630	0.000508053	id1008739
1	12853898	0.000182114	id1008752
1	12855070	0.000193982	id1008755
1	12871458	0.000173727	id1008757
1	12872057	0.000187506	id1008758
1	12872687	4.40631e-05	id1008760
1	12873867	0.0003684	id1008763
1	12876327	0.000331502	id1008765
1	12877750	0.000226341	id1008772
1	12921098	0.000199755	id1008779
1	12924411	0.000576218	id1008782
1	12933551	9.97507e-05	wd1000801
1	12989149	0.000422741	ud1000579
1	13133926	0.00016088	ud1000584
1	13144414	0.000322548	id1008791
1	13148042	0.000179672	id1008794
1	13211277	0.000477407	id1008797
1	13212184	0.000249647	id1008801
1	13216850	0.000223576	id1008806
1	13217522	0.000484936	id1008808
1	13244899	0.000536384	id1008821
1	13245311	0.000274008	id1008823
1	13266467	1.0236e-05	id1008838
1	13268443	0.000308981	id1008848
1	13270381	0.000601492	id1008855
1	13270630	0.000113581	id1008856
1	13272193	0.00047187	id1008860
1	13273279	9.29105e-05	id1008863
1	13295655	0.000230438	id1008868
1	13296547	0.000512916	id1008872
1	13296899	0.000353372	id1008873
1	13301985	0.000234376	ud1000597
1	13338092	0.000373297	ud1000598
1	13338365	0.000350376	id1008877
1	13338414	0.000212623	id1008878
1	13338695	0.000288395	id1008879
1	13339007	6.04603e-05	id1008881
1	13343652	0.000284009	id1008904
1	13388850	0.000407003	id1008912
1	13390071	5.65859e-05	id1008916
1	13392805	9.99018e-06	id1008921
1	13429671	0.000224341	ud1000606
1	13440624	8.92998e-05	wd1000857
1	13469440	0.000183058	wd1000878
1	13513642	0.000338997	wd1000889
1	13514870	0.000248061	id1008927
1	13516107	0.00048445	id1008931
1	13516995	1.77908e-05	id1008934
1	13518981	0.000269497	id1008936
1	13522239	0.000154317	id1008943
1	13524347	0.000319524	id1008945
1	13527384	0.000147342	id1008949
1	13530416	0.000129183	id1008960
1	13551259	0.00028584	id1008962
1	13555485	0.000148956	id1008972
1	13562414	0.000117793	id1008989
1	13563845	0.000412728	id1008996
1	13564910	0.000213367	id1008997
1	13565259	0.000522615	id1008998
1	13705404	0.000111691	wd1000915
1	13712312	0.000216413	id1009007
1	13774808	0.000103136	id1009013
1	13775499	0.00013737	id1009020
1	13776585	9.98558e-05	id1009026
1	13777464	0.000303142	id1009030
1	13779567	0.000267196	id1009036
1	13781269	0.000157779	id1009054
1	13781454	0.00045358	id1009059
1	13781525	0.000271661	id1009060
1	13783110	0.000175826	id1009071
1	13792960	4.16389e-05	id1009076
1	13796239	5.1078e-05	id1009093
1	13797071	0.000234977	id1009101
1	13797356	0.000201933	id1009103
1	13798234	0.000181172	id1009108
1	13798347	0.000324284	id1009109
1	13801064	4.08964e-05	id1009131
1	13884688	0.000237939	id1009168
1	13885061	0.000107104	id1009170
1	13887930	0.000395881	id1009175
1	13891313	0.000579381	id1009178
1	13926463	0.00042165	id1009181
1	13928458	3.45752e-05	id1009188
1	13978170	0.000263864	id1009216
1	13978538	0.000123577	id1009217
1	13979840	5.3997e-05	id1009221
1	13979994	0.000385852	id1009223
1	14030108	0.0001311	id1009239
1	14031469	0.000118281	id1009250
1	14033126	5.9591e-05	id1009252
1	14033186	0.000245226	id1009253
1	14034321	0.000286807	id1009256
1	14034979	0.000175572	id1009259
1	14036220	0.000501149	id1009267
1	14036338	0.000202462	id1009268
1	14056898	9.1023e-05	id1009274
1	14060124	0.000342501	id1009283
1	14063884	7.05125e-05	id1009289
1	14109697	3.29369e-05	id1009308
1	14114383	0.000271595	id1009312
1	14169135	0.000697686	id1009324
1	14170975	0.00015713	id1009334
1	14171664	0.000158044	id1009338
1	14219830	0.000418743	id1009343
1	14310150	0.000436009	id1009373
1	14310269	0.000395017	id1009376
1	14312237	0.000133027	id1009384
1	14333772	7.98453e-05	id1009405
1	14334020	0.000260421	id1009407
1	14334102	0.000259638	id1009408
1	14336127	0.000171161	id1009414
1	14336489	0.000160456	id1009415
1	14354032	0.000230444	id1009419
1	14354866	0.00017618	id1009427
1	14357918	0.000436021	id1009435
1	14358907	0.000144745	id1009439
1	14359798	0.000103322	id1009441
1	14361247	0.000220558	id1009450
1	14362172	0.000130589	ud1000663
1	14390447	0.000278472	ud1000667
1	14414383	0.00022397	id1009468
1	14415015	0.000117664	id1009475
1	14418094	0.00019602	id1009493
1	14419728	0.000250224	id1009502
1	14423001	0.0001193	id1009521
1	14423238	0.000134842	id1009523
1	14423779	0.000231036	id1009526
1	14425717	0.00014635	id1009537
1	14426426	7.25862e-06	id1009540
1	14431517	0.0001934	id1009562
1	14442913	0.000171717	id1009597
1	14445727	0.000185184	id1009607
1	14448789	0.000278431	id1009615
1	14448881	0.000187084	id1009616
[truncated: 31,698 more rows]

## Sheet: r Control
Chromosome	Position	|beta|	SNP ID
1	13147	6.50222e-05	id1000001
1	73192	9.57601e-05	id1000003
1	74969	0.000135652	id1000005
1	75852	5.76531e-05	id1000007
1	75953	0.000278243	id1000008
1	91016	5.92555e-05	id1000011
1	146625	4.86518e-05	id1000013
1	149005	9.41221e-05	id1000015
1	149754	0.000169895	id1000016
1	151492	8.08394e-05	id1000020
1	152899	0.000389365	id1000024
1	172923	1.37109e-05	id1000027
1	173692	7.60709e-05	id1000030
1	195327	0.000175798	id1000043
1	199011	0.000307534	id1000051
1	202999	0.000100488	id1000057
1	203126	4.41607e-05	id1000058
1	205867	0.000244923	id1000062
1	212693	0.000103924	id1000074
1	212714	8.46143e-05	id1000075
1	257707	0.000193486	id1000079
1	260829	0.000298115	id1000080
1	263568	3.4912e-05	id1000086
1	263620	0.00015261	id1000087
1	266818	7.55856e-05	id1000091
1	267840	0.000270196	wd1000022
1	293504	0.000199823	wd1000029
1	320576	0.000164141	id1000093
1	325596	7.52794e-05	id1000104
1	327764	0.00032278	id1000109
1	330743	0.000319495	id1000115
1	334191	0.000104315	id1000122
1	337497	4.33645e-05	id1000130
1	337759	0.000162528	id1000131
1	347351	0.000203116	id1000139
1	362376	5.5234e-05	id1000159
1	373610	0.000202823	id1000179
1	374285	0.000349337	id1000180
1	382818	0.000250662	id1000195
1	382993	0.000351051	id1000196
1	400383	0.000415857	id1000211
1	400599	0.000237887	id1000215
1	421263	8.40068e-06	id1000220
1	422620	8.3027e-05	id1000223
1	424825	0.000141521	id1000232
1	425527	0.000185929	id1000234
1	478157	0.000316076	ud1000033
1	481214	0.000111936	id1000255
1	481261	3.48904e-05	id1000256
1	481948	1.99813e-05	id1000259
1	503289	1.51508e-05	id1000264
1	513225	0.000194681	id1000280
1	514673	0.00019181	id1000283
1	522844	4.37761e-05	id1000309
1	524146	0.000573005	id1000313
1	524466	0.000304388	id1000315
1	535093	0.000390627	id1000324
1	539150	0.000164427	id1000327
1	539282	0.000502138	id1000328
1	550974	0.000324541	id1000337
1	551907	0.000381544	id1000341
1	553803	0.000478832	id1000350
1	556663	0.00030793	id1000354
1	565800	3.92537e-05	ud1000037
1	587347	0.00026896	id1000386
1	588688	4.69584e-05	id1000392
1	589428	0.000463736	id1000399
1	591188	0.000266094	id1000407
1	604886	0.000208798	id1000420
1	605246	0.000229879	id1000423
1	621002	0.000442341	id1000435
1	624141	0.00030145	id1000445
1	626883	0.000281945	id1000452
1	634206	0.000189558	id1000478
1	635265	1.65526e-05	id1000482
1	645772	1.95009e-05	id1000503
1	646119	1.91886e-05	id1000506
1	652340	3.85121e-05	id1000529
1	654362	1.4566e-05	id1000542
1	656330	4.10653e-05	id1000547
1	657891	5.59439e-05	id1000556
1	716463	0.000235924	id1000568
1	721567	0.000267323	id1000585
1	721981	0.000268845	id1000589
1	722307	0.000212018	id1000590
1	722787	0.000190662	id1000595
1	723562	0.000540433	id1000603
1	726631	9.88764e-05	id1000618
1	740171	0.000113197	id1000660
1	740575	0.000108069	id1000661
1	740630	0.000408606	id1000662
1	741009	6.99896e-05	id1000665
1	741205	0.000225476	id1000668
1	742351	0.000191855	id1000673
1	743793	4.28283e-05	id1000685
1	743887	7.78191e-05	id1000686
1	789202	0.000290338	id1000711
1	793207	0.000329795	id1000719
1	841232	0.000106897	id1000721
1	846800	1.68078e-05	id1000744
1	851786	0.000496512	id1000759
1	852979	0.000216504	id1000770
1	853111	0.000280801	id1000771
1	853376	0.000180263	id1000773
1	854846	0.000568593	id1000776
1	857144	0.000217616	id1000781
1	857563	0.000284131	id1000783
1	860731	0.000236062	id1000801
1	863174	0.000317279	id1000806
1	874021	0.000428053	ud1000052
1	922418	0.000195583	id1000841
1	923297	0.000157072	id1000846
1	923560	0.000150652	id1000848
1	923986	4.8725e-05	id1000852
1	924152	0.000233255	id1000854
1	924341	3.50424e-05	id1000855
1	924398	5.6453e-05	id1000856
1	924532	0.000289609	id1000857
1	924715	0.00011041	id1000858
1	927608	1.50017e-05	id1000866
1	929007	0.000207476	id1000875
1	929166	0.000116976	id1000876
1	961973	0.000492305	id1000881
1	1003600	0.000286199	id1000886
1	1004726	0.000221072	id1000894
1	1008219	0.000172747	id1000911
1	1009815	0.00028071	id1000922
1	1010064	0.000210707	id1000923
1	1012640	0.00013924	ud1000059
1	1039577	5.85845e-05	id1000934
1	1039823	7.11165e-05	id1000940
1	1040322	0.000213156	id1000941
1	1042817	0.000148239	id1000947
1	1043946	0.000131808	id1000955
1	1044028	1.84128e-05	id1000956
1	1045699	0.000172998	id1000960
1	1052989	0.000112167	id1000965
1	1053413	6.4209e-06	id1000967
1	1053585	0.000119478	id1000968
1	1058381	0.000156415	id1000974
1	1059903	0.000375247	id1000977
1	1072211	8.1768e-05	id1000980
1	1087665	0.000410144	id1000987
1	1090580	0.0001472	id1000994
1	1091901	0.000164802	id1000996
1	1093786	3.62037e-05	id1000999
1	1094263	1.2944e-05	id1001003
1	1094743	0.00019651	id1001006
1	1095730	0.000485646	id1001009
1	1120560	0.000329285	id1001015
1	1120616	0.000451951	id1001017
1	1121865	0.000524788	id1001021
1	1122165	0.000477894	id1001022
1	1124807	0.000371372	id1001028
1	1149555	0.000192074	id1001037
1	1164385	0.000112186	id1001041
1	1164771	0.000105784	id1001042
1	1166717	7.25207e-05	id1001049
1	1167141	6.46407e-05	id1001051
1	1167821	0.00035481	id1001055
1	1168079	3.58079e-05	id1001056
1	1168753	4.92699e-05	id1001057
1	1169433	8.98701e-05	id1001060
1	1169531	2.08173e-05	id1001062
1	1172634	2.4871e-05	id1001069
1	1174585	9.03201e-05	id1001073
1	1175090	0.000401918	id1001074
1	1176001	0.000288457	id1001077
1	1201724	5.23381e-05	id1001102
1	1227512	5.25477e-05	id1001106
1	1248796	4.98531e-05	id1001110
1	1248892	0.000145251	id1001111
1	1287772	0.000160381	id1001117
1	1290079	0.000198397	id1001120
1	1292515	0.000237601	ud1000068
1	1326271	4.49984e-05	id1001125
1	1337430	0.000203961	wd1000045
1	1357451	0.000135645	wd1000058
1	1401052	6.59074e-05	id1001128
1	1402093	0.000231509	id1001130
1	1406386	0.000174991	id1001136
1	1408298	0.000197474	id1001141
1	1415064	2.76499e-06	id1001153
1	1416110	1.8268e-05	id1001157
1	1429278	0.000427372	id1001165
1	1430255	0.000496991	id1001167
1	1437674	0.000376196	id1001176
1	1444302	0.000123372	id1001182
1	1444562	0.000297342	ud1000074
1	1483675	0.000306841	ud1000077
1	1489688	0.000269008	id1001184
1	1490141	0.000116436	id1001186
1	1490627	0.000146558	id1001187
1	1493483	0.000175344	id1001194
1	1497091	9.29263e-05	id1001200
1	1500351	0.000108131	id1001206
1	1501263	7.59352e-05	id1001209
1	1502529	1.90908e-05	id1001213
1	1503278	0.000128504	id1001218
1	1504625	0.000270705	id1001224
1	1506081	0.000140812	id1001229
1	1509625	0.0002707	id1001235
1	1511711	0.00022408	id1001247
1	1514218	0.000132318	id1001256
1	1533575	3.25632e-05	id1001262
1	1535455	0.000179598	id1001266
1	1539533	4.16326e-05	id1001274
1	1539706	1.4508e-05	id1001275
1	1539860	0.000105016	id1001276
1	1540137	0.000193589	id1001277
1	1540484	0.000151277	id1001278
1	1541209	0.000258562	id1001280
1	1565728	0.000380645	ud1000087
1	1602005	0.000112646	ud1000097
1	1603331	0.000146516	id1001284
1	1603855	0.000112519	id1001285
1	1604769	3.12624e-05	id1001286
1	1607497	0.000151977	id1001290
1	1607534	0.000197323	id1001291
1	1641592	3.52081e-05	id1001296
1	1670145	9.28572e-05	id1001298
1	1670890	0.000303745	id1001301
1	1676404	0.000293834	id1001318
1	1678641	0.000244203	id1001320
1	1679472	6.98812e-05	id1001325
1	1700427	0.000123477	id1001332
1	1704366	4.15767e-05	id1001340
1	1706993	0.000118946	ud1000100
1	1766057	0.000182924	id1001356
1	1775122	4.81818e-05	id1001366
1	1775737	0.000189936	id1001368
1	1776012	4.27067e-05	id1001370
1	1777839	0.000189607	id1001376
1	1829683	8.98035e-05	id1001383
1	1835924	9.82842e-05	id1001395
1	1836171	1.27671e-05	id1001396
1	1844850	8.35567e-05	id1001420
1	1845277	0.000331407	id1001423
1	1848812	9.67319e-05	id1001428
1	1850165	0.000163438	id1001430
1	1850924	0.000116125	id1001432
1	1854227	7.59371e-05	id1001436
1	1869350	1.31438e-05	id1001452
1	1869827	8.36239e-05	id1001454
1	1871026	0.00023434	id1001458
1	1892584	7.71275e-05	id1001464
1	1893214	0.000109419	id1001465
1	1906037	0.000332514	id1001478
1	1938001	0.000562264	id1001483
1	1939907	0.00012673	id1001487
1	1943340	0.000393326	id1001500
1	1944794	0.000167452	id1001509
1	1965548	5.52367e-06	id1001516
1	1973376	0.000741431	id1001539
1	1973868	0.000193473	id1001542
1	1978258	0.00047012	id1001572
1	1983125	0.000626103	id1001588
1	1983445	0.00042421	id1001591
1	1990638	0.000766734	id1001599
1	1995450	1.2055e-05	id1001602
1	2037657	0.00074481	wd1000121
1	2054855	0.000237392	id1001633
1	2055094	0.000307192	id1001636
1	2057827	0.000451592	id1001638
1	2069677	0.000411168	id1001645
1	2073898	8.93769e-05	id1001655
1	2078005	0.000200885	id1001662
1	2078730	0.000504073	id1001664
1	2080456	0.000581669	id1001665
1	2098423	0.00019539	id1001677
1	2098804	0.000187495	id1001678
1	2099423	0.000183821	id1001680
1	2099471	0.000207982	id1001681
1	2101002	0.00026229	id1001685
1	2102204	0.000339193	id1001688
1	2112779	5.48876e-05	id1001692
1	2115148	0.000277093	id1001700
1	2116690	0.000216359	id1001703
1	2118023	1.53524e-05	id1001709
1	2118470	0.000537518	id1001713
1	2118765	0.00018921	id1001714
1	2118966	0.000117441	id1001715
1	2119093	0.000277205	id1001716
1	2131985	0.00028918	id1001728
1	2132023	0.000148544	id1001729
1	2134637	0.000174706	id1001731
1	2135874	0.000246053	id1001734
1	2136478	0.000635458	id1001735
1	2213614	3.77407e-05	wd1000174
1	2237940	9.6368e-05	wd1000189
1	2249164	0.000215134	id1001740
1	2249789	0.000124376	id1001742
1	2252445	2.59414e-05	id1001748
1	2253725	0.000383027	id1001754
1	2258237	0.000250766	id1001764
1	2259273	0.000175801	id1001768
1	2261208	0.000376977	id1001775
1	2261920	0.000436489	id1001779
1	2266965	0.000145991	id1001795
1	2267154	0.000171055	id1001798
1	2270427	7.18139e-05	id1001810
1	2270450	9.30883e-05	id1001811
1	2276961	0.000208947	id1001821
1	2277143	0.000368435	id1001823
1	2290936	0.000340491	id1001839
1	2292282	0.000147503	id1001843
1	2292904	0.000184963	id1001845
1	2293711	0.00025481	id1001849
1	2294836	0.000370125	id1001851
1	2296568	5.03212e-05	id1001855
1	2297298	0.000127264	ud1000129
1	2327387	0.000264131	ud1000132
1	2328243	0.000371712	id1001857
1	2334213	0.000611189	id1001858
1	2355260	0.000597057	id1001864
1	2355895	0.000258846	id1001870
1	2357978	0.00029468	id1001876
1	2361426	0.00029211	id1001887
1	2361701	0.000322593	id1001891
1	2362020	8.8293e-06	id1001895
1	2362495	0.000248717	id1001896
1	2370596	1.94176e-05	id1001899
1	2373616	0.000278009	id1001905
1	2379820	0.00049404	id1001914
1	2380137	9.69442e-05	id1001915
1	2380475	0.000643737	id1001916
1	2383307	9.2582e-05	id1001924
1	2383808	0.000428575	id1001927
1	2400362	0.000832895	id1001936
1	2439647	0.000284685	wd1000197
1	2569781	2.69366e-05	id1001981
1	2585620	0.000452912	id1002025
1	2586042	5.40104e-05	id1002029
1	2586766	0.000336195	id1002033
1	2590115	0.000335008	id1002045
1	2591017	5.06971e-05	id1002048
1	2605844	0.000316463	id1002058
1	2606283	9.8414e-05	id1002060
1	2609085	6.20627e-05	id1002076
1	2610666	0.000408913	id1002080
1	2611982	0.000180371	id1002081
1	2634501	0.00023792	id1002097
1	2674113	7.2509e-06	id1002108
1	2688263	0.000671901	id1002120
1	2689690	0.000194485	id1002122
1	2701155	3.04923e-05	id1002126
1	2701870	0.000176832	id1002128
1	2705338	6.03127e-05	id1002143
1	2705614	0.000108836	id1002146
1	2706551	0.000341126	id1002149
1	2707131	0.000340613	id1002151
1	2707476	0.00056683	id1002153
1	2725468	0.000139666	id1002158
1	2726187	0.000247092	id1002159
1	2727493	0.000171122	id1002163
1	2728045	0.000148394	id1002165
1	2769040	0.00016102	id1002176
1	2772360	0.000220274	ud1000149
1	2800954	7.21165e-05	id1002184
1	2806522	0.000274518	id1002198
1	2834562	0.000110643	ud1000154
1	2844330	0.000131914	id1002215
1	2846327	0.000112163	id1002227
1	2848338	0.000367565	id1002237
1	2863621	4.08163e-05	id1002266
1	2863898	7.57441e-05	id1002267
1	2894250	0.000320467	id1002284
1	2897384	0.000386594	id1002298
1	2897613	0.000339893	id1002300
1	2899077	3.09769e-05	id1002308
1	2900116	0.000125136	id1002311
1	2919431	0.000209878	id1002315
1	2924187	0.000154406	id1002330
1	2924549	0.000291267	id1002331
1	2926858	6.65688e-05	id1002334
1	2963449	0.000143313	id1002336
1	2974417	9.15741e-06	id1002362
1	2975692	0.000118369	id1002366
1	2977180	0.000160476	id1002368
1	2977860	0.000261811	id1002370
1	2978326	9.08016e-05	id1002371
1	2979582	0.000155299	id1002373
1	3030868	1.49757e-05	id1002395
1	3052220	6.66663e-05	id1002416
1	3058941	0.000104771	ud1000186
1	3086333	6.53353e-05	ud1000187
1	3086655	0.000229477	id1002426
1	3088221	0.000197966	id1002431
1	3090666	1.37698e-05	id1002446
1	3092377	4.555e-05	id1002452
1	3093093	2.24002e-05	id1002456
1	3096543	0.000184174	id1002477
1	3103801	2.48421e-05	ud1000189
1	3130690	0.000327621	ud1000190
1	3130836	0.000363716	id1002494
1	3130962	0.000137237	id1002495
1	3134826	0.000183839	id1002498
1	3149027	0.000170366	id1002509
1	3180818	0.000108361	id1002518
1	3183395	0.000244494	id1002529
1	3183885	0.000179529	id1002531
1	3194253	5.86098e-05	id1002535
1	3285074	0.000281361	id1002547
1	3316630	0.000457373	id1002572
1	3328456	0.00029418	id1002622
1	3329369	0.000185791	id1002625
1	3332043	0.000178732	id1002635
1	3332734	0.000202385	id1002641
1	3335235	5.22642e-05	id1002647
1	3340207	0.00029796	id1002671
1	3346735	0.000145563	id1002705
1	3351659	0.000201688	id1002728
1	3352365	0.000158951	id1002730
1	3353477	0.000187304	id1002732
1	3361471	4.89228e-05	id1002745
1	3363353	0.000362423	id1002749
1	3369209	0.000125101	id1002759
1	3369228	1.44735e-05	id1002760
1	3397754	0.00028067	id1002770
1	3398048	0.000450286	id1002773
1	3398103	0.000310691	id1002774
1	3398228	0.00042249	id1002776
1	3400773	0.000356753	id1002788
1	3419119	0.000204501	id1002793
1	3425056	4.76381e-05	id1002809
1	3434148	0.000156408	id1002825
1	3434442	0.000346309	id1002826
1	3446298	0.000243398	id1002832
1	3446754	0.000135076	id1002833
1	3461494	0.000187843	id1002838
1	3461948	0.000403263	id1002840
1	3463018	0.000187701	id1002842
1	3467850	0.000237328	id1002852
1	3478928	0.000544262	id1002856
1	3479097	0.000384594	id1002857
1	3479541	0.000224072	id1002859
1	3481990	0.000468528	id1002863
1	3482103	0.000440326	id1002864
1	3502592	0.000144148	id1002871
1	3503090	0.000196225	id1002873
1	3503292	0.000254958	id1002875
1	3506466	3.38191e-05	id1002878
1	3506991	0.000106393	id1002880
1	3508893	0.000272916	id1002888
1	3509242	2.21909e-05	id1002889
1	3527049	0.000194852	id1002896
1	3527241	0.000159964	id1002897
1	3528691	0.000215597	id1002899
1	3529176	1.24136e-05	id1002902
1	3533720	0.000189895	id1002906
1	3533877	0.000201563	id1002908
1	3559767	0.000265413	id1002912
1	3569135	0.00024114	id1002919
1	3569488	0.000368175	id1002920
1	3572015	0.000228856	id1002928
1	3573350	0.000496557	id1002930
1	3593481	5.25608e-05	id1002936
1	3596871	0.000125245	id1002940
1	3597160	0.000312293	id1002941
1	3615627	1.24455e-05	id1002947
1	3637152	8.39791e-05	id1002962
1	3658950	0.000218519	id1002966
1	3663140	0.00017145	id1002979
1	3665220	2.16909e-05	id1002985
1	3665839	0.00011744	id1002991
1	3679685	0.00012829	id1003008
1	3681762	0.000202814	id1003019
1	3692489	4.18314e-05	id1003026
1	3695404	0.000345891	id1003036
1	3695840	0.000165473	id1003037
1	3697470	2.38341e-05	id1003043
1	3700291	7.39102e-06	id1003050
1	3711264	0.00015563	id1003056
1	3713661	0.000178745	id1003064
1	3726651	0.000281903	id1003089
1	3728297	0.000134528	id1003093
1	3728341	0.000114286	id1003094
1	3731290	3.11558e-05	id1003102
1	3733953	2.40021e-05	id1003108
1	3735606	0.000210698	id1003111
1	3735623	0.000164867	id1003112
1	3736131	0.000281305	id1003114
1	3736712	0.000130233	id1003115
1	3775914	0.000187867	id1003126
1	3778147	1.7341e-05	id1003132
1	3780918	6.86261e-05	id1003138
1	3801746	1.67388e-06	id1003144
1	3819261	0.000154907	id1003156
1	3819526	0.000200702	id1003157
1	3820627	0.00014317	id1003163
1	3821059	0.000136155	id1003164
1	3822585	0.000366487	id1003168
1	3823861	0.00020715	id1003170
1	3824930	0.000127404	id1003171
1	3828299	5.12845e-05	id1003182
1	3829435	5.80468e-05	id1003191
1	3829513	8.50643e-05	id1003193
1	3830323	0.000150035	id1003200
1	3834596	0.000439799	id1003213
1	3848043	7.82845e-05	ud1000229
1	3874081	0.000202711	id1003225
1	3878255	3.31451e-05	id1003237
1	3881082	6.59526e-05	id1003245
1	3917517	0.000195198	id1003248
1	3918654	8.40939e-05	id1003249
1	3919581	7.6727e-05	id1003251
1	3919906	0.000257528	id1003252
1	3921118	4.44443e-05	id1003253
1	3923048	1.34436e-05	id1003255
1	3924288	0.000187622	id1003256
1	3926336	2.78978e-05	id1003260
1	3926693	0.000307249	id1003261
1	3940360	7.74909e-05	id1003269
1	3942155	1.14449e-05	id1003271
1	3957573	0.000461913	id1003279
1	3966354	0.000417728	id1003293
1	3981585	7.90468e-05	id1003304
1	3981816	0.000101864	id1003307
1	3984666	0.000286636	id1003312
1	3990462	0.000240939	id1003325
1	3994106	0.000438814	id1003336
1	3994178	0.0002499	id1003337
1	4004917	0.00059171	id1003344
1	4005467	0.00030134	id1003345
1	4006006	0.000171279	id1003348
1	4008219	0.000207104	id1003359
1	4011484	0.00022732	id1003362
1	4011648	0.00022954	id1003363
1	4031092	0.000253769	id1003370
1	4032636	7.24555e-05	id1003372
1	4037343	0.000208518	id1003376
1	4059318	8.9194e-06	id1003383
1	4060444	0.000161316	id1003386
1	4089558	7.65618e-06	id1003397
1	4091359	2.61642e-05	id1003399
1	4091647	7.01951e-05	id1003400
1	4095765	0.000189432	id1003403
1	4096769	7.7423e-05	id1003407
1	4098494	0.000152745	id1003409
1	4114249	2.18983e-05	id1003423
1	4116087	6.87497e-05	id1003426
1	4125084	0.00015088	id1003441
1	4136311	1.58272e-05	id1003447
1	4140544	4.93156e-05	id1003456
1	4143766	0.000218592	id1003465
1	4147911	0.000118989	id1003475
1	4148533	5.51252e-05	id1003479
1	4151213	4.85437e-05	id1003483
1	4153991	9.6386e-05	id1003487
1	4172403	0.000283639	id1003490
1	4177640	0.000257408	id1003496
1	4180711	0.000150122	id1003500
1	4206703	0.000152271	id1003505
1	4208827	9.23281e-05	id1003509
1	4229753	6.42262e-05	id1003517
1	4233856	3.50405e-05	id1003519
1	4239811	7.78156e-05	id1003532
1	4241700	7.76617e-05	id1003538
1	4257973	0.000142408	id1003552
1	4259452	0.000272219	id1003559
1	4260025	0.000196779	id1003561
1	4260192	2.01648e-05	id1003562
1	4260328	0.000456133	id1003564
1	4264985	0.000349693	id1003571
1	4267262	0.000287049	id1003576
1	4268162	0.000107647	id1003578
1	4268587	6.35593e-05	id1003579
1	4300550	0.000127981	ud1000245
1	4315741	0.000206044	id1003592
1	4316129	0.000108967	id1003593
1	4318247	0.000230537	id1003596
1	4318289	5.06488e-05	id1003597
1	4319848	0.00013602	id1003602
1	4321629	2.34403e-05	id1003608
1	4329168	3.90722e-05	id1003611
1	4329799	0.0003414	id1003612
1	4332541	0.000228797	id1003619
1	4334704	0.000133815	id1003623
1	4380408	0.00012179	id1003636
1	4382021	0.000299612	id1003639
1	4386570	0.000121847	id1003645
1	4387788	0.000302064	id1003650
1	4397344	0.000184934	id1003672
1	4398822	0.000157598	id1003675
1	4403404	9.17903e-05	id1003686
1	4403617	0.000134643	id1003687
1	4405100	0.000372439	id1003690
1	4407400	0.000373285	id1003693
1	4422641	2.0468e-05	id1003712
1	4422794	9.22053e-06	id1003713
1	4423202	0.000203647	id1003715
1	4426330	0.000298747	id1003729
1	4426772	0.000103182	id1003733
1	4490727	3.28623e-05	id1003752
1	4510363	0.000366895	id1003754
1	4510445	1.08628e-05	id1003755
1	4510589	0.000270323	id1003756
1	4510971	1.17629e-06	id1003757
1	4514425	6.85149e-05	id1003766
1	4517310	0.000120478	id1003776
1	4543494	0.000225549	id1003784
1	4545468	0.000104087	id1003789
1	4545763	0.000262474	id1003791
1	4581157	3.58164e-05	id1003796
1	4582766	3.67037e-06	id1003800
1	4582879	7.66684e-05	id1003802
1	4590266	8.56206e-05	id1003818
1	4619884	0.000149875	id1003820
1	4621986	0.000113218	id1003824
1	4645923	0.000153337	id1003838
1	4646140	0.000126754	id1003839
1	4646221	0.000145775	id1003840
1	4647100	0.000460763	id1003842
1	4647440	0.00011606	id1003843
1	4648125	2.9307e-05	id1003847
1	4649725	0.000226493	id1003850
1	4650543	0.000123997	id1003853
1	4650842	6.33805e-05	id1003854
1	4676444	0.00052669	id1003858
1	4677218	0.000217606	id1003861
1	4677783	0.000166974	id1003863
1	4679517	0.000143869	id1003869
1	4682262	0.000172433	id1003877
1	4701723	7.91426e-05	id1003879
1	4703211	0.000102232	id1003887
1	4707475	0.000175757	id1003893
1	4736704	0.000188024	id1003902
1	4738970	8.09924e-05	id1003908
1	4739026	0.000137613	id1003909
1	4752891	3.59858e-05	id1003919
1	4754473	0.000148604	id1003922
1	4790369	3.52154e-05	id1003924
1	4791522	6.03763e-06	id1003926
1	4793566	0.000247974	id1003927
1	4795262	0.000270344	id1003929
1	4816430	6.34376e-06	id1003932
1	4820586	0.000159652	id1003941
1	4824928	0.000142146	id1003946
1	4846525	4.26794e-05	id1003947
1	4850377	0.000278485	id1003955
1	4852668	7.29556e-05	id1003959
1	4853002	0.000629793	id1003960
1	4869563	0.00023286	id1003966
1	4870786	0.000176918	id1003969
1	4871587	0.00043279	id1003974
1	4890114	0.000419976	id1003996
1	4892118	0.000485242	id1004001
1	4894645	4.36803e-05	id1004007
1	4923148	0.000290816	id1004031
1	4948173	0.000408126	id1004035
1	4968392	0.000282971	ud1000285
1	4970993	1.79459e-05	id1004041
1	4974150	4.05785e-05	id1004044
1	4974371	0.000356899	id1004045
1	5018038	0.00011116	id1004061
1	5018343	3.25846e-05	id1004065
1	5024932	0.000142894	id1004077
1	5028045	0.00013382	id1004079
1	5035455	1.92494e-06	id1004092
1	5035977	1.89115e-06	id1004093
1	5063126	7.26493e-05	id1004097
1	5064371	0.000233621	id1004099
1	5068572	7.28195e-05	id1004106
1	5093807	0.000163668	id1004114
1	5096113	0.000217058	id1004122
1	5097346	4.08937e-05	id1004130
1	5098047	0.000217178	id1004136
1	5100767	9.20406e-05	id1004143
1	5111154	8.35313e-05	id1004146
1	5115299	0.000112855	id1004154
1	5129109	4.31607e-05	id1004156
1	5129286	1.41421e-05	id1004157
1	5129492	2.43228e-05	id1004159
1	5133796	0.000167226	id1004164
1	5134346	0.000316608	id1004166
1	5135425	0.000181306	id1004169
1	5216199	0.000341717	id1004179
1	5216641	7.14882e-05	id1004182
1	5216866	0.00015735	id1004185
1	5219589	6.73223e-05	id1004198
1	5239748	0.000134937	ud1000297
1	5256670	0.000157134	id1004202
1	5257130	3.75996e-05	id1004204
1	5260864	6.55599e-07	id1004213
1	5263642	0.00023911	id1004220
1	5289075	0.00013484	id1004223
1	5316048	4.52137e-05	id1004230
1	5316439	1.48091e-05	id1004231
1	5320235	3.91993e-05	id1004234
1	5325062	5.87478e-05	id1004242
1	5329545	0.000118741	id1004251
1	5332883	0.000130415	id1004256
1	5367761	0.00010348	id1004257
1	5417069	0.000133371	id1004290
1	5427557	1.60054e-05	id1004294
1	5431650	0.000272669	id1004301
1	5432024	0.000148969	id1004302
1	5434432	0.000140727	id1004305
1	5435395	0.000296799	id1004308
1	5437204	0.000171687	id1004310
1	5438964	0.00020113	id1004313
1	5441863	0.000128456	id1004319
1	5474646	0.000317247	id1004328
1	5474749	0.000616966	id1004329
1	5476190	0.000111035	id1004330
1	5476324	1.20682e-05	id1004333
1	5478606	2.69302e-05	id1004341
1	5478645	0.000223444	id1004342
1	5481198	0.000408559	id1004348
1	5512115	0.000453614	id1004369
1	5515647	0.000230609	id1004376
1	5552143	0.000205742	id1004379
1	5562443	0.000273963	id1004380
1	5565206	0.00015415	id1004384
1	5565375	0.000183577	id1004385
1	5566444	0.000495688	id1004389
1	5568860	8.27619e-05	id1004393
1	5589473	6.7729e-05	id1004397
1	5591893	0.000269565	id1004402
1	5594377	0.000321662	id1004404
1	5596859	9.4635e-05	id1004407
1	5631963	2.50161e-05	id1004418
1	5635088	0.00021201	id1004423
1	5635231	0.000126792	id1004424
1	5647220	0.000300252	wd1000208
1	5693751	4.48243e-05	id1004433
1	5698636	8.60219e-05	id1004440
1	5700835	0.000290487	id1004447
1	5722378	0.000217702	id1004454
1	5725789	2.12131e-05	id1004466
1	5726642	0.000501753	id1004468
1	5726977	9.81874e-05	id1004471
1	5728668	2.96477e-05	id1004479
1	5764181	0.000125253	id1004491
1	5766779	0.00023563	id1004494
1	5771346	0.000439369	id1004497
1	5794352	0.000349198	id1004509
1	5811323	0.000299576	id1004548
1	5812437	2.45459e-05	id1004556
1	5813572	0.000211091	id1004562
1	5815301	0.000236303	id1004576
1	5835866	7.73009e-05	id1004591
1	5836074	0.000350228	id1004592
1	5839280	9.38498e-05	id1004602
1	5894922	8.06388e-05	id1004627
1	5897430	2.35524e-05	id1004630
1	5898200	0.000305056	id1004633
1	5898486	0.000300235	id1004634
1	5911668	0.000160416	id1004651
1	5944447	0.0001224	id1004659
1	5944703	0.000170309	id1004660
1	5976727	2.87298e-05	id1004669
1	5976754	8.46421e-05	id1004670
1	5982372	8.23402e-05	id1004686
1	6003489	0.000144	id1004691
1	6004190	0.000270526	id1004693
1	6007069	0.000190516	id1004698
1	6009782	9.10893e-05	id1004703
1	6035816	0.000320475	id1004725
1	6036592	0.000163963	id1004726
1	6078616	0.000228897	id1004753
1	6098054	3.46583e-05	id1004758
1	6099057	0.000186614	id1004759
1	6102553	0.000253798	id1004769
1	6113242	6.1235e-05	id1004772
1	6113636	0.000324583	id1004773
1	6118057	0.000301207	id1004788
1	6118830	7.70545e-05	id1004789
1	6131305	0.000253155	id1004800
1	6131399	8.02432e-05	id1004802
1	6131507	4.89674e-05	id1004803
1	6131896	0.000195406	id1004806
1	6135111	0.000108923	id1004815
1	6136479	0.000115216	id1004817
1	6187297	8.93445e-05	id1004824
1	6195784	0.000217724	id1004841
1	6216693	0.000264531	id1004843
1	6219761	0.000275896	id1004849
1	6223858	0.0001365	id1004853
1	6224212	0.000294549	id1004854
1	6244002	0.000270055	id1004858
1	6245897	0.000332906	id1004863
1	6246721	3.81946e-05	id1004865
1	6248553	0.000137318	id1004872
1	6249141	0.000399438	id1004873
1	6249695	0.000411503	id1004874
1	6267947	0.000421612	id1004876
1	6268180	7.86356e-05	id1004877
1	6277258	0.000352789	id1004882
1	6301750	0.000116098	id1004903
1	6324877	0.00050891	id1004905
1	6330042	0.000465681	id1004938
1	6332190	0.000230222	id1004949
1	6332303	0.000117932	id1004951
1	6332825	0.000362854	id1004952
1	6352807	0.000356954	id1004959
1	6353162	0.000458848	id1004960
1	6354064	0.000384157	id1004961
1	6358102	0.000695039	id1004972
1	6381052	0.000328032	id1004975
1	6382884	0.000187961	id1004976
1	6420369	0.000363552	id1004985
1	6443474	3.19232e-05	id1004994
1	6444367	5.51603e-05	id1004998
1	6447190	0.000116268	id1005000
1	6494174	7.36195e-07	id1005011
1	6494458	9.60686e-05	id1005013
1	6494861	0.000141072	id1005015
1	6502036	1.20081e-06	id1005029
1	6506725	1.6517e-05	id1005039
1	6507269	8.01052e-05	id1005042
1	6508922	2.85265e-05	id1005049
1	6520870	0.000175909	id1005053
1	6521041	4.06252e-05	id1005056
1	6522024	2.19276e-05	id1005063
1	6524460	3.49164e-05	id1005067
1	6525987	1.51302e-05	id1005075
1	6528767	6.96651e-07	id1005078
1	6532939	0.000201748	id1005086
1	6533933	0.000177781	id1005088
1	6540463	0.000184988	id1005102
1	6542217	2.95136e-05	id1005103
1	6620704	6.81668e-05	wd1000235
1	6621338	2.86305e-05	id1005112
1	6625922	4.90519e-05	id1005122
1	6628455	7.28569e-05	id1005125
1	6630575	6.3111e-05	id1005129
1	6639911	2.86556e-05	id1005131
1	6660627	0.00060736	id1005134
1	6663058	1.28486e-05	id1005136
1	6663413	0.000620365	id1005138
1	6666544	6.75772e-05	id1005141
1	6667083	0.00037023	id1005142
1	6667898	0.000178057	id1005143
1	6684669	0.00045149	id1005144
1	6690871	0.000180823	id1005155
1	6691495	0.000461272	id1005158
1	6717533	0.000245656	id1005162
1	6717946	0.000234245	id1005164
1	6718251	0.000203569	id1005166
1	6765662	7.29545e-05	id1005170
1	6786032	0.00017082	id1005173
1	6791688	8.65254e-06	id1005176
1	6793133	0.000392807	id1005178
1	6793643	1.25947e-05	id1005180
1	6846173	5.21362e-05	id1005182
1	6849958	0.00010937	id1005183
1	6881038	1.82608e-05	id1005200
1	6881608	4.97819e-05	id1005201
1	6894356	5.22702e-05	id1005216
1	6895165	6.21585e-05	id1005218
1	6898813	0.000260722	id1005226
1	6899271	0.000227237	id1005228
1	6900427	0.000227234	id1005232
1	6901321	1.80554e-05	id1005237
1	6901826	6.39749e-05	id1005238
1	6902610	7.17028e-05	id1005239
1	6905400	0.000290807	id1005243
1	6908222	5.21874e-05	id1005251
1	6909074	4.16303e-05	id1005254
1	6915738	0.000139016	wd1000240
1	6952822	0.000357509	wd1000243
1	6971446	7.01031e-05	id1005256
1	6971525	9.53774e-05	id1005257
1	6973428	3.20841e-06	id1005261
1	6974898	0.000149758	id1005263
1	6974988	6.22617e-05	id1005264
1	6977891	6.47936e-05	id1005269
1	6989751	0.000297908	id1005271
1	6992254	8.33777e-05	id1005277
1	6995910	9.52689e-05	id1005282
1	7012862	0.000211455	id1005286
1	7013248	0.000539468	id1005287
1	7014262	0.000308358	dd1000009
1	7014955	2.91269e-05	dd1000015
1	7015126	6.43693e-05	id1005290
1	7015244	0.000327217	id1005291
1	7015465	0.000166377	id1005292
1	7015503	0.000167443	id1005293
1	7015736	0.000440369	dd1000022
1	7015826	9.57467e-05	id1005296
1	7016241	0.000278879	dd1000032
1	7016392	6.26995e-05	id1005297
1	7016643	0.000346056	id1005298
1	7016944	0.000288306	dd1000036
1	7017159	0.000327857	id1005300
1	7017302	0.000179789	id1005301
1	7017406	5.07295e-05	id1005302
1	7017781	6.42451e-05	id1005306
1	7017909	0.000313731	id1005307
1	7017962	4.102e-05	id1005308
1	7018045	0.000120368	dd1000052
1	7018368	0.000113177	dd1000053
1	7018577	0.000250687	id1005309
1	7018635	0.000450928	dd1000055
1	7018919	0.000192347	id1005311
1	7019063	8.75682e-05	id1005312
1	7019095	0.000517699	dd1000065
1	7019170	0.00014827	dd1000066
1	7019261	0.000436705	id1005313
1	7019293	0.000119996	id1005314
1	7019571	0.000345985	dd1000071
1	7019592	0.00028862	dd1000072
1	7019687	8.27986e-05	dd1000073
1	7019970	4.7672e-05	id1005315
1	7020822	0.000124849	id1005316
1	7038503	0.000192225	id1005318
1	7039123	0.000241795	id1005319
1	7039168	2.38201e-05	id1005320
1	7039215	0.000109675	id1005321
1	7039617	0.000396445	dd1000090
1	7039671	0.000198782	dd1000091
1	7040499	0.000420923	id1005322
1	7041008	0.000130616	id1005323
1	7041209	0.000192406	id1005324
1	7041661	0.000282382	dd1000097
1	7042098	6.14854e-05	id1005325
1	7042688	0.000141799	dd1000103
1	7042704	0.000282961	dd1000104
1	7043796	0.000335664	id1005327
1	7044190	9.40454e-05	dd1000108
1	7044893	8.33536e-05	id1005328
1	7044913	0.0003205	id1005329
1	7045039	0.000166386	dd1000112
1	7045445	7.27804e-06	id1005330
1	7045983	0.00051859	id1005331
1	7046652	0.000131187	id1005334
1	7046840	0.000360341	id1005336
1	7046962	0.000391914	dd1000121
1	7047000	0.000137425	id1005337
1	7049980	0.00010402	id1005339
1	7050425	7.99906e-05	id1005341
1	7051183	0.000239445	dd1000141
1	7051206	0.000403932	dd1000142
1	7051725	0.000257717	dd1000147
1	7051945	0.000221407	dd1000149
1	7052010	7.13727e-05	id1005350
1	7053303	0.000292332	dd1000153
1	7053339	0.000348954	dd1000154
1	7053425	0.000332865	dd1000157
1	7053453	7.21132e-05	id1005351
1	7069274	3.95028e-05	dd1000165
1	7072810	9.39174e-05	dd1000173
1	7086172	0.000432651	id1005353
1	7087178	0.000217245	id1005354
1	7087482	0.000471877	dd1000186
1	7087660	0.000291811	id1005355
1	7087762	0.000291799	dd1000189
1	7087946	0.000181756	id1005356
1	7088520	0.000367195	id1005357
1	7088552	0.000285307	id1005358
1	7089419	0.000343971	id1005359
1	7089736	0.000355573	id1005360
1	7089760	0.000693882	id1005361
1	7089814	0.000370175	dd1000200
1	7090362	0.00050033	id1005364
1	7090457	0.000227546	id1005365
1	7091281	0.000418513	dd1000213
1	7091470	0.000337546	id1005367
1	7091749	0.000212789	id1005368
1	7093641	0.000305453	dd1000225
1	7094007	2.43673e-05	id1005372
1	7094548	0.00028338	id1005374
1	7094643	0.000298828	id1005375
1	7094978	8.13841e-05	id1005376
1	7095314	0.000217156	id1005377
1	7095872	7.17434e-05	id1005378
1	7096349	0.000377432	id1005380
1	7096469	0.000111122	id1005381
1	7096758	6.42676e-05	dd1000244
1	7096952	4.49119e-06	dd1000245
1	7097211	3.93188e-05	dd1000247
1	7097252	0.000137377	id1005383
1	7097457	3.05642e-05	id1005384
1	7097620	3.76312e-05	dd1000252
1	7097666	4.12269e-06	dd1000253
1	7099206	9.39194e-06	dd1000263
1	7099748	8.17429e-05	id1005390
1	7099902	0.000232446	id1005391
1	7099935	0.000222125	id1005392
1	7100263	2.60008e-06	id1005393
1	7102198	5.38144e-05	id1005397
1	7102674	0.000210022	id1005399
1	7102974	0.000270799	id1005400
1	7104134	5.13697e-05	dd1000288
1	7104332	5.39317e-05	dd1000291
1	7104376	8.35571e-05	id1005402
1	7104434	5.39983e-05	id1005403
1	7104539	0.000521892	id1005404
1	7104564	0.000210052	id1005405
1	7104922	0.00020425	id1005407
1	7105011	4.01888e-05	id1005408
1	7105068	0.000533208	id1005409
1	7107452	0.000253717	id1005412
1	7107551	8.84773e-05	id1005413
1	7108378	0.000103507	dd1000309
1	7109351	0.000329195	id1005415
1	7109841	0.000152814	id1005416
1	7110581	0.000258962	dd1000317
1	7111246	0.00015198	dd1000321
1	7112699	1.24041e-05	dd1000326
1	7114218	0.000285431	id1005424
1	7115655	0.000227684	id1005427
1	7116526	0.000314597	id1005429
1	7116772	0.000314357	id1005430
1	7117239	0.000460992	id1005432
1	7118016	0.000459997	id1005433
1	7120430	0.000136584	id1005435
1	7120549	0.000444776	id1005437
1	7121846	0.000264227	id1005439
1	7122672	0.000299866	id1005440
1	7122887	3.51354e-05	dd1000360
1	7123287	7.68598e-06	dd1000365
1	7123319	9.66542e-05	dd1000366
1	7124136	2.93599e-05	dd1000367
1	7124430	7.15807e-05	id1005442
1	7124455	0.000108695	id1005443
1	7124476	6.75679e-05	dd1000372
1	7124683	0.000209655	id1005444
1	7124707	4.46692e-05	id1005445
1	7124812	0.000131263	id1005446
1	7124884	7.70968e-06	id1005447
1	7125017	4.4846e-05	id1005449
1	7125142	3.012e-05	id1005450
1	7125284	4.563e-05	id1005452
1	7125316	1.01357e-05	id1005453
1	7125429	9.2248e-05	dd1000391
1	7125819	1.85054e-05	dd1000393
1	7125855	4.17296e-05	dd1000394
1	7125925	4.49515e-05	dd1000395
1	7125977	5.26625e-05	id1005456
1	7126087	0.000148531	id1005458
1	7126119	0.000163597	id1005459
1	7126147	8.23693e-05	id1005460
1	7126300	5.60881e-05	id1005461
1	7126342	0.000548858	id1005462
1	7126451	0.000118021	id1005463
1	7126571	7.02917e-05	dd1000406
1	7126655	0.000109308	dd1000408
1	7126695	1.21698e-05	dd1000409
1	7126717	3.01002e-05	id1005464
1	7126857	7.87561e-05	id1005465
1	7128947	0.000445149	id1005472
1	7129176	2.02409e-05	id1005473
1	7130134	0.000254407	id1005474
1	7130397	0.000248453	id1005476
1	7130656	0.000459124	id1005477
1	7131219	0.00028998	id1005479
1	7157323	6.78653e-05	id1005480
1	7158106	0.000404966	id1005481
1	7158486	0.000198865	id1005484
1	7158549	0.00019885	id1005485
1	7160257	2.47216e-05	id1005488
1	7160353	0.000198829	id1005490
1	7160547	0.000116675	id1005491
1	7160595	0.000323356	id1005492
1	7161051	0.00021689	id1005493
1	7161309	3.18948e-05	id1005495
1	7161463	0.000210528	id1005496
1	7161705	0.000225244	id1005497
1	7162088	0.000165468	id1005499
1	7162140	0.000191663	id1005500
1	7162400	0.000229268	id1005501
1	7162449	0.000204962	id1005502
1	7176403	0.000115295	id1005503
1	7176932	3.26333e-05	id1005506
1	7177022	0.000148644	id1005508
1	7177628	8.32089e-05	id1005509
1	7177869	0.000840063	dd1000475
1	7179380	9.03338e-05	id1005511
1	7179443	1.09993e-05	id1005512
1	7179467	0.000263531	id1005513
1	7179917	6.03077e-05	id1005515
1	7179947	0.000157898	id1005516
1	7180419	0.00012387	id1005517
1	7228348	0.000108083	dd1000505
1	7228483	0.000247364	id1005526
1	7229041	0.000617718	dd1000512
1	7230435	5.73582e-05	dd1000515
1	7231591	0.000333418	dd1000521
1	7231793	1.04014e-05	dd1000525
1	7232260	3.13319e-05	id1005534
1	7232957	2.15823e-05	dd1000539
1	7233444	7.16817e-05	dd1000543
1	7234255	0.000225444	id1005537
1	7236833	4.46412e-05	dd1000558
1	7246956	0.000200195	id1005541
1	7247315	9.52286e-05	id1005543
1	7247935	0.000110328	dd1000562
1	7248068	3.92563e-05	id1005544
1	7250313	0.000112314	id1005545
1	7250676	0.000126829	id1005547
1	7250886	4.60496e-05	id1005548
1	7251285	0.000240183	dd1000573
1	7252367	2.07438e-05	id1005551
1	7253306	7.75176e-05	id1005552
1	7253402	2.60871e-05	dd1000580
1	7267854	0.000100747	id1005555
1	7268016	1.03086e-05	id1005558
1	7268466	0.000297278	dd1000593
1	7268945	3.73828e-05	id1005561
1	7269230	0.000239252	dd1000597
1	7269310	9.13996e-05	id1005563
1	7269507	0.000111551	id1005564
1	7269770	6.95686e-05	id1005566
1	7269797	3.71402e-05	id1005567
1	7269881	0.000174061	dd1000606
1	7269917	3.52645e-05	dd1000607
1	7269984	3.73299e-05	id1005568
1	7270977	0.000200259	dd1000612
1	7271790	7.51074e-05	id1005572
1	7272255	0.000158698	id1005573
1	7272628	7.50878e-05	id1005574
1	7273384	0.000195484	id1005576
1	7273624	5.51712e-05	id1005577
1	7273857	6.02644e-06	id1005578
1	7274167	0.000137765	id1005579
1	7274330	0.000162129	id1005580
1	7274346	8.57308e-05	id1005581
1	7274895	5.44014e-05	id1005582
1	7275048	0.000212218	id1005583
1	7275350	0.000107058	id1005585
1	7286280	0.000145586	dd1000634
1	7287901	3.84134e-05	dd1000640
1	7287994	5.39737e-06	id1005588
1	7288562	0.000383629	id1005589
1	7289097	0.00015395	id1005590
1	7289369	0.000146165	dd1000647
1	7289656	0.0001464	id1005592
1	7290302	0.000429339	dd1000649
1	7290643	2.62237e-06	id1005593
1	7290985	0.000109396	dd1000652
1	7291438	1.0847e-05	id1005594
1	7292592	3.97566e-05	id1005595
1	7292959	0.000395288	id1005596
1	7293512	0.000384811	id1005597
1	7293613	3.84354e-05	dd1000659
1	7303818	0.00024327	dd1000668
1	7303938	9.0937e-05	id1005601
1	7303965	6.58925e-06	id1005602
1	7304981	0.00033997	dd1000674
1	7305740	0.000135531	id1005606
1	7306061	0.000334552	id1005607
1	7306169	0.000291534	dd1000682
1	7306602	0.000206042	dd1000688
1	7306652	1.56525e-06	id1005611
1	7306673	0.000245661	id1005612
1	7306692	1.13478e-05	id1005613
1	7307100	0.000232948	id1005614
1	7309679	2.41523e-05	id1005623
1	7310440	7.83722e-05	dd1000716
1	7310780	0.000118596	id1005626
1	7330382	3.82935e-05	id1005628
1	7330755	6.26758e-05	id1005629
1	7331200	0.000392938	dd1000727
1	7331411	0.000401604	id1005631
1	7331683	0.000354281	id1005633
1	7331746	2.10323e-05	id1005634
1	7331852	0.000360523	id1005635
1	7332115	4.82457e-05	dd1000738
1	7333811	0.000393021	dd1000753
1	7334172	0.000508206	dd1000754
1	7334263	6.0236e-05	id1005647
1	7334307	0.000396783	id1005648
1	7334402	0.000248069	dd1000757
1	7334495	0.000393118	dd1000758
1	7334953	0.000331483	id1005649
1	7334991	0.000389662	id1005650
1	7335070	0.000517433	id1005651
1	7335325	4.06799e-05	dd1000762
1	7335348	0.000210647	dd1000763
1	7335641	0.000325248	id1005652
1	7335760	6.77684e-06	id1005653
1	7335849	0.00039323	dd1000766
1	7336237	0.00031789	dd1000767
1	7337618	0.000529292	id1005656
1	7337704	0.000176884	id1005657
1	7337803	3.18905e-05	id1005658
1	7338097	0.000665905	dd1000775
1	7338560	0.000149744	dd1000776
1	7338910	8.53838e-05	id1005660
1	7338996	0.000531256	dd1000781
1	7339193	0.000158237	id1005664
1	7339695	8.10415e-05	id1005666
1	7340335	0.000381722	dd1000799
1	7341013	0.000393352	dd1000803
1	7341978	0.000392189	dd1000804
1	7342139	0.000390998	dd1000805
1	7342412	5.92516e-05	id1005670
1	7343309	0.00018098	dd1000809
1	7343698	0.0003945	id1005672
1	7344290	0.000142981	id1005673
1	7345834	0.000259771	id1005674
1	7346178	6.81137e-05	id1005678
1	7346266	4.1464e-05	dd1000826
1	7346405	5.93051e-05	id1005680
1	7346422	7.09711e-05	dd1000829
1	7346446	0.000103144	dd1000830
1	7346480	5.77771e-05	dd1000831
1	7348298	6.63432e-05	id1005681
1	7348780	6.96227e-05	id1005682
1	7349397	4.23227e-05	id1005683
1	7349643	6.63106e-05	id1005684
1	7350055	5.93118e-05	id1005685
1	7351578	0.000458281	id1005687
1	7351636	5.015e-05	id1005688
1	7351698	0.000178511	id1005689
1	7352648	5.9369e-05	id1005690
1	7352717	1.99972e-05	id1005691
1	7353129	7.28973e-05	id1005694
1	7353620	4.58628e-05	dd1000852
1	7353994	5.02004e-05	dd1000853
1	7354765	3.97529e-05	id1005695
1	7354797	4.106e-05	id1005696
1	7354869	6.21417e-05	id1005697
1	7355027	0.000113605	id1005698
1	7355142	6.61629e-05	id1005699
1	7355326	2.92163e-06	id1005700
1	7365190	1.83279e-05	dd1000867
1	7365280	0.000144014	dd1000868
1	7365463	0.000147304	id1005703
1	7365821	0.000109744	id1005705
1	7365930	8.61222e-05	id1005706
1	7366342	2.86304e-05	id1005709
1	7366532	3.46062e-05	id1005711
1	7366608	0.000123797	id1005712
1	7366924	2.10951e-05	dd1000887
1	7366944	1.08843e-05	dd1000888
1	7367238	8.99086e-05	id1005715
1	7367469	0.00017538	id1005716
1	7367998	0.000256332	dd1000902
1	7368081	7.69141e-05	id1005720
1	7368233	6.63788e-05	id1005723
1	7368311	4.25503e-05	dd1000909
1	7368329	5.28151e-05	id1005724
1	7368346	0.000123426	dd1000911
1	7368452	0.000324907	id1005725
1	7368513	4.19409e-05	id1005726
1	7368565	9.92844e-05	id1005727
1	7368756	0.000161191	id1005728
1	7369172	2.30167e-05	id1005730
1	7369228	4.25998e-05	dd1000920
1	7369246	7.20924e-05	id1005731
1	7369429	0.000142741	id1005732
1	7370991	4.25063e-05	id1005733
1	7371125	5.26518e-05	dd1000927
1	7371764	5.25995e-05	id1005743
1	7371869	0.000302044	id1005744
1	7386926	0.000193751	id1005750
1	7388909	5.18374e-05	dd1000988
1	7391747	1.83121e-05	id1005768
1	7391926	0.000279993	dd1001000
1	7392085	1.45721e-06	id1005769
1	7392773	6.73778e-05	dd1001011
1	7393423	0.000100688	dd1001019
1	7393441	0.000323729	dd1001020
1	7393993	0.000209851	id1005777
1	7394143	0.000366987	id1005779
1	7403768	0.000137865	dd1001034
1	7403960	0.000146118	id1005782
1	7405843	8.40052e-05	id1005787
1	7405969	3.19083e-05	dd1001041
1	7406108	0.000401248	id1005789
1	7407390	4.3792e-05	id1005790
1	7408351	6.88295e-05	dd1001049
1	7409412	9.38767e-05	dd1001055
1	7409650	6.20318e-05	id1005794
1	7410048	5.98236e-05	dd1001058
1	7410069	5.98464e-05	id1005795
1	7411395	9.25257e-05	dd1001061
1	7420797	8.64894e-05	id1005800
1	7422127	8.38958e-05	id1005805
1	7422457	5.99076e-05	dd1001077
1	7422503	0.000116201	dd1001078
1	7422775	3.66188e-05	dd1001082
1	7422796	4.13427e-05	id1005808
1	7424197	3.86824e-05	id1005810
1	7424230	9.52322e-05	id1005811
1	7424623	8.72364e-05	id1005812
1	7424751	0.000103905	dd1001090
1	7424935	5.73178e-05	dd1001091
1	7425061	6.00063e-05	id1005813
1	7425196	5.06687e-05	id1005814
1	7426472	0.000413862	id1005815
1	7428285	0.000234637	id1005818
1	7438029	7.28112e-05	id1005822
1	7439083	7.75218e-05	dd1001117
1	7439349	1.19577e-05	id1005826
1	7439511	9.81091e-05	id1005827
1	7439725	9.81353e-05	id1005828
1	7439921	0.000118502	id1005829
1	7440043	0.000355311	dd1001122
1	7441359	7.277e-05	id1005833
1	7441440	0.000108015	id1005834
1	7441485	5.98662e-05	id1005835
1	7441819	7.27348e-05	id1005836
1	7442815	9.82433e-05	id1005838
1	7442930	8.3615e-05	id1005839
1	7442996	0.000106093	id1005840
1	7443168	5.5251e-05	id1005841
1	7443192	9.09151e-05	id1005842
1	7443835	7.26791e-05	id1005847
1	7443892	9.49328e-05	id1005848
1	7444031	3.3248e-05	id1005849
1	7444450	0.000150272	dd1001151
1	7444578	0.000186725	id1005851
1	7444654	0.000185977	id1005852
1	7444726	2.44947e-05	id1005853
1	7444781	7.82766e-05	id1005854
1	7444942	8.3477e-05	id1005856
1	7444964	4.80241e-05	id1005857
1	7444991	9.73537e-05	id1005858
1	7445064	8.70193e-05	id1005859
1	7445238	0.00010108	dd1001163
1	7445257	0.000117923	dd1001164
1	7445574	0.000114187	id1005860
1	7446193	9.88666e-05	dd1001168
1	7446287	0.000130641	dd1001170
1	7446351	0.00036181	dd1001171
1	7456491	0.00021332	dd1001179
1	7457030	0.000239985	dd1001184
1	7457383	0.000368602	dd1001185
1	7458426	6.08841e-05	dd1001187
1	7459315	6.80788e-05	id1005866
1	7459734	4.8044e-05	id1005868
1	7460045	0.000174633	dd1001197
1	7460215	2.73324e-05	id1005869
1	7460310	0.000235526	id1005870
1	7461485	0.000104466	id1005872
1	7462149	5.45625e-05	id1005873
1	7464173	3.50831e-05	id1005877
1	7465166	0.000210694	id1005880
1	7465244	0.000134142	dd1001226
1	7465280	0.000160538	dd1001227
1	7465499	6.89619e-06	id1005882
1	7475221	6.13937e-05	id1005884
1	7475770	0.000321271	dd1001237
1	7476101	7.96165e-05	id1005887
1	7476371	0.000241392	dd1001245
1	7476826	5.37167e-06	id1005892
1	7477004	3.39113e-06	id1005893
1	7477282	2.86919e-05	id1005894
1	7477299	7.229e-05	id1005895
1	7477527	5.77452e-05	dd1001258
1	7477693	5.80911e-05	id1005896
1	7478130	7.1429e-05	id1005897
1	7478585	6.26896e-05	id1005898
1	7479046	0.000373131	id1005899
1	7479325	9.87319e-05	id1005900
1	7480450	1.73474e-05	id1005901
1	7490222	4.36779e-05	id1005902
1	7490466	8.82561e-05	id1005903
1	7491237	7.255e-05	dd1001272
1	7494564	0.000731722	id1005906
1	7496023	5.78873e-05	id1005907
1	7496080	9.43165e-05	id1005908
1	7496172	9.88318e-05	id1005909
1	7496509	9.53592e-05	dd1001287
1	7496599	2.22245e-05	id1005910
1	7497563	4.79143e-05	id1005912
1	7497596	5.81724e-06	id1005913
1	7497929	1.67311e-05	id1005914
1	7498153	5.42318e-05	dd1001295
1	7498515	2.93342e-05	id1005915
1	7499190	0.000252709	dd1001301
1	7499237	0.000144455	dd1001302
1	7499255	5.31063e-05	dd1001303
1	7511549	7.0842e-05	id1005921
1	7518079	4.0374e-05	id1005924
1	7539086	5.19004e-05	id1005926
1	7541245	5.18964e-05	id1005930
1	7542837	9.50911e-06	id1005937
1	7545139	8.90034e-05	id1005941
1	7545416	0.0004955	id1005942
1	7572554	5.30725e-05	id1005947
1	7573734	2.7271e-05	id1005954
1	7574125	0.000121065	id1005956
1	7575012	0.000141365	id1005959
1	7576832	0.000183028	id1005967
1	7577372	7.29427e-05	id1005968
1	7579406	0.000279836	id1005972
1	7663499	0.000302339	id1005982
1	7666553	9.06976e-05	id1005990
1	7672188	0.000280779	id1005999
1	7679118	4.96128e-05	id1006008
1	7683066	0.000263629	id1006016
1	7684559	0.00021226	id1006020
1	7686212	0.000137696	id1006029
1	7690251	0.000260699	id1006031
1	7707575	0.000109034	id1006056
1	7708360	1.57329e-05	id1006063
1	7724835	7.98639e-05	id1006077
1	7726152	6.11941e-05	id1006083
1	7726368	1.50888e-05	id1006085
1	7739829	0.00014615	id1006103
1	7740681	3.71841e-05	id1006104
1	7741155	0.000129109	id1006106
1	7743665	0.000103161	id1006115
1	7745435	0.000106515	id1006118
1	7773236	0.000211709	id1006124
1	7779381	6.87361e-05	id1006137
1	7802446	7.35823e-05	id1006144
1	7802505	0.000124762	id1006145
1	7804821	0.000169346	id1006149
1	7805928	0.000169916	id1006151
1	7806191	8.42051e-05	id1006152
1	7807177	0.000141452	id1006155
1	7853101	5.46037e-05	id1006175
1	7855231	3.5095e-05	id1006180
1	7856552	6.23675e-05	id1006181
1	7861079	0.000166325	id1006189
1	7861410	0.000135359	id1006191
1	7895059	0.000104533	id1006196
1	7896886	0.000206541	id1006202
1	7897895	0.000109497	id1006206
1	8026022	7.1892e-05	id1006220
1	8026968	3.44582e-05	id1006222
1	8029135	0.000123	id1006227
1	8031469	6.72317e-05	id1006231
1	8031975	7.17979e-05	id1006233
1	8034372	3.93479e-05	id1006246
1	8052079	0.000447527	id1006248
1	8087258	9.64249e-05	id1006269
1	8136725	0.000121828	wd1000277
1	8145352	0.000150694	id1006270
1	8146805	3.94035e-05	id1006276
1	8173333	5.28343e-05	id1006289
1	8174441	0.000151818	id1006291
1	8196500	6.05126e-05	id1006298
1	8201752	0.000175918	id1006301
1	8297643	0.000164491	id1006310
1	8300011	0.000298586	id1006314
1	8359936	0.00013705	id1006320
1	8360311	0.000350186	id1006322
1	8367351	0.000162569	id1006335
1	8367670	9.82153e-05	id1006336
1	8371351	0.00015041	id1006343
1	8402522	0.00015038	id1006347
1	8407715	0.000404142	id1006358
1	8426470	0.000150314	id1006371
1	8445811	0.000247958	id1006376
1	8446052	0.000254286	id1006377
1	8509834	0.000269145	wd1000298
1	8539379	0.000237586	id1006413
1	8560651	0.000326017	id1006419
1	8565657	0.000259987	id1006433
1	8584951	0.000184737	id1006437
1	8592322	5.56671e-05	id1006445
1	8628373	0.000337151	id1006455
1	8633965	0.000407746	ud1000416
1	8658944	0.000302424	ud1000417
1	8659127	0.000290919	id1006481
1	8662256	0.00015363	id1006487
1	8662999	0.000297045	id1006488
1	8664680	0.000287772	id1006494
1	8691672	0.000132733	id1006521
1	8691965	0.000221604	id1006524
1	8693942	0.00025749	id1006532
1	8696031	0.000218477	id1006540
1	8697122	0.000221512	id1006543
1	8721578	0.000302125	id1006560
1	8722149	0.0002066	id1006561
1	8746485	7.1606e-05	id1006571
1	8746747	0.000194268	id1006572
1	8753882	9.56645e-05	id1006580
1	8758880	0.00026018	id1006602
1	8759193	0.000261395	id1006603
1	8759562	0.000220022	id1006604
1	8782817	0.000216297	id1006609
1	8784174	0.000397052	id1006612
1	8788900	5.37589e-05	id1006616
1	8790620	0.000222056	id1006618
1	8791356	0.000397098	id1006619
1	8856035	0.000292746	wd1000321
1	8877885	0.000161898	wd1000336
1	8888266	0.00032611	id1006620
1	8892855	0.000216719	id1006627
1	8896430	0.000501964	id1006633
1	8899583	0.000227064	id1006640
1	8902355	0.000344321	id1006648
1	8903823	0.000206427	id1006651
1	8905700	7.11282e-05	id1006660
1	8917024	0.00022209	id1006668
1	8924909	0.000261992	id1006672
1	8925706	0.000221849	id1006674
1	8928750	0.000510164	id1006681
1	8959552	0.000624478	id1006691
1	8965468	0.000244092	id1006698
1	8990948	0.00049802	id1006699
1	8991528	0.000189556	id1006700
1	8993608	0.000417853	id1006703
1	8993626	0.000366773	id1006704
1	9023946	4.34922e-05	id1006722
1	9076819	0.000238559	id1006767
1	9080654	0.00016534	id1006772
1	9081020	0.000343223	id1006773
1	9081759	8.36104e-08	id1006777
1	9084124	0.000238528	id1006786
1	9094612	0.000198139	id1006787
1	9113796	0.000186515	id1006857
1	9119444	7.66603e-06	id1006868
1	9163508	2.83952e-05	id1006871
1	9164563	0.000462295	id1006872
1	9167657	0.000289645	id1006880
1	9169918	0.000231183	id1006886
1	9171890	0.000339186	id1006890
1	9202861	0.000125725	id1006893
1	9247283	0.000468057	id1006896
1	9247477	0.000142754	id1006897
1	9259075	7.13922e-05	id1006912
1	9259120	8.7759e-05	id1006913
1	9259433	0.000131609	id1006915
1	9271759	3.39004e-05	id1006922
1	9272276	3.01171e-05	id1006925
1	9273671	0.000156584	id1006930
1	9298222	0.000248303	id1006943
1	9303419	3.3331e-05	id1006949
1	9304852	6.28273e-05	id1006954
1	9305151	0.00021302	id1006957
1	9305915	0.000264142	id1006960
1	9306522	0.000213048	id1006963
1	9311398	0.000242449	id1006972
1	9312241	0.000275656	id1006974
1	9313454	0.000191019	id1006977
1	9314746	0.000113803	id1006979
1	9316257	4.71424e-05	id1006986
1	9316769	0.00028891	id1006990
1	9317695	0.000318124	id1006991
1	9363790	0.000111175	wd1000348
1	9372748	0.000138467	id1006997
1	9373851	8.02686e-05	id1007000
1	9375110	0.00012605	id1007001
1	9396688	0.000198648	id1007013
1	9422580	0.000310819	id1007048
1	9422917	0.000345753	id1007050
1	9437212	6.83125e-05	id1007059
1	9440480	8.99258e-05	id1007064
1	9443037	0.000105634	id1007067
1	9471819	2.31882e-05	id1007075
1	9472541	0.000112236	id1007077
1	9472639	1.746e-06	id1007078
1	9474406	0.000228778	id1007083
1	9474659	0.000468584	id1007084
1	9475881	0.000119957	id1007085
1	9476282	7.54788e-05	id1007088
1	9529843	0.000461845	wd1000372
1	9561104	0.000252951	wd1000384
1	9563267	0.000170021	id1007110
1	9563658	0.000119909	id1007111
1	9566000	0.000364673	id1007116
1	9567743	0.000219524	id1007117
1	9569197	0.000310967	id1007119
1	9569728	3.24702e-06	id1007123
1	9571762	5.41361e-05	id1007130
1	9572334	0.000130373	ud1000463
1	9616149	8.94303e-05	id1007135
1	9633974	2.16035e-05	id1007155
1	9634128	2.92059e-06	id1007156
1	9637048	1.60712e-05	id1007162
1	9639970	0.000133754	id1007168
1	9669398	1.22272e-06	id1007180
1	9669899	0.000229159	id1007183
1	9670523	0.000171428	id1007185
1	9675836	9.24698e-05	id1007199
1	9688097	0.000182017	id1007214
1	9692361	0.000181882	id1007226
1	9693816	0.000213471	id1007229
1	9705575	0.000200194	id1007231
1	9740325	5.98285e-07	id1007247
1	9744263	1.94944e-05	id1007249
1	9775121	0.000140649	ud1000471
1	9775582	9.81621e-05	id1007251
1	9814896	0.000175365	id1007270
1	9815262	0.000104746	id1007272
1	9817701	1.93894e-05	id1007277
1	9817717	0.000110015	id1007278
1	9821045	0.00020932	id1007283
1	9867015	0.000402386	id1007287
1	9868204	0.0002993	id1007291
1	9869818	0.000279314	id1007293
1	9876762	0.000446708	id1007311
1	9877803	0.000144781	id1007317
1	9879715	0.000223866	id1007322
1	9885413	0.000341009	id1007340
1	9886535	0.000171289	id1007346
1	9888687	0.000150138	id1007353
1	9892029	0.000226872	id1007360
1	9893100	0.00039222	id1007363
1	9929718	0.000109392	id1007365
1	9932855	0.000313309	id1007367
1	9934324	6.38304e-05	id1007369
1	9934877	0.000581167	id1007371
1	9965203	0.00057944	id1007378
1	9968907	0.000111036	id1007383
1	9969880	0.000302572	id1007385
1	9971458	0.000431952	id1007390
1	9972247	0.000663664	id1007394
1	9972520	0.000408437	ud1000478
1	10006366	0.000245047	id1007397
1	10016930	0.000261398	id1007402
1	10018567	4.08956e-05	id1007407
1	10021461	0.000350379	id1007412
1	10022502	7.10225e-06	id1007420
1	10049925	2.31419e-05	id1007443
1	10050649	0.000209816	id1007445
1	10051543	0.000207288	id1007446
1	10054887	8.0267e-05	id1007455
1	10054926	4.85518e-07	id1007456
1	10055338	8.1539e-05	id1007458
1	10059256	5.26545e-06	id1007471
1	10059997	0.000100396	id1007473
1	10060933	4.2119e-05	id1007476
1	10069416	3.11132e-05	wd1000393
1	10115184	0.000225897	id1007481
1	10121271	4.30579e-05	id1007495
1	10121772	0.000253879	id1007498
1	10122653	0.000205892	id1007501
1	10133202	3.57476e-05	id1007505
1	10134564	0.000180419	id1007508
1	10137694	5.57378e-05	id1007519
1	10140933	0.000182515	id1007520
1	10141686	0.000548806	id1007521
1	10156624	4.49693e-05	wd1000397
1	10199638	5.57472e-05	wd1000403
1	10215291	6.13075e-05	id1007540
1	10216859	5.5744e-05	id1007544
1	10245479	0.000270068	id1007552
1	10267277	4.55346e-05	id1007554
1	10271952	1.33191e-05	id1007557
1	10273445	8.53195e-05	id1007559
1	10312877	0.000362519	id1007562
1	10315103	0.000296248	id1007568
1	10316496	0.000129277	id1007575
1	10316966	0.000102787	id1007577
1	10317395	9.8695e-05	id1007582
1	10362657	8.96799e-05	id1007638
1	10367099	0.000229484	id1007643
1	10370566	5.35323e-05	id1007645
1	10371475	8.83182e-05	id1007646
1	10371832	0.000172412	ud1000493
1	10426355	0.000246233	ud1000497
1	10427043	2.06224e-05	id1007652
1	10427253	0.000261071	id1007654
1	10428224	3.14554e-06	id1007659
1	10431151	0.000182669	id1007674
1	10431292	2.39028e-05	id1007675
1	10431373	0.000398617	id1007676
1	10431534	9.32262e-06	id1007677
1	10431960	7.38309e-05	id1007679
1	10433018	0.00021691	id1007681
1	10447445	7.8927e-06	wd1000425
1	10490081	2.98576e-06	id1007684
1	10493521	4.52283e-05	ud1000503
1	10513608	0.000202019	ud1000507
1	10513718	0.000116395	id1007690
1	10517016	0.000135304	id1007695
1	10519809	0.000115982	id1007698
1	10521236	0.000175236	id1007700
1	10566791	4.29586e-05	wd1000479
1	10597036	9.9643e-05	wd1000505
1	10619882	3.84885e-05	id1007703
1	10620284	1.40744e-05	id1007705
1	10620740	0.00018281	id1007706
1	10626322	9.28683e-05	id1007714
1	10652983	8.71867e-06	id1007718
1	10653562	6.33677e-05	id1007720
1	10654292	3.55047e-06	id1007724
1	10672080	7.17638e-05	id1007735
1	10689775	0.000129604	id1007743
1	10689906	9.8451e-06	id1007745
1	10713826	7.62556e-05	wd1000531
1	10749845	0.000169334	id1007757
1	10750194	0.000382625	id1007758
1	10799933	0.000491312	id1007764
1	10800438	0.000508347	id1007766
1	10801817	0.000324954	id1007768
1	10802175	0.000119258	id1007770
1	10803010	1.77202e-05	id1007774
1	10803990	0.000475251	id1007776
1	10804266	0.00047524	id1007778
1	10804563	3.06439e-05	id1007781
1	10825342	0.000137942	id1007795
1	10825444	8.40636e-05	id1007796
1	10825611	0.000157725	id1007797
1	10827464	5.09656e-05	id1007800
1	10831181	4.11019e-05	id1007805
1	10896858	8.46817e-05	wd1000561
1	10931378	7.58845e-05	id1007813
1	10933608	0.00050011	id1007815
1	10936185	0.000490998	id1007822
1	10936625	2.86082e-05	id1007824
1	10937456	2.11603e-05	id1007826
1	10938319	0.00055321	id1007828
1	10959444	1.58151e-05	id1007833
1	10970413	9.53826e-06	id1007852
1	10997885	6.14663e-05	id1007879
1	11014755	1.5984e-05	id1007902
1	11014995	2.24597e-05	id1007903
1	11015557	5.26423e-05	id1007906
1	11015729	3.07815e-05	id1007910
1	11018394	0.000152064	id1007923
1	11019051	4.29896e-05	id1007927
1	11019464	2.37065e-05	id1007930
1	11020446	0.00057798	id1007933
1	11028229	4.35747e-05	id1007951
1	11058533	0.000340037	id1007953
1	11091226	0.000168132	id1007956
1	11095394	0.000188478	id1007965
1	11095535	0.000451149	id1007966
1	11096568	0.000105255	id1007968
1	11097010	0.000167598	id1007969
1	11097278	0.000182205	id1007971
1	11108483	0.00036403	id1007973
1	11109250	0.000101411	id1007975
1	11112775	0.000135571	id1007990
1	11114178	6.8329e-05	id1007992
1	11155174	5.40626e-05	wd1000598
1	11210244	0.000221309	id1008001
1	11210679	0.000169426	id1008002
1	11210755	0.000201388	id1008003
1	11215603	0.000105287	id1008012
1	11259187	0.000325106	id1008030
1	11259217	0.00016125	id1008031
1	11261199	7.94429e-05	id1008039
1	11261764	5.58354e-05	id1008043
1	11262363	0.000312801	id1008046
1	11262991	0.000473065	id1008047
1	11315531	0.00027457	id1008054
1	11316135	0.000177792	id1008056
1	11320652	0.000196291	id1008068
1	11320821	0.000333607	id1008071
1	11356470	8.64804e-05	id1008090
1	11360616	0.000329576	id1008109
1	11361441	8.76237e-05	id1008115
1	11372974	0.000148765	id1008122
1	11374182	0.000267463	id1008129
1	11375983	9.28727e-05	id1008134
1	11376832	4.70809e-05	id1008137
1	11452144	0.000166814	id1008152
1	11459438	0.00026636	id1008156
1	11465292	6.31267e-07	wd1000630
1	11522358	0.000214618	id1008158
1	11524477	8.77827e-05	id1008165
1	11524693	7.437e-05	id1008166
1	11526724	1.82292e-05	id1008171
1	11526811	6.95071e-05	id1008172
1	11527038	9.96299e-05	id1008173
1	11529186	6.54121e-05	id1008177
1	11556133	5.99113e-05	wd1000659
1	11577424	0.000184235	wd1000665
1	11619305	8.84671e-05	ud1000538
1	11621539	8.01264e-05	id1008181
1	11624439	0.000159419	id1008182
1	11626136	0.000114118	id1008184
1	11632178	0.000139189	id1008197
1	11635401	5.44982e-05	id1008206
1	11637135	0.000232196	id1008209
1	11656844	0.00032843	id1008212
1	11658449	0.000403893	id1008217
1	11658614	0.00033335	id1008218
1	11660519	0.000194741	id1008222
1	11696585	0.000128635	id1008240
1	11698411	0.000100615	id1008246
1	11699486	0.000129719	id1008251
1	11752720	4.08277e-05	id1008256
1	11753005	0.0002392	id1008258
1	11756836	4.74625e-05	id1008263
1	11804210	0.000106353	id1008265
1	11804962	0.000628347	id1008267
1	11854082	0.000179422	id1008292
1	11855092	7.32185e-05	id1008300
1	11855781	0.000310999	id1008303
1	11857298	0.000243621	id1008313
1	11858193	6.87642e-05	ud1000542
1	11905083	0.000311165	ud1000550
1	11923967	0.000103341	id1008322
1	11926046	4.32045e-05	id1008326
1	11930129	8.76467e-05	id1008336
1	11951156	0.000196778	id1008346
1	11975951	1.02282e-05	id1008380
1	11976866	0.000132377	id1008381
1	11977547	6.72745e-05	id1008384
1	11977820	4.33268e-05	id1008387
1	11980395	8.60746e-06	id1008391
1	11980846	1.59353e-05	id1008392
1	11981747	0.000111038	id1008393
1	11983015	0.000167611	id1008396
1	11995467	2.81874e-05	wd1000701
1	12030717	4.79056e-05	wd1000707
1	12059067	8.19856e-05	wd1000720
1	12064443	2.31439e-05	id1008401
1	12065142	0.000410184	id1008403
1	12065898	0.000510297	id1008405
1	12071791	9.91359e-05	id1008424
1	12118366	7.81866e-05	id1008428
1	12119794	0.000114698	id1008433
1	12120176	0.000114249	id1008434
1	12210731	3.11704e-05	id1008440
1	12242392	0.000292651	id1008449
1	12258154	9.22238e-05	id1008455
1	12260796	0.000136594	id1008462
1	12307303	1.43167e-05	id1008467
1	12333620	0.000156121	id1008476
1	12334164	0.000301943	id1008477
1	12336880	0.000321003	id1008482
1	12337809	0.000150785	id1008484
1	12337955	0.000747021	id1008485
1	12339201	1.71452e-06	id1008488
1	12367437	1.08636e-05	id1008489
1	12367778	3.34544e-05	id1008493
1	12419847	0.000387434	id1008502
1	12426034	6.3172e-05	id1008506
1	12427136	0.000128657	id1008507
1	12427169	2.48114e-05	id1008508
1	12428176	5.59188e-05	id1008511
1	12496883	0.000267046	id1008512
1	12499642	5.59335e-05	id1008515
1	12500285	0.000114139	id1008516
1	12504067	0.000112498	id1008519
1	12504121	0.00035096	id1008520
1	12546938	0.000394727	id1008522
1	12547325	2.14911e-05	id1008523
1	12548292	0.000141304	id1008524
1	12548763	0.000300041	id1008526
1	12551706	0.000298802	ud1000569
1	12588134	0.000227732	ud1000573
1	12589887	0.000279819	id1008537
1	12590368	0.00021484	id1008539
1	12590710	0.00030003	id1008541
1	12591000	0.000300026	id1008544
1	12591542	0.000324437	id1008550
1	12591782	0.000375296	id1008551
1	12591878	0.000257225	id1008552
1	12592883	0.00021887	id1008560
1	12594417	0.000426314	id1008564
1	12594487	0.000426313	id1008565
1	12595485	0.000192601	id1008566
1	12651927	0.000252533	id1008570
1	12652969	0.000141224	id1008573
1	12654986	0.000488603	id1008579
1	12655429	0.000612439	id1008581
1	12655507	0.000328074	id1008582
1	12659122	0.000207335	id1008594
1	12659811	0.00018136	id1008598
1	12661350	0.000300004	id1008601
1	12668376	0.000219758	id1008616
1	12671948	0.000140407	id1008628
1	12672996	0.00033551	id1008635
1	12673263	1.2175e-05	id1008638
1	12673471	0.000317936	id1008639
1	12704921	6.34877e-05	id1008667
1	12707875	0.000246353	id1008676
1	12709487	0.00015549	id1008678
1	12709552	0.000352563	id1008679
1	12726233	0.000402045	id1008684
1	12732147	8.09068e-05	id1008693
1	12746531	0.000304072	id1008701
1	12747002	0.000294381	id1008702
1	12747311	0.000336017	id1008703
1	12748624	3.30872e-05	id1008705
1	12749465	0.000167651	id1008708
1	12749854	0.000199813	id1008712
1	12749875	4.57678e-05	id1008713
1	12759117	8.28736e-05	id1008730
1	12806767	0.000114625	id1008732
1	12808630	8.65825e-05	id1008739
1	12853898	0.000514521	id1008752
1	12855070	3.11422e-05	id1008755
1	12871458	6.27273e-05	id1008757
1	12872057	1.95059e-05	id1008758
1	12872687	0.000568507	id1008760
1	12873867	9.751e-05	id1008763
1	12876327	0.000150326	id1008765
1	12877750	0.000230698	id1008772
1	12921098	0.000473951	id1008779
1	12924411	9.07452e-05	id1008782
1	12933551	0.000517381	wd1000801
1	12989149	5.85368e-05	ud1000579
1	13133926	0.000524842	ud1000584
1	13144414	0.000278212	id1008791
1	13148042	4.69918e-05	id1008794
1	13211277	3.99328e-05	id1008797
1	13212184	0.000180538	id1008801
1	13216850	7.39378e-06	id1008806
1	13217522	3.07881e-05	id1008808
1	13244899	0.00041432	id1008821
1	13245311	0.000330157	id1008823
1	13266467	3.35581e-05	id1008838
1	13268443	1.45826e-05	id1008848
1	13270381	7.66277e-05	id1008855
1	13270630	1.86209e-05	id1008856
1	13272193	5.67625e-05	id1008860
1	13273279	0.000118405	id1008863
1	13295655	0.000292192	id1008868
1	13296547	0.000370539	id1008872
1	13296899	0.000154115	id1008873
1	13301985	0.000270788	ud1000597
1	13338092	0.00136167	ud1000598
1	13338365	0.000810589	id1008877
1	13338414	0.000353511	id1008878
1	13338695	0.000292824	id1008879
1	13339007	0.000313193	id1008881
1	13343652	0.000502029	id1008904
1	13388850	0.000165104	id1008912
1	13390071	0.000494907	id1008916
1	13392805	0.000211508	id1008921
1	13429671	0.000181836	ud1000606
1	13440624	0.000430012	wd1000857
1	13469440	0.000632973	wd1000878
1	13513642	0.000252115	wd1000889
1	13514870	1.88516e-05	id1008927
1	13516107	5.64044e-05	id1008931
1	13516995	0.000186953	id1008934
1	13518981	0.000816355	id1008936
1	13522239	1.14627e-05	id1008943
1	13524347	7.20374e-05	id1008945
1	13527384	0.000249889	id1008949
1	13530416	0.000745823	id1008960
1	13551259	7.30226e-05	id1008962
1	13555485	0.000276136	id1008972
1	13562414	0.00018234	id1008989
1	13563845	0.000230349	id1008996
1	13564910	0.000604071	id1008997
1	13565259	0.000147027	id1008998
1	13705404	5.27662e-05	wd1000915
1	13712312	0.000335267	id1009007
1	13774808	4.96953e-05	id1009013
1	13775499	0.000318092	id1009020
1	13776585	0.000309625	id1009026
1	13777464	9.4086e-06	id1009030
1	13779567	0.000191189	id1009036
1	13781269	0.000754492	id1009054
1	13781454	0.000676464	id1009059
1	13781525	0.000312006	id1009060
1	13783110	0.00057646	id1009071
1	13792960	0.000406318	id1009076
1	13796239	1.13154e-05	id1009093
1	13797071	0.000389662	id1009101
1	13797356	0.00036464	id1009103
1	13798234	0.000248106	id1009108
1	13798347	8.62241e-05	id1009109
1	13801064	0.000303699	id1009131
1	13884688	6.88373e-05	id1009168
1	13885061	0.000126218	id1009170
1	13887930	4.96869e-05	id1009175
1	13891313	0.000116098	id1009178
1	13926463	0.00011311	id1009181
1	13928458	0.000282942	id1009188
1	13978170	3.91563e-05	id1009216
1	13978538	0.000189256	id1009217
1	13979840	0.000248219	id1009221
1	13979994	0.000221966	id1009223
1	14030108	7.01142e-05	id1009239
1	14031469	0.000105266	id1009250
1	14033126	5.52467e-06	id1009252
1	14033186	4.92016e-05	id1009253
1	14034321	0.000206357	id1009256
1	14034979	0.000138511	id1009259
1	14036220	0.000349362	id1009267
1	14036338	4.9822e-05	id1009268
1	14056898	0.000113118	id1009274
1	14060124	0.000535124	id1009283
1	14063884	0.000155171	id1009289
1	14109697	8.84028e-05	id1009308
1	14114383	0.000102922	id1009312
1	14169135	0.000413046	id1009324
1	14170975	5.56624e-05	id1009334
1	14171664	6.69908e-05	id1009338
1	14219830	0.000267495	id1009343
1	14310150	3.41633e-05	id1009373
1	14310269	0.000349525	id1009376
1	14312237	0.000300806	id1009384
1	14333772	0.000541365	id1009405
1	14334020	0.0003606	id1009407
1	14334102	0.000359266	id1009408
1	14336127	0.000179354	id1009414
1	14336489	0.000361783	id1009415
1	14354032	0.000293036	id1009419
1	14354866	0.000417648	id1009427
1	14357918	4.02005e-05	id1009435
1	14358907	0.000253705	id1009439
1	14359798	0.000116729	id1009441
1	14361247	0.000357333	id1009450
1	14362172	0.000437804	ud1000663
1	14390447	0.000112493	ud1000667
1	14414383	1.42048e-05	id1009468
1	14415015	0.000190815	id1009475
1	14418094	1.71916e-05	id1009493
1	14419728	0.000256788	id1009502
1	14423001	8.84195e-05	id1009521
1	14423238	0.00033661	id1009523
1	14423779	0.0001184	id1009526
1	14425717	0.000168659	id1009537
1	14426426	0.000402722	id1009540
1	14431517	0.00018051	id1009562
1	14442913	0.000244522	id1009597
1	14445727	8.92561e-05	id1009607
1	14448789	0.000150816	id1009615
1	14448881	2.65463e-06	id1009616
[truncated: 31,698 more rows]

## Sheet: r Drought
Chromosome	Position	|beta|	SNP ID
1	13147	0.00057055	id1000001
1	73192	0.000579366	id1000003
1	74969	6.03837e-05	id1000005
1	75852	0.000526898	id1000007
1	75953	0.00068558	id1000008
1	91016	0.000595067	id1000011
1	146625	6.11268e-05	id1000013
1	149005	0.000584007	id1000015
1	149754	0.000610379	id1000016
1	151492	0.000520214	id1000020
1	152899	7.1296e-05	id1000024
1	172923	0.000193391	id1000027
1	173692	0.000511793	id1000030
1	195327	0.000403933	id1000043
1	199011	0.000191362	id1000051
1	202999	3.20777e-05	id1000057
1	203126	0.000368789	id1000058
1	205867	0.000468202	id1000062
1	212693	0.00035694	id1000074
1	212714	0.000360712	id1000075
1	257707	8.86419e-05	id1000079
1	260829	0.000347643	id1000080
1	263568	0.000214742	id1000086
1	263620	1.80859e-05	id1000087
1	266818	0.000197404	id1000091
1	267840	0.000387684	wd1000022
1	293504	9.12424e-05	wd1000029
1	320576	0.000240783	id1000093
1	325596	0.000185891	id1000104
1	327764	0.000137578	id1000109
1	330743	0.000129148	id1000115
1	334191	0.000370209	id1000122
1	337497	0.000245026	id1000130
1	337759	0.000140815	id1000131
1	347351	0.000228416	id1000139
1	362376	0.000137748	id1000159
1	373610	0.000293976	id1000179
1	374285	7.96572e-05	id1000180
1	382818	0.000172415	id1000195
1	382993	0.000196964	id1000196
1	400383	0.000469912	id1000211
1	400599	0.000296089	id1000215
1	421263	1.59079e-05	id1000220
1	422620	0.00010125	id1000223
1	424825	7.49367e-05	id1000232
1	425527	5.90116e-05	id1000234
1	478157	0.000415077	ud1000033
1	481214	3.40329e-05	id1000255
1	481261	0.000261087	id1000256
1	481948	4.76827e-06	id1000259
1	503289	9.44656e-05	id1000264
1	513225	0.000128686	id1000280
1	514673	6.75207e-05	id1000283
1	522844	0.000178248	id1000309
1	524146	0.000430483	id1000313
1	524466	4.67881e-05	id1000315
1	535093	4.00902e-05	id1000324
1	539150	4.76872e-05	id1000327
1	539282	6.06258e-05	id1000328
1	550974	5.3415e-05	id1000337
1	551907	2.73689e-06	id1000341
1	553803	9.0562e-06	id1000350
1	556663	9.27816e-05	id1000354
1	565800	0.000133555	ud1000037
1	587347	0.000216194	id1000386
1	588688	5.91893e-05	id1000392
1	589428	0.000224715	id1000399
1	591188	0.000416564	id1000407
1	604886	1.22962e-05	id1000420
1	605246	0.00025534	id1000423
1	621002	0.000233144	id1000435
1	624141	0.000304681	id1000445
1	626883	0.000496957	id1000452
1	634206	0.000300236	id1000478
1	635265	0.00027586	id1000482
1	645772	0.000146494	id1000503
1	646119	8.17639e-05	id1000506
1	652340	4.24753e-06	id1000529
1	654362	0.00038094	id1000542
1	656330	2.85529e-05	id1000547
1	657891	0.000273377	id1000556
1	716463	9.69499e-05	id1000568
1	721567	0.000142086	id1000585
1	721981	0.000245706	id1000589
1	722307	0.00028076	id1000590
1	722787	3.47344e-05	id1000595
1	723562	0.000445701	id1000603
1	726631	0.000251321	id1000618
1	740171	0.000137585	id1000660
1	740575	0.000352362	id1000661
1	740630	0.000284902	id1000662
1	741009	0.000350944	id1000665
1	741205	8.2702e-05	id1000668
1	742351	0.000221322	id1000673
1	743793	0.000617	id1000685
1	743887	0.000336697	id1000686
1	789202	0.000211092	id1000711
1	793207	0.00030632	id1000719
1	841232	3.56455e-05	id1000721
1	846800	0.000390874	id1000744
1	851786	0.000321413	id1000759
1	852979	0.000194661	id1000770
1	853111	3.76963e-05	id1000771
1	853376	0.000255192	id1000773
1	854846	0.000374982	id1000776
1	857144	0.000483975	id1000781
1	857563	0.000163242	id1000783
1	860731	0.000352724	id1000801
1	863174	0.000364499	id1000806
1	874021	0.000493533	ud1000052
1	922418	0.000126363	id1000841
1	923297	8.77282e-05	id1000846
1	923560	0.000420816	id1000848
1	923986	0.000235746	id1000852
1	924152	0.000252047	id1000854
1	924341	0.000243907	id1000855
1	924398	0.000434038	id1000856
1	924532	0.000168249	id1000857
1	924715	0.000323119	id1000858
1	927608	2.66488e-05	id1000866
1	929007	6.66474e-05	id1000875
1	929166	2.73521e-05	id1000876
1	961973	0.000312003	id1000881
1	1003600	0.000104101	id1000886
1	1004726	0.000242143	id1000894
1	1008219	0.000232922	id1000911
1	1009815	0.000223138	id1000922
1	1010064	0.000194896	id1000923
1	1012640	0.000134221	ud1000059
1	1039577	9.92697e-05	id1000934
1	1039823	0.000185032	id1000940
1	1040322	0.000599688	id1000941
1	1042817	0.000672982	id1000947
1	1043946	0.000732	id1000955
1	1044028	0.000569786	id1000956
1	1045699	0.000115223	id1000960
1	1052989	0.000529114	id1000965
1	1053413	0.000687481	id1000967
1	1053585	0.000214397	id1000968
1	1058381	1.76535e-05	id1000974
1	1059903	0.000232937	id1000977
1	1072211	0.000343347	id1000980
1	1087665	8.77621e-05	id1000987
1	1090580	0.000339934	id1000994
1	1091901	0.000213423	id1000996
1	1093786	9.45666e-05	id1000999
1	1094263	0.000493807	id1001003
1	1094743	0.000295857	id1001006
1	1095730	0.000174005	id1001009
1	1120560	0.000133696	id1001015
1	1120616	0.000149221	id1001017
1	1121865	0.000371725	id1001021
1	1122165	9.55529e-05	id1001022
1	1124807	9.6286e-05	id1001028
1	1149555	5.87933e-05	id1001037
1	1164385	0.000160467	id1001041
1	1164771	2.31487e-05	id1001042
1	1166717	3.06698e-05	id1001049
1	1167141	0.000135208	id1001051
1	1167821	0.000363433	id1001055
1	1168079	0.000262916	id1001056
1	1168753	0.000143923	id1001057
1	1169433	8.55295e-05	id1001060
1	1169531	0.000119073	id1001062
1	1172634	0.000451501	id1001069
1	1174585	0.000369814	id1001073
1	1175090	0.000659553	id1001074
1	1176001	6.37696e-05	id1001077
1	1201724	3.61345e-05	id1001102
1	1227512	0.000162176	id1001106
1	1248796	0.000153447	id1001110
1	1248892	3.87622e-05	id1001111
1	1287772	0.000303095	id1001117
1	1290079	0.00017978	id1001120
1	1292515	0.000337238	ud1000068
1	1326271	0.000165279	id1001125
1	1337430	0.000142661	wd1000045
1	1357451	0.000231103	wd1000058
1	1401052	0.000266058	id1001128
1	1402093	0.000188614	id1001130
1	1406386	0.00010933	id1001136
1	1408298	0.000102092	id1001141
1	1415064	0.000317663	id1001153
1	1416110	0.000222764	id1001157
1	1429278	0.000130093	id1001165
1	1430255	0.000148562	id1001167
1	1437674	0.000202059	id1001176
1	1444302	0.000124712	id1001182
1	1444562	0.000484174	ud1000074
1	1483675	0.000119594	ud1000077
1	1489688	0.00018614	id1001184
1	1490141	5.28301e-05	id1001186
1	1490627	0.000136355	id1001187
1	1493483	4.79281e-05	id1001194
1	1497091	0.000536085	id1001200
1	1500351	0.00027538	id1001206
1	1501263	0.000273938	id1001209
1	1502529	2.48984e-05	id1001213
1	1503278	0.000150887	id1001218
1	1504625	2.32187e-05	id1001224
1	1506081	0.000191238	id1001229
1	1509625	2.32837e-05	id1001235
1	1511711	7.02372e-05	id1001247
1	1514218	1.09693e-06	id1001256
1	1533575	0.000217367	id1001262
1	1535455	1.40031e-06	id1001266
1	1539533	0.000104113	id1001274
1	1539706	0.000164749	id1001275
1	1539860	0.000132513	id1001276
1	1540137	2.07428e-05	id1001277
1	1540484	4.60206e-05	id1001278
1	1541209	0.000117956	id1001280
1	1565728	0.000229244	ud1000087
1	1602005	0.000157041	ud1000097
1	1603331	3.70986e-05	id1001284
1	1603855	3.78244e-05	id1001285
1	1604769	0.000117436	id1001286
1	1607497	1.64699e-05	id1001290
1	1607534	7.33519e-05	id1001291
1	1641592	3.64643e-05	id1001296
1	1670145	0.000145077	id1001298
1	1670890	0.000359361	id1001301
1	1676404	0.000171718	id1001318
1	1678641	4.02958e-06	id1001320
1	1679472	0.000218334	id1001325
1	1700427	5.19815e-05	id1001332
1	1704366	0.000215813	id1001340
1	1706993	7.73962e-05	ud1000100
1	1766057	1.25164e-05	id1001356
1	1775122	0.000127335	id1001366
1	1775737	0.000149552	id1001368
1	1776012	0.000195261	id1001370
1	1777839	0.000265769	id1001376
1	1829683	0.000192725	id1001383
1	1835924	0.000164149	id1001395
1	1836171	8.65874e-06	id1001396
1	1844850	0.000196402	id1001420
1	1845277	0.000392122	id1001423
1	1848812	0.000225259	id1001428
1	1850165	0.000268767	id1001430
1	1850924	0.00017346	id1001432
1	1854227	0.000199228	id1001436
1	1869350	0.000344252	id1001452
1	1869827	0.000196349	id1001454
1	1871026	0.00023382	id1001458
1	1892584	0.000255548	id1001464
1	1893214	0.000113148	id1001465
1	1906037	0.000228139	id1001478
1	1938001	6.1793e-05	id1001483
1	1939907	5.84187e-05	id1001487
1	1943340	5.12894e-05	id1001500
1	1944794	0.000370324	id1001509
1	1965548	0.000158977	id1001516
1	1973376	0.000225138	id1001539
1	1973868	9.20518e-05	id1001542
1	1978258	0.000113558	id1001572
1	1983125	0.000142588	id1001588
1	1983445	0.000177186	id1001591
1	1990638	0.000101107	id1001599
1	1995450	0.000112155	id1001602
1	2037657	3.86209e-05	wd1000121
1	2054855	3.30199e-05	id1001633
1	2055094	2.08777e-05	id1001636
1	2057827	1.08347e-05	id1001638
1	2069677	0.000228101	id1001645
1	2073898	0.000630764	id1001655
1	2078005	0.00016528	id1001662
1	2078730	8.45765e-05	id1001664
1	2080456	1.3167e-05	id1001665
1	2098423	0.000138268	id1001677
1	2098804	0.000217859	id1001678
1	2099423	0.000128357	id1001680
1	2099471	9.86043e-05	id1001681
1	2101002	4.81233e-05	id1001685
1	2102204	0.000285039	id1001688
1	2112779	0.000628993	id1001692
1	2115148	0.000194031	id1001700
1	2116690	2.8055e-05	id1001703
1	2118023	0.000193529	id1001709
1	2118470	0.000207221	id1001713
1	2118765	0.000922749	id1001714
1	2118966	3.76969e-05	id1001715
1	2119093	0.000167191	id1001716
1	2131985	0.000165811	id1001728
1	2132023	0.000114805	id1001729
1	2134637	0.000150998	id1001731
1	2135874	2.13247e-05	id1001734
1	2136478	0.00040908	id1001735
1	2213614	0.00051944	wd1000174
1	2237940	0.000429216	wd1000189
1	2249164	0.000470988	id1001740
1	2249789	0.000543809	id1001742
1	2252445	0.00036184	id1001748
1	2253725	0.000129844	id1001754
1	2258237	0.000378528	id1001764
1	2259273	0.000264136	id1001768
1	2261208	0.00026608	id1001775
1	2261920	0.000374341	id1001779
1	2266965	0.000529076	id1001795
1	2267154	0.000459498	id1001798
1	2270427	0.000142713	id1001810
1	2270450	0.000242511	id1001811
1	2276961	0.00058954	id1001821
1	2277143	0.000355555	id1001823
1	2290936	0.000310723	id1001839
1	2292282	0.000821785	id1001843
1	2292904	0.000631418	id1001845
1	2293711	0.000598128	id1001849
1	2294836	0.000326471	id1001851
1	2296568	0.000482613	id1001855
1	2297298	0.000391624	ud1000129
1	2327387	0.000395805	ud1000132
1	2328243	0.000596428	id1001857
1	2334213	0.000246319	id1001858
1	2355260	0.0001234	id1001864
1	2355895	0.000387914	id1001870
1	2357978	0.000162735	id1001876
1	2361426	0.000513328	id1001887
1	2361701	0.000491152	id1001891
1	2362020	0.000116008	id1001895
1	2362495	0.000199712	id1001896
1	2370596	0.000237603	id1001899
1	2373616	0.000106864	id1001905
1	2379820	0.000319235	id1001914
1	2380137	6.55292e-05	id1001915
1	2380475	4.93251e-05	id1001916
1	2383307	0.000238883	id1001924
1	2383808	3.90884e-05	id1001927
1	2400362	0.000314982	id1001936
1	2439647	0.000326868	wd1000197
1	2569781	0.000477567	id1001981
1	2585620	3.01178e-05	id1002025
1	2586042	6.94932e-05	id1002029
1	2586766	2.2233e-07	id1002033
1	2590115	0.000566434	id1002045
1	2591017	0.000103608	id1002048
1	2605844	0.000370793	id1002058
1	2606283	0.000546229	id1002060
1	2609085	8.06431e-05	id1002076
1	2610666	0.000639243	id1002080
1	2611982	0.000368949	id1002081
1	2634501	0.000121495	id1002097
1	2674113	0.000308496	id1002108
1	2688263	3.76676e-05	id1002120
1	2689690	0.000178244	id1002122
1	2701155	0.000566903	id1002126
1	2701870	0.000128489	id1002128
1	2705338	9.90512e-05	id1002143
1	2705614	0.000121553	id1002146
1	2706551	3.69751e-05	id1002149
1	2707131	2.99882e-05	id1002151
1	2707476	0.000566181	id1002153
1	2725468	0.000245751	id1002158
1	2726187	0.000169105	id1002159
1	2727493	0.000498618	id1002163
1	2728045	0.000272822	id1002165
1	2769040	0.000315465	id1002176
1	2772360	7.05596e-05	ud1000149
1	2800954	0.000352383	id1002184
1	2806522	3.47833e-05	id1002198
1	2834562	0.000770951	ud1000154
1	2844330	2.59843e-05	id1002215
1	2846327	0.000347275	id1002227
1	2848338	0.000446509	id1002237
1	2863621	0.000427023	id1002266
1	2863898	0.000485719	id1002267
1	2894250	0.000405192	id1002284
1	2897384	5.77042e-05	id1002298
1	2897613	0.000120521	id1002300
1	2899077	0.000585469	id1002308
1	2900116	6.30234e-05	id1002311
1	2919431	0.00022052	id1002315
1	2924187	0.000172762	id1002330
1	2924549	0.000148461	id1002331
1	2926858	0.000239437	id1002334
1	2963449	0.00042966	id1002336
1	2974417	0.000216892	id1002362
1	2975692	0.000246208	id1002366
1	2977180	0.000201395	id1002368
1	2977860	6.42682e-06	id1002370
1	2978326	0.0003499	id1002371
1	2979582	0.000150855	id1002373
1	3030868	6.83844e-05	id1002395
1	3052220	0.000385099	id1002416
1	3058941	0.000389795	ud1000186
1	3086333	0.000466051	ud1000187
1	3086655	0.000442268	id1002426
1	3088221	0.000476632	id1002431
1	3090666	1.19182e-05	id1002446
1	3092377	0.000256078	id1002452
1	3093093	5.14296e-06	id1002456
1	3096543	0.000465256	id1002477
1	3103801	0.000175687	ud1000189
1	3130690	0.00052203	ud1000190
1	3130836	0.000169176	id1002494
1	3130962	0.000423824	id1002495
1	3134826	0.000568013	id1002498
1	3149027	0.000273688	id1002509
1	3180818	9.19135e-06	id1002518
1	3183395	3.42628e-05	id1002529
1	3183885	3.53465e-05	id1002531
1	3194253	0.000350645	id1002535
1	3285074	0.000156768	id1002547
1	3316630	0.000326835	id1002572
1	3328456	6.68175e-05	id1002622
1	3329369	1.9557e-05	id1002625
1	3332043	2.80742e-06	id1002635
1	3332734	0.000405799	id1002641
1	3335235	0.000221673	id1002647
1	3340207	0.000217502	id1002671
1	3346735	0.000120306	id1002705
1	3351659	5.52244e-05	id1002728
1	3352365	6.65689e-05	id1002730
1	3353477	2.81412e-05	id1002732
1	3361471	0.000639211	id1002745
1	3363353	0.000219859	id1002749
1	3369209	0.000325651	id1002759
1	3369228	0.00066953	id1002760
1	3397754	7.94069e-05	id1002770
1	3398048	0.000489741	id1002773
1	3398103	0.000360153	id1002774
1	3398228	0.000334686	id1002776
1	3400773	0.000511167	id1002788
1	3419119	0.000231223	id1002793
1	3425056	0.000300249	id1002809
1	3434148	0.000246258	id1002825
1	3434442	0.000407427	id1002826
1	3446298	0.000323454	id1002832
1	3446754	0.000319046	id1002833
1	3461494	0.000197893	id1002838
1	3461948	0.000343751	id1002840
1	3463018	8.33553e-05	id1002842
1	3467850	0.000361106	id1002852
1	3478928	0.000124338	id1002856
1	3479097	0.000371543	id1002857
1	3479541	0.000313129	id1002859
1	3481990	0.0003361	id1002863
1	3482103	0.000496063	id1002864
1	3502592	1.65775e-05	id1002871
1	3503090	0.000398595	id1002873
1	3503292	0.000539057	id1002875
1	3506466	0.000179322	id1002878
1	3506991	0.000179753	id1002880
1	3508893	0.000466389	id1002888
1	3509242	3.85621e-05	id1002889
1	3527049	0.000138574	id1002896
1	3527241	4.14824e-05	id1002897
1	3528691	0.000179214	id1002899
1	3529176	0.000151167	id1002902
1	3533720	0.000220125	id1002906
1	3533877	0.000217126	id1002908
1	3559767	0.000147899	id1002912
1	3569135	4.35123e-05	id1002919
1	3569488	0.000184607	id1002920
1	3572015	0.00023608	id1002928
1	3573350	0.000564257	id1002930
1	3593481	0.000181662	id1002936
1	3596871	0.000210583	id1002940
1	3597160	0.000141616	id1002941
1	3615627	0.000142225	id1002947
1	3637152	7.49721e-05	id1002962
1	3658950	0.000145767	id1002966
1	3663140	6.30977e-05	id1002979
1	3665220	0.000226493	id1002985
1	3665839	0.00016157	id1002991
1	3679685	0.000160088	id1003008
1	3681762	0.00011638	id1003019
1	3692489	0.000120844	id1003026
1	3695404	0.000125381	id1003036
1	3695840	0.000139417	id1003037
1	3697470	2.54927e-05	id1003043
1	3700291	0.000133936	id1003050
1	3711264	0.000304768	id1003056
1	3713661	2.30209e-05	id1003064
1	3726651	0.000408363	id1003089
1	3728297	0.000117642	id1003093
1	3728341	5.59614e-05	id1003094
1	3731290	6.93673e-05	id1003102
1	3733953	0.000360318	id1003108
1	3735606	0.000106529	id1003111
1	3735623	0.000605957	id1003112
1	3736131	0.000411993	id1003114
1	3736712	0.000153462	id1003115
1	3775914	1.74511e-05	id1003126
1	3778147	0.000346709	id1003132
1	3780918	0.000313653	id1003138
1	3801746	0.000192689	id1003144
1	3819261	0.000279031	id1003156
1	3819526	0.000296924	id1003157
1	3820627	0.00015711	id1003163
1	3821059	0.000334131	id1003164
1	3822585	0.000323222	id1003168
1	3823861	0.000236183	id1003170
1	3824930	0.000131329	id1003171
1	3828299	5.5952e-05	id1003182
1	3829435	0.000187313	id1003191
1	3829513	0.000169667	id1003193
1	3830323	0.000299707	id1003200
1	3834596	0.000470659	id1003213
1	3848043	2.2128e-05	ud1000229
1	3874081	0.000231496	id1003225
1	3878255	0.000147312	id1003237
1	3881082	6.8213e-05	id1003245
1	3917517	0.00046044	id1003248
1	3918654	0.000364914	id1003249
1	3919581	4.58238e-05	id1003251
1	3919906	9.02353e-05	id1003252
1	3921118	0.000121397	id1003253
1	3923048	0.000148471	id1003255
1	3924288	0.00026697	id1003256
1	3926336	0.000314622	id1003260
1	3926693	9.68448e-05	id1003261
1	3940360	4.4381e-05	id1003269
1	3942155	0.000198749	id1003271
1	3957573	2.33343e-05	id1003279
1	3966354	0.000363009	id1003293
1	3981585	1.487e-05	id1003304
1	3981816	0.00019277	id1003307
1	3984666	0.000151069	id1003312
1	3990462	0.000321454	id1003325
1	3994106	0.000209421	id1003336
1	3994178	0.000351877	id1003337
1	4004917	0.000240084	id1003344
1	4005467	5.49097e-05	id1003345
1	4006006	7.81624e-06	id1003348
1	4008219	3.71519e-05	id1003359
1	4011484	3.63688e-05	id1003362
1	4011648	0.000107778	id1003363
1	4031092	2.79989e-07	id1003370
1	4032636	0.000115835	id1003372
1	4037343	9.96911e-05	id1003376
1	4059318	0.000152461	id1003383
1	4060444	3.57821e-05	id1003386
1	4089558	6.69244e-05	id1003397
1	4091359	0.00035748	id1003399
1	4091647	0.000156587	id1003400
1	4095765	1.73685e-05	id1003403
1	4096769	0.00048139	id1003407
1	4098494	0.000208487	id1003409
1	4114249	0.00030793	id1003423
1	4116087	0.000251277	id1003426
1	4125084	0.000132374	id1003441
1	4136311	0.000219826	id1003447
1	4140544	0.000182711	id1003456
1	4143766	2.09338e-05	id1003465
1	4147911	4.3157e-05	id1003475
1	4148533	6.11154e-05	id1003479
1	4151213	0.000150014	id1003483
1	4153991	0.000138899	id1003487
1	4172403	0.000131974	id1003490
1	4177640	0.000154664	id1003496
1	4180711	3.99636e-05	id1003500
1	4206703	0.000283799	id1003505
1	4208827	0.000223986	id1003509
1	4229753	0.000145031	id1003517
1	4233856	0.00024614	id1003519
1	4239811	0.000299799	id1003532
1	4241700	0.000130084	id1003538
1	4257973	0.000114047	id1003552
1	4259452	0.000253806	id1003559
1	4260025	0.000272712	id1003561
1	4260192	3.62515e-05	id1003562
1	4260328	8.6206e-05	id1003564
1	4264985	0.000291678	id1003571
1	4267262	0.000193453	id1003576
1	4268162	5.40156e-05	id1003578
1	4268587	0.00043581	id1003579
1	4300550	0.000251874	ud1000245
1	4315741	6.94128e-05	id1003592
1	4316129	0.000257494	id1003593
1	4318247	5.97942e-05	id1003596
1	4318289	1.08664e-06	id1003597
1	4319848	0.000155272	id1003602
1	4321629	6.15697e-05	id1003608
1	4329168	0.000176277	id1003611
1	4329799	0.000288142	id1003612
1	4332541	8.08972e-05	id1003619
1	4334704	2.29794e-05	id1003623
1	4380408	1.72241e-05	id1003636
1	4382021	0.000160818	id1003639
1	4386570	1.71468e-05	id1003645
1	4387788	0.000170576	id1003650
1	4397344	0.000618528	id1003672
1	4398822	0.000570977	id1003675
1	4403404	0.000106481	id1003686
1	4403617	0.00046531	id1003687
1	4405100	0.000105445	id1003690
1	4407400	0.000189721	id1003693
1	4422641	0.000427388	id1003712
1	4422794	0.000271559	id1003713
1	4423202	0.00032417	id1003715
1	4426330	0.000231719	id1003729
1	4426772	0.000377423	id1003733
1	4490727	0.000298169	id1003752
1	4510363	0.000313243	id1003754
1	4510445	6.13514e-05	id1003755
1	4510589	4.52453e-06	id1003756
1	4510971	0.000307163	id1003757
1	4514425	0.000115953	id1003766
1	4517310	0.000210504	id1003776
1	4543494	0.000165863	id1003784
1	4545468	0.000135006	id1003789
1	4545763	0.000114653	id1003791
1	4581157	0.000215939	id1003796
1	4582766	0.000212471	id1003800
1	4582879	0.000664796	id1003802
1	4590266	0.000192969	id1003818
1	4619884	8.56212e-05	id1003820
1	4621986	0.000207023	id1003824
1	4645923	0.000104363	id1003838
1	4646140	0.000281248	id1003839
1	4646221	0.000269354	id1003840
1	4647100	0.000334587	id1003842
1	4647440	0.000165545	id1003843
1	4648125	8.01665e-05	id1003847
1	4649725	0.000312822	id1003850
1	4650543	0.000238167	id1003853
1	4650842	0.000221321	id1003854
1	4676444	0.000339217	id1003858
1	4677218	0.000114691	id1003861
1	4677783	0.00023512	id1003863
1	4679517	0.000134014	id1003869
1	4682262	0.000224716	id1003877
1	4701723	0.000571675	id1003879
1	4703211	0.000513632	id1003887
1	4707475	0.000505285	id1003893
1	4736704	0.00026787	id1003902
1	4738970	0.000207849	id1003908
1	4739026	0.000293007	id1003909
1	4752891	6.12295e-05	id1003919
1	4754473	4.02384e-05	id1003922
1	4790369	1.93325e-05	id1003924
1	4791522	1.74246e-05	id1003926
1	4793566	1.6842e-05	id1003927
1	4795262	9.92267e-05	id1003929
1	4816430	3.05675e-05	id1003932
1	4820586	6.73634e-05	id1003941
1	4824928	6.60735e-05	id1003946
1	4846525	0.000180255	id1003947
1	4850377	0.000270818	id1003955
1	4852668	1.31431e-05	id1003959
1	4853002	0.000284885	id1003960
1	4869563	0.000212233	id1003966
1	4870786	0.000251762	id1003969
1	4871587	2.90666e-05	id1003974
1	4890114	3.27036e-05	id1003996
1	4892118	5.64913e-05	id1004001
1	4894645	0.000510457	id1004007
1	4923148	0.000307558	id1004031
1	4948173	0.000217123	id1004035
1	4968392	4.90671e-05	ud1000285
1	4970993	0.000190494	id1004041
1	4974150	0.000599023	id1004044
1	4974371	0.000291932	id1004045
1	5018038	1.54719e-05	id1004061
1	5018343	0.000215138	id1004065
1	5024932	5.18467e-05	id1004077
1	5028045	0.000163966	id1004079
1	5035455	0.000116552	id1004092
1	5035977	6.39568e-05	id1004093
1	5063126	6.22301e-06	id1004097
1	5064371	0.000263643	id1004099
1	5068572	6.31411e-06	id1004106
1	5093807	1.17312e-05	id1004114
1	5096113	0.000216604	id1004122
1	5097346	6.69883e-05	id1004130
1	5098047	0.00022638	id1004136
1	5100767	3.16566e-05	id1004143
1	5111154	0.000302746	id1004146
1	5115299	8.81563e-05	id1004154
1	5129109	8.22038e-05	id1004156
1	5129286	0.000310314	id1004157
1	5129492	6.25213e-05	id1004159
1	5133796	4.599e-05	id1004164
1	5134346	9.14515e-05	id1004166
1	5135425	5.53683e-05	id1004169
1	5216199	1.95132e-05	id1004179
1	5216641	8.92426e-05	id1004182
1	5216866	0.000151178	id1004185
1	5219589	6.06353e-05	id1004198
1	5239748	0.000108428	ud1000297
1	5256670	3.19161e-05	id1004202
1	5257130	0.000134509	id1004204
1	5260864	1.05946e-05	id1004213
1	5263642	0.000221291	id1004220
1	5289075	3.23286e-05	id1004223
1	5316048	0.000116559	id1004230
1	5316439	0.000129049	id1004231
1	5320235	0.000184854	id1004234
1	5325062	0.000295274	id1004242
1	5329545	1.17861e-05	id1004251
1	5332883	4.67595e-05	id1004256
1	5367761	0.000309006	id1004257
1	5417069	0.000160001	id1004290
1	5427557	2.26182e-05	id1004294
1	5431650	4.23304e-05	id1004301
1	5432024	6.29004e-05	id1004302
1	5434432	0.000163929	id1004305
1	5435395	7.9718e-05	id1004308
1	5437204	4.92567e-05	id1004310
1	5438964	0.000136643	id1004313
1	5441863	0.000118451	id1004319
1	5474646	0.00020208	id1004328
1	5474749	0.000317846	id1004329
1	5476190	5.82894e-05	id1004330
1	5476324	4.72929e-05	id1004333
1	5478606	7.4991e-05	id1004341
1	5478645	0.000103799	id1004342
1	5481198	0.000249696	id1004348
1	5512115	3.61542e-05	id1004369
1	5515647	1.89797e-05	id1004376
1	5552143	0.000214582	id1004379
1	5562443	0.000104327	id1004380
1	5565206	0.00024854	id1004384
1	5565375	0.00019258	id1004385
1	5566444	0.000282459	id1004389
1	5568860	3.9107e-05	id1004393
1	5589473	6.27991e-05	id1004397
1	5591893	2.45335e-05	id1004402
1	5594377	8.48942e-05	id1004404
1	5596859	0.000302228	id1004407
1	5631963	0.000187933	id1004418
1	5635088	0.000301923	id1004423
1	5635231	0.000251432	id1004424
1	5647220	0.000240639	wd1000208
1	5693751	0.000152375	id1004433
1	5698636	0.000170497	id1004440
1	5700835	4.96149e-07	id1004447
1	5722378	6.94965e-05	id1004454
1	5725789	0.000113616	id1004466
1	5726642	0.000132022	id1004468
1	5726977	0.000160689	id1004471
1	5728668	0.00036262	id1004479
1	5764181	6.76892e-05	id1004491
1	5766779	0.000284953	id1004494
1	5771346	2.40292e-06	id1004497
1	5794352	0.000198764	id1004509
1	5811323	0.000234676	id1004548
1	5812437	4.3285e-05	id1004556
1	5813572	0.000261223	id1004562
1	5815301	0.000234321	id1004576
1	5835866	0.00030523	id1004591
1	5836074	0.000193645	id1004592
1	5839280	0.000415663	id1004602
1	5894922	0.000380151	id1004627
1	5897430	0.000373094	id1004630
1	5898200	0.000301116	id1004633
1	5898486	0.000152907	id1004634
1	5911668	0.000381059	id1004651
1	5944447	6.14634e-05	id1004659
1	5944703	0.000391557	id1004660
1	5976727	0.000392939	id1004669
1	5976754	3.0227e-05	id1004670
1	5982372	5.49816e-05	id1004686
1	6003489	0.000166664	id1004691
1	6004190	0.000277693	id1004693
1	6007069	0.000240218	id1004698
1	6009782	0.000192646	id1004703
1	6035816	0.000109368	id1004725
1	6036592	6.60631e-05	id1004726
1	6078616	0.000109733	id1004753
1	6098054	4.03157e-05	id1004758
1	6099057	0.000188856	id1004759
1	6102553	0.000102334	id1004769
1	6113242	7.03386e-05	id1004772
1	6113636	9.49349e-05	id1004773
1	6118057	0.00020751	id1004788
1	6118830	0.000223895	id1004789
1	6131305	0.00021219	id1004800
1	6131399	6.40095e-05	id1004802
1	6131507	6.20941e-05	id1004803
1	6131896	0.000226183	id1004806
1	6135111	9.74411e-05	id1004815
1	6136479	0.00025993	id1004817
1	6187297	1.11543e-05	id1004824
1	6195784	0.000484454	id1004841
1	6216693	0.000907077	id1004843
1	6219761	0.000799261	id1004849
1	6223858	0.000884746	id1004853
1	6224212	0.000294295	id1004854
1	6244002	0.000170042	id1004858
1	6245897	0.000579292	id1004863
1	6246721	0.000374915	id1004865
1	6248553	0.00042896	id1004872
1	6249141	0.00048864	id1004873
1	6249695	0.000560882	id1004874
1	6267947	0.000501598	id1004876
1	6268180	3.20244e-05	id1004877
1	6277258	0.000497518	id1004882
1	6301750	3.98162e-05	id1004903
1	6324877	0.000419747	id1004905
1	6330042	0.000521108	id1004938
1	6332190	0.000624276	id1004949
1	6332303	0.000116915	id1004951
1	6332825	0.000615398	id1004952
1	6352807	8.3914e-05	id1004959
1	6353162	0.000403972	id1004960
1	6354064	0.000476296	id1004961
1	6358102	0.00030593	id1004972
1	6381052	0.00058559	id1004975
1	6382884	5.69149e-05	id1004976
1	6420369	0.000223739	id1004985
1	6443474	0.000116767	id1004994
1	6444367	0.000127374	id1004998
1	6447190	4.91269e-05	id1005000
1	6494174	5.09834e-05	id1005011
1	6494458	0.0002905	id1005013
1	6494861	0.000391478	id1005015
1	6502036	0.000104346	id1005029
1	6506725	9.32799e-05	id1005039
1	6507269	3.99956e-06	id1005042
1	6508922	4.0914e-05	id1005049
1	6520870	0.000200016	id1005053
1	6521041	0.000133453	id1005056
1	6522024	3.81919e-05	id1005063
1	6524460	5.62476e-05	id1005067
1	6525987	0.000216084	id1005075
1	6528767	5.11816e-05	id1005078
1	6532939	0.000175755	id1005086
1	6533933	0.000163867	id1005088
1	6540463	0.000435047	id1005102
1	6542217	0.00015968	id1005103
1	6620704	6.93318e-06	wd1000235
1	6621338	2.54948e-05	id1005112
1	6625922	1.89389e-06	id1005122
1	6628455	0.000117168	id1005125
1	6630575	0.000167425	id1005129
1	6639911	2.55954e-05	id1005131
1	6660627	3.98045e-05	id1005134
1	6663058	6.01503e-05	id1005136
1	6663413	0.000631473	id1005138
1	6666544	0.000655224	id1005141
1	6667083	0.000126856	id1005142
1	6667898	0.000144962	id1005143
1	6684669	8.78329e-05	id1005144
1	6690871	6.95202e-05	id1005155
1	6691495	0.000726931	id1005158
1	6717533	0.000122622	id1005162
1	6717946	6.06601e-05	id1005164
1	6718251	3.06043e-05	id1005166
1	6765662	0.000476772	id1005170
1	6786032	7.26721e-05	id1005173
1	6791688	5.03041e-05	id1005176
1	6793133	0.000361102	id1005178
1	6793643	6.47826e-05	id1005180
1	6846173	6.65574e-05	id1005182
1	6849958	2.6178e-05	id1005183
1	6881038	1.99759e-05	id1005200
1	6881608	0.000242016	id1005201
1	6894356	0.000217185	id1005216
1	6895165	0.000140905	id1005218
1	6898813	3.09584e-05	id1005226
1	6899271	3.27216e-05	id1005228
1	6900427	3.27699e-05	id1005232
1	6901321	3.91449e-06	id1005237
1	6901826	0.000270257	id1005238
1	6902610	0.000110095	id1005239
1	6905400	0.000240373	id1005243
1	6908222	0.000217283	id1005251
1	6909074	0.000221085	id1005254
1	6915738	7.11818e-05	wd1000240
1	6952822	0.000160723	wd1000243
1	6971446	5.18765e-05	id1005256
1	6971525	3.95544e-05	id1005257
1	6973428	9.56978e-05	id1005261
1	6974898	3.04734e-05	id1005263
1	6974988	0.000115996	id1005264
1	6977891	0.000204394	id1005269
1	6989751	0.000167065	id1005271
1	6992254	0.000135007	id1005277
1	6995910	0.000182963	id1005282
1	7012862	0.000139399	id1005286
1	7013248	2.92381e-05	id1005287
1	7014262	4.52977e-05	dd1000009
1	7014955	0.000404489	dd1000015
1	7015126	0.000106629	id1005290
1	7015244	7.78261e-05	id1005291
1	7015465	0.000291349	id1005292
1	7015503	0.000231946	id1005293
1	7015736	7.26451e-05	dd1000022
1	7015826	8.54446e-05	id1005296
1	7016241	0.000182601	dd1000032
1	7016392	0.000142036	id1005297
1	7016643	6.28884e-05	id1005298
1	7016944	0.000409544	dd1000036
1	7017159	6.21761e-05	id1005300
1	7017302	0.000112103	id1005301
1	7017406	0.000233478	id1005302
1	7017781	0.000106511	id1005306
1	7017909	0.000149285	id1005307
1	7017962	0.000109767	id1005308
1	7018045	0.000147966	dd1000052
1	7018368	0.000166355	dd1000053
1	7018577	0.000115408	id1005309
1	7018635	0.000260511	dd1000055
1	7018919	0.000170865	id1005311
1	7019063	0.000166924	id1005312
1	7019095	6.40093e-05	dd1000065
1	7019170	2.86985e-05	dd1000066
1	7019261	9.99332e-05	id1005313
1	7019293	0.000153012	id1005314
1	7019571	6.26077e-05	dd1000071
1	7019592	0.000424057	dd1000072
1	7019687	0.000340104	dd1000073
1	7019970	0.000104925	id1005315
1	7020822	0.000114623	id1005316
1	7038503	0.000216115	id1005318
1	7039123	0.000178703	id1005319
1	7039168	5.60251e-05	id1005320
1	7039215	1.96935e-05	id1005321
1	7039617	3.53342e-05	dd1000090
1	7039671	0.000165653	dd1000091
1	7040499	4.43792e-05	id1005322
1	7041008	0.00014477	id1005323
1	7041209	0.000492048	id1005324
1	7041661	0.000413727	dd1000097
1	7042098	2.41598e-05	id1005325
1	7042688	0.000160638	dd1000103
1	7042704	0.000399705	dd1000104
1	7043796	7.09322e-05	id1005327
1	7044190	5.86071e-05	dd1000108
1	7044893	0.000162797	id1005328
1	7044913	7.52179e-05	id1005329
1	7045039	3.04702e-06	dd1000112
1	7045445	4.1939e-05	id1005330
1	7045983	0.000136091	id1005331
1	7046652	0.000175061	id1005334
1	7046840	1.09762e-05	id1005336
1	7046962	0.000116594	dd1000121
1	7047000	0.000206074	id1005337
1	7049980	9.98297e-05	id1005339
1	7050425	0.000132167	id1005341
1	7051183	0.000455731	dd1000141
1	7051206	0.000134994	dd1000142
1	7051725	1.64695e-05	dd1000147
1	7051945	0.00029851	dd1000149
1	7052010	2.77846e-05	id1005350
1	7053303	6.47518e-05	dd1000153
1	7053339	4.04173e-05	dd1000154
1	7053425	0.000143579	dd1000157
1	7053453	4.61262e-05	id1005351
1	7069274	8.96125e-05	dd1000165
1	7072810	0.000227471	dd1000173
1	7086172	8.94352e-05	id1005353
1	7087178	3.79296e-05	id1005354
1	7087482	0.000164234	dd1000186
1	7087660	4.42004e-05	id1005355
1	7087762	4.4245e-05	dd1000189
1	7087946	6.32611e-05	id1005356
1	7088520	5.43108e-05	id1005357
1	7088552	8.56264e-05	id1005358
1	7089419	6.72745e-05	id1005359
1	7089736	7.2763e-05	id1005360
1	7089760	0.000118991	id1005361
1	7089814	0.00010924	dd1000200
1	7090362	7.78997e-05	id1005364
1	7090457	2.15865e-05	id1005365
1	7091281	0.000283708	dd1000213
1	7091470	0.00013831	id1005367
1	7091749	0.000136894	id1005368
1	7093641	3.51508e-05	dd1000225
1	7094007	0.000411355	id1005372
1	7094548	0.000261274	id1005374
1	7094643	4.89649e-05	id1005375
1	7094978	0.000491202	id1005376
1	7095314	0.000188409	id1005377
1	7095872	0.000497491	id1005378
1	7096349	0.000171853	id1005380
1	7096469	0.000462214	id1005381
1	7096758	0.000544431	dd1000244
1	7096952	0.000347343	dd1000245
1	7097211	0.000443072	dd1000247
1	7097252	0.00042661	id1005383
1	7097457	0.000517852	id1005384
1	7097620	0.000315453	dd1000252
1	7097666	0.000328193	dd1000253
1	7099206	0.000506461	dd1000263
1	7099748	0.000491017	id1005390
1	7099902	0.0002288	id1005391
1	7099935	9.96484e-05	id1005392
1	7100263	0.000460838	id1005393
1	7102198	0.000434155	id1005397
1	7102674	0.000233279	id1005399
1	7102974	0.000260736	id1005400
1	7104134	0.000514899	dd1000288
1	7104332	0.000434125	dd1000291
1	7104376	0.000434599	id1005402
1	7104434	0.00043408	id1005403
1	7104539	0.000323952	id1005404
1	7104564	0.000139686	id1005405
1	7104922	0.000199661	id1005407
1	7105011	0.00025872	id1005408
1	7105068	0.000330517	id1005409
1	7107452	0.000123989	id1005412
1	7107551	0.000142465	id1005413
1	7108378	0.000302382	dd1000309
1	7109351	0.000141026	id1005415
1	7109841	1.78793e-05	id1005416
1	7110581	0.000147052	dd1000317
1	7111246	5.63201e-05	dd1000321
1	7112699	0.000852808	dd1000326
1	7114218	0.000230415	id1005424
1	7115655	0.000205487	id1005427
1	7116526	0.000219104	id1005429
1	7116772	0.000222024	id1005430
1	7117239	0.000180996	id1005432
1	7118016	0.000265767	id1005433
1	7120430	1.03765e-05	id1005435
1	7120549	0.0002924	id1005437
1	7121846	0.00023601	id1005439
1	7122672	0.000220934	id1005440
1	7122887	0.000400466	dd1000360
1	7123287	0.00048147	dd1000365
1	7123319	0.000542621	dd1000366
1	7124136	0.000500799	dd1000367
1	7124430	0.000432971	id1005442
1	7124455	0.000404996	id1005443
1	7124476	0.000526395	dd1000372
1	7124683	0.00013982	id1005444
1	7124707	0.000439973	id1005445
1	7124812	7.38721e-05	id1005446
1	7124884	0.000529249	id1005447
1	7125017	0.000351644	id1005449
1	7125142	0.000455996	id1005450
1	7125284	0.000454083	id1005452
1	7125316	0.000420967	id1005453
1	7125429	0.000661697	dd1000391
1	7125819	0.000469695	dd1000393
1	7125855	0.000288294	dd1000394
1	7125925	0.000439817	dd1000395
1	7125977	0.000529055	id1005456
1	7126087	0.000531706	id1005458
1	7126119	2.32214e-05	id1005459
1	7126147	0.000430743	id1005460
1	7126300	0.000446932	id1005461
1	7126342	6.95947e-05	id1005462
1	7126451	0.000372397	id1005463
1	7126571	0.000516792	dd1000406
1	7126655	0.000472944	dd1000408
1	7126695	0.000413577	dd1000409
1	7126717	0.000526675	id1005464
1	7126857	0.00045154	id1005465
1	7128947	0.000292471	id1005472
1	7129176	0.000161093	id1005473
1	7130134	0.000426807	id1005474
1	7130397	4.71447e-05	id1005476
1	7130656	0.00027414	id1005477
1	7131219	6.1432e-05	id1005479
1	7157323	3.81681e-05	id1005480
1	7158106	0.000104345	id1005481
1	7158486	7.51304e-05	id1005484
1	7158549	7.51775e-05	id1005485
1	7160257	6.29206e-05	id1005488
1	7160353	7.52345e-05	id1005490
1	7160547	5.57239e-05	id1005491
1	7160595	0.000125689	id1005492
1	7161051	0.000205865	id1005493
1	7161309	3.53441e-05	id1005495
1	7161463	5.93324e-05	id1005496
1	7161705	0.000310253	id1005497
1	7162088	0.000247745	id1005499
1	7162140	0.000244163	id1005500
1	7162400	0.000230339	id1005501
1	7162449	0.000246039	id1005502
1	7176403	0.000224517	id1005503
1	7176932	4.21697e-05	id1005506
1	7177022	0.000239824	id1005508
1	7177628	1.43218e-05	id1005509
1	7177869	0.0009565	dd1000475
1	7179380	0.000141695	id1005511
1	7179443	0.000130788	id1005512
1	7179467	0.000110819	id1005513
1	7179917	0.000124822	id1005515
1	7179947	8.42812e-06	id1005516
1	7180419	0.000136751	id1005517
1	7228348	0.000164896	dd1000505
1	7228483	2.03931e-05	id1005526
1	7229041	0.000212079	dd1000512
1	7230435	4.99753e-05	dd1000515
1	7231591	0.000174633	dd1000521
1	7231793	0.000304747	dd1000525
1	7232260	6.71744e-05	id1005534
1	7232957	5.59961e-05	dd1000539
1	7233444	7.57082e-05	dd1000543
1	7234255	0.000278892	id1005537
1	7236833	9.159e-05	dd1000558
1	7246956	3.01837e-05	id1005541
1	7247315	1.95617e-05	id1005543
1	7247935	6.85041e-06	dd1000562
1	7248068	7.16404e-06	id1005544
1	7250313	6.08802e-05	id1005545
1	7250676	6.31674e-05	id1005547
1	7250886	0.000156086	id1005548
1	7251285	8.27777e-05	dd1000573
1	7252367	0.000395073	id1005551
1	7253306	3.51839e-05	id1005552
1	7253402	7.98097e-05	dd1000580
1	7267854	9.27694e-05	id1005555
1	7268016	0.000123692	id1005558
1	7268466	0.000300949	dd1000593
1	7268945	5.03904e-05	id1005561
1	7269230	0.00019192	dd1000597
1	7269310	0.000104743	id1005563
1	7269507	5.01878e-05	id1005564
1	7269770	3.42026e-05	id1005566
1	7269797	8.75293e-05	id1005567
1	7269881	7.00201e-05	dd1000606
1	7269917	2.87045e-05	dd1000607
1	7269984	5.05152e-05	id1005568
1	7270977	1.34316e-05	dd1000612
1	7271790	5.45456e-05	id1005572
1	7272255	5.35612e-05	id1005573
1	7272628	5.45245e-05	id1005574
1	7273384	5.30016e-05	id1005576
1	7273624	0.000165914	id1005577
1	7273857	7.37548e-05	id1005578
1	7274167	0.000240568	id1005579
1	7274330	8.0151e-06	id1005580
1	7274346	4.12951e-05	id1005581
1	7274895	6.31159e-05	id1005582
1	7275048	0.000131897	id1005583
1	7275350	0.000170268	id1005585
1	7286280	1.41909e-05	dd1000634
1	7287901	8.66877e-05	dd1000640
1	7287994	0.000142121	id1005588
1	7288562	8.10207e-05	id1005589
1	7289097	0.000345093	id1005590
1	7289369	2.61836e-05	dd1000647
1	7289656	0.000115686	id1005592
1	7290302	7.82756e-05	dd1000649
1	7290643	8.39038e-06	id1005593
1	7290985	0.00011364	dd1000652
1	7291438	0.000148038	id1005594
1	7292592	8.14069e-05	id1005595
1	7292959	8.26841e-05	id1005596
1	7293512	8.42762e-05	id1005597
1	7293613	8.63332e-05	dd1000659
1	7303818	2.59716e-05	dd1000668
1	7303938	0.000137909	id1005601
1	7303965	9.70701e-05	id1005602
1	7304981	3.36308e-05	dd1000674
1	7305740	0.000146272	id1005606
1	7306061	3.54337e-05	id1005607
1	7306169	6.94219e-05	dd1000682
1	7306602	5.3092e-05	dd1000688
1	7306652	0.000136348	id1005611
1	7306673	4.02348e-05	id1005612
1	7306692	6.73514e-05	id1005613
1	7307100	9.69376e-05	id1005614
1	7309679	9.34035e-05	id1005623
1	7310440	0.00011838	dd1000716
1	7310780	7.16438e-05	id1005626
1	7330382	2.31095e-05	id1005628
1	7330755	0.000154488	id1005629
1	7331200	5.18349e-05	dd1000727
1	7331411	8.51793e-05	id1005631
1	7331683	0.000126693	id1005633
1	7331746	1.63177e-05	id1005634
1	7331852	0.00011904	id1005635
1	7332115	0.000319305	dd1000738
1	7333811	5.17025e-05	dd1000753
1	7334172	0.000100567	dd1000754
1	7334263	0.000243656	id1005647
1	7334307	5.7637e-05	id1005648
1	7334402	4.17479e-06	dd1000757
1	7334495	5.16153e-05	dd1000758
1	7334953	0.000128391	id1005649
1	7334991	5.39586e-05	id1005650
1	7335070	7.61419e-05	id1005651
1	7335325	0.000226934	dd1000762
1	7335348	5.49266e-05	dd1000763
1	7335641	0.000106876	id1005652
1	7335760	0.000127097	id1005653
1	7335849	5.14923e-05	dd1000766
1	7336237	2.36154e-06	dd1000767
1	7337618	0.000177387	id1005656
1	7337704	0.000133336	id1005657
1	7337803	7.95961e-05	id1005658
1	7338097	0.000160255	dd1000775
1	7338560	3.91887e-05	dd1000776
1	7338910	7.49924e-05	id1005660
1	7338996	9.44093e-05	dd1000781
1	7339193	4.38468e-06	id1005664
1	7339695	0.000270345	id1005666
1	7340335	4.64202e-05	dd1000799
1	7341013	5.13306e-05	dd1000803
1	7341978	4.99596e-05	dd1000804
1	7342139	3.58659e-05	dd1000805
1	7342412	0.000125616	id1005670
1	7343309	9.79007e-06	dd1000809
1	7343698	5.44608e-05	id1005672
1	7344290	1.50696e-05	id1005673
1	7345834	0.000299494	id1005674
1	7346178	1.55437e-05	id1005678
1	7346266	0.000134341	dd1000826
1	7346405	0.000125485	id1005680
1	7346422	0.000114064	dd1000829
1	7346446	8.45349e-05	dd1000830
1	7346480	6.96603e-06	dd1000831
1	7348298	0.000152184	id1005681
1	7348780	0.000232005	id1005682
1	7349397	1.99171e-05	id1005683
1	7349643	0.000152103	id1005684
1	7350055	1.27233e-05	id1005685
1	7351578	0.000372538	id1005687
1	7351636	5.13545e-05	id1005688
1	7351698	9.77905e-05	id1005689
1	7352648	1.28173e-05	id1005690
1	7352717	0.000201413	id1005691
1	7353129	0.000165976	id1005694
1	7353620	0.000106692	dd1000852
1	7353994	3.51984e-05	dd1000853
1	7354765	0.000137241	id1005695
1	7354797	4.46128e-06	id1005696
1	7354869	0.000153168	id1005697
1	7355027	0.000115518	id1005698
1	7355142	0.000151625	id1005699
1	7355326	0.000189116	id1005700
1	7365190	9.03769e-05	dd1000867
1	7365280	5.90394e-05	dd1000868
1	7365463	0.000111377	id1005703
1	7365821	3.04832e-05	id1005705
1	7365930	0.000215229	id1005706
1	7366342	4.17793e-05	id1005709
1	7366532	0.000168222	id1005711
1	7366608	1.66027e-05	id1005712
1	7366924	0.000154379	dd1000887
1	7366944	0.000141509	dd1000888
1	7367238	7.99312e-05	id1005715
1	7367469	2.77679e-05	id1005716
1	7367998	0.000151973	dd1000902
1	7368081	0.000133058	id1005720
1	7368233	0.000156966	id1005723
1	7368311	0.000108825	dd1000909
1	7368329	0.000116556	id1005724
1	7368346	0.000139901	dd1000911
1	7368452	4.79566e-05	id1005725
1	7368513	2.66162e-05	id1005726
1	7368565	0.000158925	id1005727
1	7368756	7.73533e-05	id1005728
1	7369172	0.000146636	id1005730
1	7369228	0.000166659	dd1000920
1	7369246	9.55628e-05	id1005731
1	7369429	6.75804e-05	id1005732
1	7370991	9.84477e-05	id1005733
1	7371125	0.000116227	dd1000927
1	7371764	0.000116205	id1005743
1	7371869	8.14032e-05	id1005744
1	7386926	3.22513e-05	id1005750
1	7388909	0.000115339	dd1000988
1	7391747	9.62118e-06	id1005768
1	7391926	1.70635e-05	dd1001000
1	7392085	0.000122244	id1005769
1	7392773	0.000150652	dd1001011
1	7393423	9.95655e-05	dd1001019
1	7393441	0.000416388	dd1001020
1	7393993	0.000281332	id1005777
1	7394143	0.00021501	id1005779
1	7403768	4.56285e-05	dd1001034
1	7403960	0.000132414	id1005782
1	7405843	9.43251e-05	id1005787
1	7405969	0.000143748	dd1001041
1	7406108	0.000399904	id1005789
1	7407390	3.5881e-05	id1005790
1	7408351	8.58703e-05	dd1001049
1	7409412	0.000198036	dd1001055
1	7409650	2.79503e-05	id1005794
1	7410048	1.38658e-05	dd1001058
1	7410069	1.39161e-05	id1005795
1	7411395	2.96991e-05	dd1001061
1	7420797	9.90604e-05	id1005800
1	7422127	9.3987e-05	id1005805
1	7422457	1.40604e-05	dd1001077
1	7422503	0.000132296	dd1001078
1	7422775	0.000115749	dd1001082
1	7422796	1.81323e-05	id1005808
1	7424197	0.000190216	id1005810
1	7424230	0.000103962	id1005811
1	7424623	9.25205e-05	id1005812
1	7424751	0.00015634	dd1001090
1	7424935	0.000121233	dd1001091
1	7425061	1.42988e-05	id1005813
1	7425196	4.99601e-05	id1005814
1	7426472	0.000239864	id1005815
1	7428285	1.4251e-05	id1005818
1	7438029	0.000132788	id1005822
1	7439083	0.00013254	dd1001117
1	7439349	5.53184e-05	id1005826
1	7439511	2.56103e-05	id1005827
1	7439725	2.56605e-05	id1005828
1	7439921	1.50179e-05	id1005829
1	7440043	0.000103127	dd1001122
1	7441359	0.000132689	id1005833
1	7441440	6.57672e-05	id1005834
1	7441485	0.000142126	id1005835
1	7441819	0.000132612	id1005836
1	7442815	2.58542e-05	id1005838
1	7442930	9.3269e-05	id1005839
1	7442996	0.000319557	id1005840
1	7443168	0.000133066	id1005841
1	7443192	0.000188324	id1005842
1	7443835	0.000132473	id1005847
1	7443892	8.33877e-05	id1005848
1	7444031	0.000106738	id1005849
1	7444450	0.000194509	dd1001151
1	7444578	0.000123376	id1005851
1	7444654	0.00027261	id1005852
1	7444726	0.000111765	id1005853
1	7444781	0.000136062	id1005854
1	7444942	9.28893e-05	id1005856
1	7444964	7.74364e-05	id1005857
1	7444991	0.000107843	id1005858
1	7445064	9.14873e-05	id1005859
1	7445238	8.09849e-05	dd1001163
1	7445257	1.55243e-05	dd1001164
1	7445574	4.66426e-05	id1005860
1	7446193	3.27398e-05	dd1001168
1	7446287	8.79011e-05	dd1001170
1	7446351	0.000454103	dd1001171
1	7456491	0.000189079	dd1001179
1	7457030	8.58165e-05	dd1001184
1	7457383	0.000112241	dd1001185
1	7458426	9.35312e-05	dd1001187
1	7459315	0.00014119	id1005866
1	7459734	0.000117611	id1005868
1	7460045	4.60233e-05	dd1001197
1	7460215	2.73462e-05	id1005869
1	7460310	4.71675e-06	id1005870
1	7461485	0.000119469	id1005872
1	7462149	0.000106614	id1005873
1	7464173	0.00041962	id1005877
1	7465166	0.000101156	id1005880
1	7465244	0.000362849	dd1001226
1	7465280	5.19308e-05	dd1001227
1	7465499	9.61923e-05	id1005882
1	7475221	0.000139683	id1005884
1	7475770	0.000259457	dd1001237
1	7476101	0.000205431	id1005887
1	7476371	9.78426e-05	dd1001245
1	7476826	9.7955e-05	id1005892
1	7477004	0.000110411	id1005893
1	7477282	0.000179189	id1005894
1	7477299	0.000213262	id1005895
1	7477527	0.000103549	dd1001258
1	7477693	0.000105007	id1005896
1	7478130	9.6418e-05	id1005897
1	7478585	9.28377e-05	id1005898
1	7479046	0.000194689	id1005899
1	7479325	2.68586e-05	id1005900
1	7480450	1.47911e-05	id1005901
1	7490222	0.000131886	id1005902
1	7490466	0.00012346	id1005903
1	7491237	0.000264711	dd1001272
1	7494564	1.85327e-05	id1005906
1	7496023	0.000104776	id1005907
1	7496080	0.000530534	id1005908
1	7496172	2.69893e-05	id1005909
1	7496509	0.000199625	dd1001287
1	7496599	0.000172698	id1005910
1	7497563	6.52732e-05	id1005912
1	7497596	0.000220549	id1005913
1	7497929	0.000163713	id1005914
1	7498153	0.000105886	dd1001295
1	7498515	0.000143268	id1005915
1	7499190	4.05927e-05	dd1001301
1	7499237	0.000112621	dd1001302
1	7499255	0.000115266	dd1001303
1	7511549	0.000143959	id1005921
1	7518079	0.00024223	id1005924
1	7539086	0.000140375	id1005926
1	7541245	0.000141185	id1005930
1	7542837	0.000154013	id1005937
1	7545139	9.91423e-05	id1005941
1	7545416	0.000292948	id1005942
1	7572554	0.000485125	id1005947
1	7573734	0.000217951	id1005954
1	7574125	1.84262e-05	id1005956
1	7575012	5.56591e-05	id1005959
1	7576832	2.68433e-05	id1005967
1	7577372	0.000120837	id1005968
1	7579406	0.000223404	id1005972
1	7663499	0.000163834	id1005982
1	7666553	5.29343e-05	id1005990
1	7672188	3.16443e-05	id1005999
1	7679118	0.000127394	id1006008
1	7683066	2.51706e-05	id1006016
1	7684559	0.000216577	id1006020
1	7686212	0.000153712	id1006029
1	7690251	0.000287573	id1006031
1	7707575	0.000125253	id1006056
1	7708360	1.63758e-05	id1006063
1	7724835	0.000109658	id1006077
1	7726152	0.000138398	id1006083
1	7726368	0.000266128	id1006085
1	7739829	0.000298418	id1006103
1	7740681	0.000312524	id1006104
1	7741155	0.000399148	id1006106
1	7743665	0.00048116	id1006115
1	7745435	0.000411336	id1006118
1	7773236	8.12685e-05	id1006124
1	7779381	0.000403406	id1006137
1	7802446	0.000225201	id1006144
1	7802505	0.000160747	id1006145
1	7804821	0.000741401	id1006149
1	7805928	0.000223796	id1006151
1	7806191	0.000469612	id1006152
1	7807177	0.000170742	id1006155
1	7853101	0.000309472	id1006175
1	7855231	0.00040013	id1006180
1	7856552	0.000181894	id1006181
1	7861079	0.00013935	id1006189
1	7861410	3.15492e-05	id1006191
1	7895059	0.000320696	id1006196
1	7896886	0.000152813	id1006202
1	7897895	7.05645e-05	id1006206
1	8026022	0.000168037	id1006220
1	8026968	0.000100045	id1006222
1	8029135	0.000262447	id1006227
1	8031469	0.000173305	id1006231
1	8031975	0.000167903	id1006233
1	8034372	0.000273846	id1006246
1	8052079	0.000607523	id1006248
1	8087258	3.77672e-05	id1006269
1	8136725	0.000127636	wd1000277
1	8145352	0.000210607	id1006270
1	8146805	4.34379e-05	id1006276
1	8173333	0.000100498	id1006289
1	8174441	0.000186516	id1006291
1	8196500	0.000159347	id1006298
1	8201752	0.000192844	id1006301
1	8297643	0.00019318	id1006310
1	8300011	0.000149525	id1006314
1	8359936	0.000216724	id1006320
1	8360311	7.99249e-06	id1006322
1	8367351	0.000184972	id1006335
1	8367670	8.85934e-05	id1006336
1	8371351	0.000210968	id1006343
1	8402522	0.000211007	id1006347
1	8407715	0.000215202	id1006358
1	8426470	0.000211021	id1006371
1	8445811	6.05673e-05	id1006376
1	8446052	6.42535e-05	id1006377
1	8509834	2.05276e-05	wd1000298
1	8539379	5.25587e-05	id1006413
1	8560651	4.71824e-05	id1006419
1	8565657	3.48942e-05	id1006433
1	8584951	0.000423449	id1006437
1	8592322	0.000246395	id1006445
1	8628373	0.000392338	id1006455
1	8633965	0.000337182	ud1000416
1	8658944	0.000347332	ud1000417
1	8659127	0.00044992	id1006481
1	8662256	0.000388909	id1006487
1	8662999	0.000330184	id1006488
1	8664680	0.000350911	id1006494
1	8691672	0.000293145	id1006521
1	8691965	0.000366519	id1006524
1	8693942	0.000425044	id1006532
1	8696031	0.000385323	id1006540
1	8697122	0.000366638	id1006543
1	8721578	0.000347731	id1006560
1	8722149	0.000373251	id1006561
1	8746485	0.000130915	id1006571
1	8746747	0.000347762	id1006572
1	8753882	0.000287905	id1006580
1	8758880	2.28988e-05	id1006602
1	8759193	0.000332634	id1006603
1	8759562	0.000132062	id1006604
1	8782817	0.000222556	id1006609
1	8784174	0.000108117	id1006612
1	8788900	0.000443138	id1006616
1	8790620	0.000144556	id1006618
1	8791356	0.000108195	id1006619
1	8856035	7.28226e-05	wd1000321
1	8877885	0.00015971	wd1000336
1	8888266	0.000272695	id1006620
1	8892855	2.94062e-05	id1006627
1	8896430	0.000171046	id1006633
1	8899583	0.000290858	id1006640
1	8902355	0.000369381	id1006648
1	8903823	0.000305516	id1006651
1	8905700	0.000544979	id1006660
1	8917024	0.000470834	id1006668
1	8924909	0.000224435	id1006672
1	8925706	0.000385072	id1006674
1	8928750	4.01553e-05	id1006681
1	8959552	8.99295e-05	id1006691
1	8965468	0.00027148	id1006698
1	8990948	0.000215145	id1006699
1	8991528	0.000165159	id1006700
1	8993608	7.22176e-05	id1006703
1	8993626	0.000276405	id1006704
1	9023946	0.00013694	id1006722
1	9076819	0.000253411	id1006767
1	9080654	0.000142108	id1006772
1	9081020	8.74991e-05	id1006773
1	9081759	0.000157278	id1006777
1	9084124	0.000253477	id1006786
1	9094612	0.000189402	id1006787
1	9113796	9.58544e-05	id1006857
1	9119444	0.000275989	id1006868
1	9163508	4.87129e-05	id1006871
1	9164563	0.000104219	id1006872
1	9167657	0.000325535	id1006880
1	9169918	7.95223e-05	id1006886
1	9171890	6.22711e-05	id1006890
1	9202861	0.000217555	id1006893
1	9247283	9.86054e-05	id1006896
1	9247477	4.18449e-05	id1006897
1	9259075	0.000451272	id1006912
1	9259120	3.71888e-05	id1006913
1	9259433	0.00011335	id1006915
1	9271759	0.000447914	id1006922
1	9272276	0.000394558	id1006925
1	9273671	0.000236272	id1006930
1	9298222	3.85621e-05	id1006943
1	9303419	0.00031431	id1006949
1	9304852	0.000181585	id1006954
1	9305151	0.000379822	id1006957
1	9305915	0.000367116	id1006960
1	9306522	0.000379835	id1006963
1	9311398	0.000480578	id1006972
1	9312241	0.000515158	id1006974
1	9313454	1.28476e-05	id1006977
1	9314746	0.000133771	id1006979
1	9316257	0.000498154	id1006986
1	9316769	0.000287699	id1006990
1	9317695	0.000361575	id1006991
1	9363790	8.53761e-05	wd1000348
1	9372748	0.000126565	id1006997
1	9373851	0.000225738	id1007000
1	9375110	0.00025812	id1007001
1	9396688	1.76369e-06	id1007013
1	9422580	0.000219168	id1007048
1	9422917	0.000197288	id1007050
1	9437212	4.02575e-05	id1007059
1	9440480	0.000124398	id1007064
1	9443037	6.48891e-05	id1007067
1	9471819	4.68694e-05	id1007075
1	9472541	4.29234e-05	id1007077
1	9472639	0.000139468	id1007078
1	9474406	2.76212e-05	id1007083
1	9474659	1.57262e-05	id1007084
1	9475881	5.61514e-05	id1007085
1	9476282	2.12236e-05	id1007088
1	9529843	0.000139562	wd1000372
1	9561104	0.000120983	wd1000384
1	9563267	1.66049e-05	id1007110
1	9563658	5.59857e-05	id1007111
1	9566000	0.000317862	id1007116
1	9567743	9.63693e-05	id1007117
1	9569197	7.08852e-05	id1007119
1	9569728	2.62418e-05	id1007123
1	9571762	4.61576e-06	id1007130
1	9572334	0.000199333	ud1000463
1	9616149	0.000115392	id1007135
1	9633974	0.000465624	id1007155
1	9634128	0.000444715	id1007156
1	9637048	3.46661e-05	id1007162
1	9639970	0.000295957	id1007168
1	9669398	0.000223379	id1007180
1	9669899	4.99044e-05	id1007183
1	9670523	1.49699e-05	id1007185
1	9675836	3.40098e-05	id1007199
1	9688097	5.96663e-05	id1007214
1	9692361	2.47868e-05	id1007226
1	9693816	0.000454663	id1007229
1	9705575	0.000223082	id1007231
1	9740325	0.000277387	id1007247
1	9744263	4.69909e-07	id1007249
1	9775121	0.000330887	ud1000471
1	9775582	0.0005064	id1007251
1	9814896	0.000176815	id1007270
1	9815262	5.50516e-05	id1007272
1	9817701	0.000254246	id1007277
1	9817717	0.000404105	id1007278
1	9821045	6.34266e-05	id1007283
1	9867015	0.000289816	id1007287
1	9868204	0.00045841	id1007291
1	9869818	9.65178e-05	id1007293
1	9876762	0.000253457	id1007311
1	9877803	1.48975e-05	id1007317
1	9879715	0.000232369	id1007322
1	9885413	0.000273505	id1007340
1	9886535	1.53769e-05	id1007346
1	9888687	4.73687e-05	id1007353
1	9892029	0.000365713	id1007360
1	9893100	0.00028336	id1007363
1	9929718	0.000329442	id1007365
1	9932855	0.000413173	id1007367
1	9934324	8.72585e-05	id1007369
1	9934877	0.000287404	id1007371
1	9965203	0.000262409	id1007378
1	9968907	0.00040058	id1007383
1	9969880	0.000376922	id1007385
1	9971458	0.0002542	id1007390
1	9972247	0.000425727	id1007394
1	9972520	0.000215064	ud1000478
1	10006366	0.000163215	id1007397
1	10016930	0.000243173	id1007402
1	10018567	7.46744e-05	id1007407
1	10021461	0.000450787	id1007412
1	10022502	0.000104371	id1007420
1	10049925	0.00018926	id1007443
1	10050649	0.000218805	id1007445
1	10051543	0.00022215	id1007446
1	10054887	0.000347706	id1007455
1	10054926	0.000386781	id1007456
1	10055338	0.000260932	id1007458
1	10059256	0.000243932	id1007471
1	10059997	0.000148157	id1007473
1	10060933	8.93047e-05	id1007476
1	10069416	0.000117652	wd1000393
1	10115184	7.70715e-07	id1007481
1	10121271	0.000164615	id1007495
1	10121772	5.31815e-05	id1007498
1	10122653	0.000302121	id1007501
1	10133202	0.000360108	id1007505
1	10134564	0.000161282	id1007508
1	10137694	1.78537e-05	id1007519
1	10140933	0.000198408	id1007520
1	10141686	0.000243981	id1007521
1	10156624	0.000227936	wd1000397
1	10199638	1.79489e-05	wd1000403
1	10215291	9.57444e-06	id1007540
1	10216859	1.80441e-05	id1007544
1	10245479	0.000175482	id1007552
1	10267277	0.00013521	id1007554
1	10271952	0.000116017	id1007557
1	10273445	0.000178778	id1007559
1	10312877	1.79711e-05	id1007562
1	10315103	0.000373682	id1007568
1	10316496	0.000385807	id1007575
1	10316966	4.9936e-05	id1007577
1	10317395	5.74271e-05	id1007582
1	10362657	0.000369024	id1007638
1	10367099	5.54005e-05	id1007643
1	10370566	0.00034375	id1007645
1	10371475	0.000615106	id1007646
1	10371832	5.56581e-05	ud1000493
1	10426355	0.000114442	ud1000497
1	10427043	0.000183905	id1007652
1	10427253	0.000548826	id1007654
1	10428224	0.000467939	id1007659
1	10431151	1.20545e-06	id1007674
1	10431292	0.000483938	id1007675
1	10431373	6.51355e-05	id1007676
1	10431534	0.000265828	id1007677
1	10431960	5.11758e-05	id1007679
1	10433018	0.000413634	id1007681
1	10447445	0.000186198	wd1000425
1	10490081	4.20683e-05	id1007684
1	10493521	3.61952e-05	ud1000503
1	10513608	0.000719998	ud1000507
1	10513718	4.39676e-08	id1007690
1	10517016	9.41161e-05	id1007695
1	10519809	0.000674148	id1007698
1	10521236	0.000690009	id1007700
1	10566791	7.79862e-05	wd1000479
1	10597036	0.00051981	wd1000505
1	10619882	0.000270175	id1007703
1	10620284	6.6657e-06	id1007705
1	10620740	0.000490212	id1007706
1	10626322	2.89416e-05	id1007714
1	10652983	3.39547e-05	id1007718
1	10653562	0.000339729	id1007720
1	10654292	0.000375999	id1007724
1	10672080	0.000577511	id1007735
1	10689775	1.10603e-05	id1007743
1	10689906	2.17701e-06	id1007745
1	10713826	9.13527e-05	wd1000531
1	10749845	0.000274871	id1007757
1	10750194	0.000328989	id1007758
1	10799933	0.000395507	id1007764
1	10800438	0.000395301	id1007766
1	10801817	4.86696e-06	id1007768
1	10802175	0.000262738	id1007770
1	10803010	0.00012533	id1007774
1	10803990	0.000300853	id1007776
1	10804266	0.00030084	id1007778
1	10804563	0.000156359	id1007781
1	10825342	0.000406814	id1007795
1	10825444	7.79602e-05	id1007796
1	10825611	0.000315509	id1007797
1	10827464	0.000102087	id1007800
1	10831181	3.24414e-05	id1007805
1	10896858	0.00023926	wd1000561
1	10931378	9.07407e-05	id1007813
1	10933608	0.000237874	id1007815
1	10936185	0.000349714	id1007822
1	10936625	0.00041882	id1007824
1	10937456	0.00058737	id1007826
1	10938319	0.00024161	id1007828
1	10959444	0.000242433	id1007833
1	10970413	0.000276898	id1007852
1	10997885	0.000213792	id1007879
1	11014755	1.48885e-06	id1007902
1	11014995	1.06868e-05	id1007903
1	11015557	0.000575775	id1007906
1	11015729	0.000507042	id1007910
1	11018394	0.000518013	id1007923
1	11019051	5.67018e-05	id1007927
1	11019464	0.000560361	id1007930
1	11020446	0.000249933	id1007933
1	11028229	1.18027e-05	id1007951
1	11058533	0.000557475	id1007953
1	11091226	0.000617433	id1007956
1	11095394	8.30071e-05	id1007965
1	11095535	0.000276703	id1007966
1	11096568	2.4594e-05	id1007968
1	11097010	0.000740206	id1007969
1	11097278	0.000534166	id1007971
1	11108483	0.000862541	id1007973
1	11109250	0.00021437	id1007975
1	11112775	0.000658398	id1007990
1	11114178	0.0002949	id1007992
1	11155174	2.59961e-05	wd1000598
1	11210244	1.81082e-05	id1008001
1	11210679	9.07614e-07	id1008002
1	11210755	0.000640774	id1008003
1	11215603	2.42858e-05	id1008012
1	11259187	0.000334227	id1008030
1	11259217	0.000317044	id1008031
1	11261199	0.000105555	id1008039
1	11261764	1.27531e-05	id1008043
1	11262363	0.000319842	id1008046
1	11262991	0.000491859	id1008047
1	11315531	5.70645e-05	id1008054
1	11316135	0.000113859	id1008056
1	11320652	1.24159e-05	id1008068
1	11320821	7.03399e-05	id1008071
1	11356470	0.000536812	id1008090
1	11360616	7.24891e-05	id1008109
1	11361441	0.000341415	id1008115
1	11372974	6.26584e-05	id1008122
1	11374182	0.000226567	id1008129
1	11375983	0.000271821	id1008134
1	11376832	0.000331962	id1008137
1	11452144	0.000114374	id1008152
1	11459438	8.49084e-05	id1008156
1	11465292	0.000381957	wd1000630
1	11522358	0.000644729	id1008158
1	11524477	0.000237148	id1008165
1	11524693	0.000585686	id1008166
1	11526724	0.000147064	id1008171
1	11526811	0.000491245	id1008172
1	11527038	0.00046891	id1008173
1	11529186	0.000675051	id1008177
1	11556133	8.44553e-05	wd1000659
1	11577424	8.14835e-05	wd1000665
1	11619305	0.000423688	ud1000538
1	11621539	0.00010198	id1008181
1	11624439	0.000374459	id1008182
1	11626136	4.65119e-05	id1008184
1	11632178	1.7742e-05	id1008197
1	11635401	0.000476381	id1008206
1	11637135	0.000495407	id1008209
1	11656844	4.68748e-05	id1008212
1	11658449	0.000543044	id1008217
1	11658614	6.05065e-05	id1008218
1	11660519	0.000612031	id1008222
1	11696585	3.77964e-05	id1008240
1	11698411	0.000494899	id1008246
1	11699486	6.93523e-05	id1008251
1	11752720	0.000310179	id1008256
1	11753005	0.00030304	id1008258
1	11756836	0.00030021	id1008263
1	11804210	0.000239332	id1008265
1	11804962	0.000307311	id1008267
1	11854082	0.00030315	id1008292
1	11855092	0.000284037	id1008300
1	11855781	0.000403814	id1008303
1	11857298	1.17411e-05	id1008313
1	11858193	0.000460902	ud1000542
1	11905083	0.000155377	ud1000550
1	11923967	4.5767e-05	id1008322
1	11926046	0.00010636	id1008326
1	11930129	3.08268e-05	id1008336
1	11951156	4.85495e-05	id1008346
1	11975951	0.000262514	id1008380
1	11976866	1.83856e-05	id1008381
1	11977547	2.21545e-05	id1008384
1	11977820	6.15343e-06	id1008387
1	11980395	8.56621e-05	id1008391
1	11980846	0.000233592	id1008392
1	11981747	0.000261538	id1008393
1	11983015	3.27706e-06	id1008396
1	11995467	0.000538188	wd1000701
1	12030717	0.00052084	wd1000707
1	12059067	0.000154591	wd1000720
1	12064443	4.12306e-05	id1008401
1	12065142	0.000383067	id1008403
1	12065898	0.000456666	id1008405
1	12071791	5.74328e-05	id1008424
1	12118366	0.000177105	id1008428
1	12119794	0.000475218	id1008433
1	12120176	4.36224e-05	id1008434
1	12210731	0.000186204	id1008440
1	12242392	0.000243488	id1008449
1	12258154	2.43827e-05	id1008455
1	12260796	4.60018e-05	id1008462
1	12307303	7.30491e-05	id1008467
1	12333620	8.33601e-05	id1008476
1	12334164	0.000122191	id1008477
1	12336880	0.000433608	id1008482
1	12337809	0.000106661	id1008484
1	12337955	0.000388408	id1008485
1	12339201	0.000277206	id1008488
1	12367437	8.4918e-05	id1008489
1	12367778	0.000122776	id1008493
1	12419847	0.000248727	id1008502
1	12426034	4.96793e-05	id1008506
1	12427136	4.05806e-06	id1008507
1	12427169	0.000140014	id1008508
1	12428176	2.13858e-05	id1008511
1	12496883	0.000236741	id1008512
1	12499642	1.4573e-05	id1008515
1	12500285	0.000151142	id1008516
1	12504067	7.81506e-05	id1008519
1	12504121	1.85125e-05	id1008520
1	12546938	0.000300709	id1008522
1	12547325	9.29879e-05	id1008523
1	12548292	0.000481025	id1008524
1	12548763	0.000403336	id1008526
1	12551706	0.000182758	ud1000569
1	12588134	0.000408493	ud1000573
1	12589887	0.000489071	id1008537
1	12590368	0.000306783	id1008539
1	12590710	0.000403479	id1008541
1	12591000	0.000403507	id1008544
1	12591542	0.000477669	id1008550
1	12591782	0.000579517	id1008551
1	12591878	0.000422371	id1008552
1	12592883	0.00026309	id1008560
1	12594417	8.6908e-05	id1008564
1	12594487	8.69474e-05	id1008565
1	12595485	0.000174685	id1008566
1	12651927	0.000215331	id1008570
1	12652969	0.000258573	id1008573
1	12654986	7.2523e-05	id1008579
1	12655429	6.47411e-05	id1008581
1	12655507	0.000185586	id1008582
1	12659122	1.67426e-05	id1008594
1	12659811	0.000131106	id1008598
1	12661350	0.000403748	id1008601
1	12668376	0.000588526	id1008616
1	12671948	0.00018882	id1008628
1	12672996	0.000549778	id1008635
1	12673263	0.000254332	id1008638
1	12673471	0.000220859	id1008639
1	12704921	7.04558e-06	id1008667
1	12707875	0.000319577	id1008676
1	12709487	4.40059e-05	id1008678
1	12709552	0.000268424	id1008679
1	12726233	0.000242213	id1008684
1	12732147	4.16999e-05	id1008693
1	12746531	0.000380488	id1008701
1	12747002	0.000257991	id1008702
1	12747311	1.57608e-05	id1008703
1	12748624	5.41319e-05	id1008705
1	12749465	0.000335759	id1008708
1	12749854	0.000111257	id1008712
1	12749875	0.000130609	id1008713
1	12759117	0.000202059	id1008730
1	12806767	6.87605e-05	id1008732
1	12808630	0.000264506	id1008739
1	12853898	5.34851e-05	id1008752
1	12855070	0.000121109	id1008755
1	12871458	0.000120645	id1008757
1	12872057	0.000202947	id1008758
1	12872687	9.65038e-06	id1008760
1	12873867	0.000158812	id1008763
1	12876327	0.000224852	id1008765
1	12877750	1.74891e-05	id1008772
1	12921098	8.46226e-05	id1008779
1	12924411	7.10374e-05	id1008782
1	12933551	7.50803e-05	wd1000801
1	12989149	5.09372e-05	ud1000579
1	13133926	0.000119942	ud1000584
1	13144414	0.000247338	id1008791
1	13148042	0.000170867	id1008794
1	13211277	0.000514328	id1008797
1	13212184	0.000205316	id1008801
1	13216850	7.24412e-06	id1008806
1	13217522	3.58235e-05	id1008808
1	13244899	0.000244468	id1008821
1	13245311	0.000124301	id1008823
1	13266467	6.2432e-05	id1008838
1	13268443	1.84819e-05	id1008848
1	13270381	0.000373532	id1008855
1	13270630	0.000175959	id1008856
1	13272193	0.000342434	id1008860
1	13273279	5.75456e-05	id1008863
1	13295655	3.44405e-05	id1008868
1	13296547	0.000580697	id1008872
1	13296899	0.000199291	id1008873
1	13301985	8.28822e-05	ud1000597
1	13338092	0.000450258	ud1000598
1	13338365	0.000574816	id1008877
1	13338414	4.42372e-05	id1008878
1	13338695	0.000230844	id1008879
1	13339007	9.05923e-05	id1008881
1	13343652	0.000384226	id1008904
1	13388850	0.000424096	id1008912
1	13390071	0.000188198	id1008916
1	13392805	0.000176038	id1008921
1	13429671	0.000425387	ud1000606
1	13440624	0.000361349	wd1000857
1	13469440	0.000672175	wd1000878
1	13513642	0.000138189	wd1000889
1	13514870	6.29633e-05	id1008927
1	13516107	0.000341245	id1008931
1	13516995	0.000114663	id1008934
1	13518981	0.000185299	id1008936
1	13522239	0.000163498	id1008943
1	13524347	0.000267705	id1008945
1	13527384	0.000545479	id1008949
1	13530416	0.000751626	id1008960
1	13551259	0.000412033	id1008962
1	13555485	6.73872e-05	id1008972
1	13562414	0.000306018	id1008989
1	13563845	0.00043065	id1008996
1	13564910	7.33868e-06	id1008997
1	13565259	0.000241641	id1008998
1	13705404	0.00023358	wd1000915
1	13712312	0.00035932	id1009007
1	13774808	2.329e-05	id1009013
1	13775499	1.6252e-05	id1009020
1	13776585	1.4806e-05	id1009026
1	13777464	0.00013142	id1009030
1	13779567	7.7124e-05	id1009036
1	13781269	8.68345e-05	id1009054
1	13781454	4.21107e-05	id1009059
1	13781525	0.000142202	id1009060
1	13783110	0.00026825	id1009071
1	13792960	8.76546e-05	id1009076
1	13796239	0.000110767	id1009093
1	13797071	9.19074e-06	id1009101
1	13797356	0.000567595	id1009103
1	13798234	0.00020272	id1009108
1	13798347	0.00014839	id1009109
1	13801064	0.000185526	id1009131
1	13884688	2.46594e-05	id1009168
1	13885061	0.00036209	id1009170
1	13887930	0.000127336	id1009175
1	13891313	6.75047e-05	id1009178
1	13926463	0.000189237	id1009181
1	13928458	2.82068e-05	id1009188
1	13978170	4.50876e-05	id1009216
1	13978538	0.00015578	id1009217
1	13979840	6.44562e-05	id1009221
1	13979994	1.75856e-05	id1009223
1	14030108	4.037e-05	id1009239
1	14031469	0.000149497	id1009250
1	14033126	3.12719e-06	id1009252
1	14033186	0.000212963	id1009253
1	14034321	9.36355e-05	id1009256
1	14034979	8.71138e-05	id1009259
1	14036220	0.000422737	id1009267
1	14036338	0.000131778	id1009268
1	14056898	0.000148949	id1009274
1	14060124	0.000499404	id1009283
1	14063884	0.000196751	id1009289
1	14109697	0.000312584	id1009308
1	14114383	0.000123316	id1009312
1	14169135	0.000309353	id1009324
1	14170975	0.000651125	id1009334
1	14171664	0.000440575	id1009338
1	14219830	4.08302e-05	id1009343
1	14310150	0.000278367	id1009373
1	14310269	0.000243581	id1009376
1	14312237	1.27687e-05	id1009384
1	14333772	0.00012145	id1009405
1	14334020	3.09037e-05	id1009407
1	14334102	3.74472e-05	id1009408
1	14336127	3.01199e-05	id1009414
1	14336489	0.000160761	id1009415
1	14354032	0.00016904	id1009419
1	14354866	0.000249628	id1009427
1	14357918	0.00023723	id1009435
1	14358907	8.68707e-05	id1009439
1	14359798	7.77064e-05	id1009441
1	14361247	0.000157409	id1009450
1	14362172	0.000114797	ud1000663
1	14390447	5.9198e-05	ud1000667
1	14414383	9.05687e-05	id1009468
1	14415015	0.000131496	id1009475
1	14418094	1.0972e-05	id1009493
1	14419728	0.000195261	id1009502
1	14423001	0.000198577	id1009521
1	14423238	1.79447e-05	id1009523
1	14423779	7.20865e-05	id1009526
1	14425717	7.00133e-05	id1009537
1	14426426	0.000674819	id1009540
1	14431517	2.21116e-05	id1009562
1	14442913	9.39579e-06	id1009597
1	14445727	5.44387e-05	id1009607
1	14448789	8.74565e-05	id1009615
1	14448881	0.000109314	id1009616
[truncated: 31,698 more rows]

## Sheet: TOI Control
Chromosome	Position	|beta|	SNP ID
1	13147	0.00181346	id1000001
1	73192	0.00207636	id1000003
1	74969	0.000180774	id1000005
1	75852	0.00161031	id1000007
1	75953	0.00166614	id1000008
1	91016	0.000906642	id1000011
1	146625	0.000329756	id1000013
1	149005	0.00181728	id1000015
1	149754	0.0018266	id1000016
1	151492	0.0016849	id1000020
1	152899	0.00059471	id1000024
1	172923	0.000565767	id1000027
1	173692	0.00168694	id1000030
1	195327	0.000660695	id1000043
1	199011	0.000999808	id1000051
1	202999	0.000551643	id1000057
1	203126	0.000861007	id1000058
1	205867	0.000588749	id1000062
1	212693	0.000677985	id1000074
1	212714	0.000548343	id1000075
1	257707	0.000321553	id1000079
1	260829	0.000391205	id1000080
1	263568	0.000616513	id1000086
1	263620	0.000209092	id1000087
1	266818	0.000230487	id1000091
1	267840	0.000707217	wd1000022
1	293504	0.000230695	wd1000029
1	320576	0.000387381	id1000093
1	325596	0.000657332	id1000104
1	327764	2.94774e-05	id1000109
1	330743	0.000133952	id1000115
1	334191	0.000584348	id1000122
1	337497	0.000217047	id1000130
1	337759	0.000193633	id1000131
1	347351	5.92617e-05	id1000139
1	362376	7.46352e-05	id1000159
1	373610	0.000246638	id1000179
1	374285	6.96308e-05	id1000180
1	382818	7.5371e-05	id1000195
1	382993	0.000198453	id1000196
1	400383	0.00060153	id1000211
1	400599	0.000140077	id1000215
1	421263	0.000227793	id1000220
1	422620	0.000137753	id1000223
1	424825	6.86521e-05	id1000232
1	425527	8.95175e-05	id1000234
1	478157	6.53105e-05	ud1000033
1	481214	0.000384383	id1000255
1	481261	0.000249352	id1000256
1	481948	0.000164008	id1000259
1	503289	0.000576797	id1000264
1	513225	0.000516575	id1000280
1	514673	0.000744531	id1000283
1	522844	9.37428e-05	id1000309
1	524146	0.000107278	id1000313
1	524466	0.000269813	id1000315
1	535093	0.000133066	id1000324
1	539150	0.000559013	id1000327
1	539282	0.000143724	id1000328
1	550974	0.000509704	id1000337
1	551907	0.000294745	id1000341
1	553803	0.00013045	id1000350
1	556663	0.00013976	id1000354
1	565800	3.36164e-05	ud1000037
1	587347	0.00106964	id1000386
1	588688	0.000864228	id1000392
1	589428	0.000477514	id1000399
1	591188	0.000548141	id1000407
1	604886	0.000204297	id1000420
1	605246	0.00055929	id1000423
1	621002	0.000201538	id1000435
1	624141	0.000445124	id1000445
1	626883	0.000591194	id1000452
1	634206	0.000289285	id1000478
1	635265	0.000238569	id1000482
1	645772	0.000255873	id1000503
1	646119	0.00021625	id1000506
1	652340	0.000219674	id1000529
1	654362	0.000199936	id1000542
1	656330	0.000138948	id1000547
1	657891	0.000154857	id1000556
1	716463	0.000255636	id1000568
1	721567	1.55179e-05	id1000585
1	721981	0.000189462	id1000589
1	722307	0.000606989	id1000590
1	722787	1.24259e-05	id1000595
1	723562	0.000275229	id1000603
1	726631	0.000215214	id1000618
1	740171	0.000275429	id1000660
1	740575	0.000136267	id1000661
1	740630	0.000429625	id1000662
1	741009	0.000331974	id1000665
1	741205	9.65587e-05	id1000668
1	742351	0.000354211	id1000673
1	743793	0.000623383	id1000685
1	743887	0.000509972	id1000686
1	789202	0.00035365	id1000711
1	793207	0.000771748	id1000719
1	841232	0.000238835	id1000721
1	846800	0.000673352	id1000744
1	851786	0.000284341	id1000759
1	852979	0.000189059	id1000770
1	853111	3.19385e-05	id1000771
1	853376	0.000683545	id1000773
1	854846	1.9918e-05	id1000776
1	857144	0.000670104	id1000781
1	857563	0.000217116	id1000783
1	860731	0.00036524	id1000801
1	863174	0.000383462	id1000806
1	874021	0.000222504	ud1000052
1	922418	0.000135229	id1000841
1	923297	0.000246194	id1000846
1	923560	0.000311159	id1000848
1	923986	0.000175989	id1000852
1	924152	0.000564325	id1000854
1	924341	0.000119056	id1000855
1	924398	5.70195e-05	id1000856
1	924532	0.001042	id1000857
1	924715	1.86893e-05	id1000858
1	927608	0.00105904	id1000866
1	929007	0.000128075	id1000875
1	929166	0.001156	id1000876
1	961973	0.0010462	id1000881
1	1003600	0.00122909	id1000886
1	1004726	0.00108805	id1000894
1	1008219	0.000741142	id1000911
1	1009815	0.00121259	id1000922
1	1010064	0.00108586	id1000923
1	1012640	0.000672075	ud1000059
1	1039577	0.000191519	id1000934
1	1039823	0.000501902	id1000940
1	1040322	0.000354335	id1000941
1	1042817	0.00096099	id1000947
1	1043946	0.0011618	id1000955
1	1044028	0.000406622	id1000956
1	1045699	0.000154715	id1000960
1	1052989	0.000327502	id1000965
1	1053413	0.000442161	id1000967
1	1053585	0.00048361	id1000968
1	1058381	0.000122909	id1000974
1	1059903	0.000108137	id1000977
1	1072211	0.000927966	id1000980
1	1087665	0.000359129	id1000987
1	1090580	5.8029e-05	id1000994
1	1091901	0.000286749	id1000996
1	1093786	0.000810627	id1000999
1	1094263	0.000313199	id1001003
1	1094743	7.22991e-05	id1001006
1	1095730	0.000199753	id1001009
1	1120560	0.000205795	id1001015
1	1120616	0.00108583	id1001017
1	1121865	0.000120979	id1001021
1	1122165	0.000497724	id1001022
1	1124807	0.000530754	id1001028
1	1149555	7.24686e-05	id1001037
1	1164385	0.000109428	id1001041
1	1164771	0.000596433	id1001042
1	1166717	0.000666985	id1001049
1	1167141	3.1084e-05	id1001051
1	1167821	0.000437551	id1001055
1	1168079	0.000454467	id1001056
1	1168753	0.000189801	id1001057
1	1169433	0.000485628	id1001060
1	1169531	0.000697533	id1001062
1	1172634	0.000357884	id1001069
1	1174585	0.000395055	id1001073
1	1175090	0.000260774	id1001074
1	1176001	0.000207042	id1001077
1	1201724	7.49599e-05	id1001102
1	1227512	0.000510994	id1001106
1	1248796	6.08462e-05	id1001110
1	1248892	0.00051214	id1001111
1	1287772	0.00012417	id1001117
1	1290079	6.29644e-05	id1001120
1	1292515	9.86876e-05	ud1000068
1	1326271	0.000270945	id1001125
1	1337430	6.58693e-05	wd1000045
1	1357451	6.69969e-05	wd1000058
1	1401052	0.000113229	id1001128
1	1402093	1.12227e-05	id1001130
1	1406386	1.29596e-05	id1001136
1	1408298	0.000437267	id1001141
1	1415064	0.000166165	id1001153
1	1416110	0.000661302	id1001157
1	1429278	2.08327e-05	id1001165
1	1430255	9.63053e-05	id1001167
1	1437674	0.000181418	id1001176
1	1444302	0.000267234	id1001182
1	1444562	0.000508293	ud1000074
1	1483675	0.00013569	ud1000077
1	1489688	0.000452159	id1001184
1	1490141	0.000149766	id1001186
1	1490627	0.000227898	id1001187
1	1493483	0.000163468	id1001194
1	1497091	0.000753405	id1001200
1	1500351	0.000615683	id1001206
1	1501263	0.000278754	id1001209
1	1502529	8.83909e-05	id1001213
1	1503278	0.000733779	id1001218
1	1504625	1.05129e-06	id1001224
1	1506081	0.000402413	id1001229
1	1509625	0.000140558	id1001235
1	1511711	8.27119e-05	id1001247
1	1514218	0.000289536	id1001256
1	1533575	0.000703288	id1001262
1	1535455	0.000585334	id1001266
1	1539533	0.000273653	id1001274
1	1539706	0.000253917	id1001275
1	1539860	1.86373e-05	id1001276
1	1540137	0.000435758	id1001277
1	1540484	0.000476121	id1001278
1	1541209	0.00102422	id1001280
1	1565728	0.000964349	ud1000087
1	1602005	0.000785058	ud1000097
1	1603331	0.00013059	id1001284
1	1603855	0.000148689	id1001285
1	1604769	0.000492362	id1001286
1	1607497	0.000677233	id1001290
1	1607534	0.000630158	id1001291
1	1641592	0.000332452	id1001296
1	1670145	0.000766602	id1001298
1	1670890	5.66058e-06	id1001301
1	1676404	0.000237628	id1001318
1	1678641	0.000337706	id1001320
1	1679472	0.000301067	id1001325
1	1700427	0.000180007	id1001332
1	1704366	8.50921e-05	id1001340
1	1706993	4.77318e-05	ud1000100
1	1766057	0.000268752	id1001356
1	1775122	0.000272689	id1001366
1	1775737	0.000400879	id1001368
1	1776012	0.000247843	id1001370
1	1777839	0.000150035	id1001376
1	1829683	0.000729096	id1001383
1	1835924	0.000622161	id1001395
1	1836171	0.00083746	id1001396
1	1844850	0.000623392	id1001420
1	1845277	0.000541007	id1001423
1	1848812	5.4482e-05	id1001428
1	1850165	0.000595268	id1001430
1	1850924	0.000976007	id1001432
1	1854227	0.000733933	id1001436
1	1869350	0.000974424	id1001452
1	1869827	0.000591293	id1001454
1	1871026	0.00037366	id1001458
1	1892584	0.000928862	id1001464
1	1893214	0.00044093	id1001465
1	1906037	0.000710148	id1001478
1	1938001	0.00066121	id1001483
1	1939907	4.86885e-05	id1001487
1	1943340	0.000270396	id1001500
1	1944794	0.000872317	id1001509
1	1965548	0.000556078	id1001516
1	1973376	0.0003867	id1001539
1	1973868	0.000452633	id1001542
1	1978258	2.85195e-05	id1001572
1	1983125	0.000174992	id1001588
1	1983445	0.000194738	id1001591
1	1990638	0.00014481	id1001599
1	1995450	0.000162236	id1001602
1	2037657	0.000512453	wd1000121
1	2054855	0.000389891	id1001633
1	2055094	0.000633072	id1001636
1	2057827	0.000101374	id1001638
1	2069677	0.000511124	id1001645
1	2073898	5.78663e-05	id1001655
1	2078005	0.000202504	id1001662
1	2078730	0.000458068	id1001664
1	2080456	0.000673976	id1001665
1	2098423	0.000621964	id1001677
1	2098804	0.000762379	id1001678
1	2099423	0.000450194	id1001680
1	2099471	0.000491276	id1001681
1	2101002	0.00121485	id1001685
1	2102204	0.000718527	id1001688
1	2112779	0.000422167	id1001692
1	2115148	0.000815879	id1001700
1	2116690	0.000467458	id1001703
1	2118023	0.000488495	id1001709
1	2118470	0.000680226	id1001713
1	2118765	0.000823288	id1001714
1	2118966	0.000474122	id1001715
1	2119093	8.19614e-05	id1001716
1	2131985	6.94263e-06	id1001728
1	2132023	0.000507844	id1001729
1	2134637	0.000629588	id1001731
1	2135874	2.79802e-05	id1001734
1	2136478	0.000855236	id1001735
1	2213614	0.000402523	wd1000174
1	2237940	0.000409737	wd1000189
1	2249164	0.000578809	id1001740
1	2249789	0.000805222	id1001742
1	2252445	0.000225623	id1001748
1	2253725	0.00108727	id1001754
1	2258237	0.000679948	id1001764
1	2259273	0.000471426	id1001768
1	2261208	0.00147618	id1001775
1	2261920	0.00148441	id1001779
1	2266965	0.000719297	id1001795
1	2267154	0.000735326	id1001798
1	2270427	0.000737388	id1001810
1	2270450	0.000624614	id1001811
1	2276961	0.000743072	id1001821
1	2277143	0.000301502	id1001823
1	2290936	0.00080391	id1001839
1	2292282	0.00129154	id1001843
1	2292904	0.000890755	id1001845
1	2293711	0.00100054	id1001849
1	2294836	8.17515e-05	id1001851
1	2296568	0.00100402	id1001855
1	2297298	0.000181423	ud1000129
1	2327387	0.000749602	ud1000132
1	2328243	0.00100347	id1001857
1	2334213	0.0018077	id1001858
1	2355260	0.000254208	id1001864
1	2355895	5.26005e-05	id1001870
1	2357978	0.000815565	id1001876
1	2361426	0.000748425	id1001887
1	2361701	0.000460704	id1001891
1	2362020	3.41514e-05	id1001895
1	2362495	0.000552276	id1001896
1	2370596	0.000320181	id1001899
1	2373616	0.000343798	id1001905
1	2379820	0.000594091	id1001914
1	2380137	0.000465777	id1001915
1	2380475	0.00103319	id1001916
1	2383307	0.000182555	id1001924
1	2383808	0.000564018	id1001927
1	2400362	5.35231e-05	id1001936
1	2439647	0.000193451	wd1000197
1	2569781	0.00132938	id1001981
1	2585620	0.000728739	id1002025
1	2586042	0.000234815	id1002029
1	2586766	0.000690834	id1002033
1	2590115	0.000125949	id1002045
1	2591017	0.000209153	id1002048
1	2605844	3.12298e-05	id1002058
1	2606283	0.000701941	id1002060
1	2609085	0.000141974	id1002076
1	2610666	0.000598893	id1002080
1	2611982	0.00017251	id1002081
1	2634501	0.00065775	id1002097
1	2674113	0.000653387	id1002108
1	2688263	0.00105135	id1002120
1	2689690	0.00023641	id1002122
1	2701155	0.000468466	id1002126
1	2701870	0.000160689	id1002128
1	2705338	0.000762356	id1002143
1	2705614	6.25894e-05	id1002146
1	2706551	0.000805142	id1002149
1	2707131	0.000831773	id1002151
1	2707476	0.000114174	id1002153
1	2725468	0.000148929	id1002158
1	2726187	0.000876919	id1002159
1	2727493	0.00168592	id1002163
1	2728045	0.000227282	id1002165
1	2769040	0.00105421	id1002176
1	2772360	0.000182196	ud1000149
1	2800954	0.000581131	id1002184
1	2806522	0.00052368	id1002198
1	2834562	0.00186547	ud1000154
1	2844330	0.000279756	id1002215
1	2846327	0.00132349	id1002227
1	2848338	5.31133e-06	id1002237
1	2863621	0.000530745	id1002266
1	2863898	0.000317347	id1002267
1	2894250	0.000877617	id1002284
[truncated: 33,330 more rows]

## Sheet: TOI Drought
Chromosome	Position	|beta|	SNP ID
[truncated: 33,697 more rows]
