# Supplementary material for: Leveraging genome-enabled growth models to study shoot growth responses to water deficit in rice
Source: J Exp Bot. 2020 Jun 12;71(18):5669–79. doi: 10.1093/jxb/eraa280 (PMC7501813; doi:10.1093/jxb/eraa280)
Supplement: eraa280_suppl_Supplementary_Data_S4 [file eraa280_suppl_supplementary_data_s4.xlsx]

## Sheet: PSAmax Control
MSU Gene ID	Chromosome	SNP position	Marker Effect (|beta|)	Distance from SNP	Gene Start	Gene End	RiceAnnot	ArabidopsisGene	ArabidopsisGeneName	ArabidopsisFullName	Name In Citation	Citation
LOC_Os04g52479	Chr4	31375141	0.00195418	171616	31203525	31214741	peptidase, trypsin-like serine and cysteine proteases, putative, expressed	AT5G45030.1	0	Trypsin family protein	nal1	10.1104/pp.108.118778
LOC_Os04g52900	Chr4	31375141	0.00195418	127799	31502940	31514308	ABC transporter family protein, putative, expressed	AT2G34660.1	ATMRP2,EST4,MRP2	multidrug resistance-associated protein 2	OsABCC1	10.1073/pnas.1414968111
LOC_Os04g52700	Chr4	31375141	0.00195418	4124	31379265	31380794	expressed protein	AT1G79160.1	0	0
LOC_Os04g52690	Chr4	31375141	0.00195418	11098	31364043	31369487	AAA family ATPase, putative, expressed	AT1G03000.1	PEX6	peroxin 6
LOC_Os04g52710	Chr4	31375141	0.00195418	14524	31389665	31393995	imidazoleglycerol-phosphate dehydratase, putative, expressed	AT3G22425.2	HISN5A,IGPD	imidazoleglycerol-phosphate dehydratase
LOC_Os04g52684	Chr4	31375141	0.00195418	17584	31357557	31358028	expressed protein	AT2G46690.1	0	SAUR-like auxin-responsive protein family
LOC_Os04g52720	Chr4	31375141	0.00195418	17735	31392876	31395185	Cupin domain containing protein, expressed	AT5G39130.1	0	RmlC-like cupins superfamily protein
LOC_Os04g52680	Chr4	31375141	0.00195418	20902	31354239	31355203	expressed protein	0	0	0
LOC_Os04g52725	Chr4	31375141	0.00195418	23557	31398698	31400187	PPR repeat domain containing protein, putative, expressed	AT3G14580.1	0	Pentatricopeptide repeat (PPR) superfamily protein
LOC_Os04g52670	Chr4	31375141	0.00195418	25485	31349656	31350722	OsSAUR21 - Auxin-responsive SAUR gene family member, expressed	AT1G16510.1	0	SAUR-like auxin-responsive protein family
LOC_Os04g52730	Chr4	31375141	0.00195418	28224	31403365	31407281	NAD dependent epimerase/dehydratase family domain containing protein, expressed	AT1G30620.1	HSR8,MUR4,UXE1	NAD(P)-binding Rossmann-fold superfamily protein
LOC_Os04g52740	Chr4	31375141	0.00195418	32339	31407480	31407893	expressed protein	0	0	0
LOC_Os04g52660	Chr4	31375141	0.00195418	34958	31340183	31344730	expressed protein	0	0	0
LOC_Os04g52750	Chr4	31375141	0.00195418	35364	31410505	31410993	expressed protein	0	0	0
LOC_Os04g52760	Chr4	31375141	0.00195418	36994	31412135	31416160	gamma-soluble NSF attachment protein, putative, expressed	AT4G20410.1	GAMMA-SNAP,GSNAP	gamma-soluble NSF attachment protein
LOC_Os04g52770	Chr4	31375141	0.00195418	41237	31416378	31420192	helix-loop-helix DNA-binding domain containing protein, expressed	AT2G20180.1	PIF1,PIL5	phytochrome interacting factor 3-like 5
LOC_Os04g52650	Chr4	31375141	0.00195418	45410	31329731	31331334	expressed protein	0	0	0
LOC_Os04g52780	Chr4	31375141	0.00195418	45584	31420725	31425092	leucine-rich repeat receptor protein kinase EXS precursor, putative, expressed	AT5G46330.1	FLS2	Leucine-rich receptor-like protein kinase family protein
LOC_Os04g52790	Chr4	31375141	0.00195418	57293	31432434	31432952	expressed protein	0	0	0
LOC_Os04g52640	Chr4	31375141	0.00195418	57552	31317589	31328040	SHR5-receptor-like kinase, putative, expressed	AT1G56130.1	0	Leucine-rich repeat transmembrane protein kinase
LOC_Os04g52800	Chr4	31375141	0.00195418	59795	31434936	31435955	expressed protein	AT1G79060.1	0	0
LOC_Os04g52810	Chr4	31375141	0.00195418	64454	31439595	31443397	no apical meristem protein, putative, expressed	AT1G56010.2	anac021,ANAC022,NAC1	NAC domain containing protein 1
LOC_Os04g52630	Chr4	31375141	0.00195418	66392	31308749	31316299	leucine-rich repeat-containing protein kinase family protein, putative, expressed	AT1G56130.1	0	Leucine-rich repeat transmembrane protein kinase
LOC_Os04g52820	Chr4	31375141	0.00195418	73405	31448546	31452514	expressed protein	0	0	0
LOC_Os04g52614	Chr4	31375141	0.00195418	75443	31299698	31307726	SHR5-receptor-like kinase, putative, expressed	AT1G56130.1	0	Leucine-rich repeat transmembrane protein kinase
LOC_Os04g52830	Chr4	31375141	0.00195418	83803	31458944	31462079	OsFBK15 - F-box domain and kelch repeat containing protein, expressed	AT5G60570.1	0	Galactose oxidase/kelch repeat superfamily protein
LOC_Os04g52840	Chr4	31375141	0.00195418	87964	31463105	31466403	tyrosine protein kinase domain containing protein, putative, expressed	AT1G16670.1	0	Protein kinase superfamily protein
LOC_Os04g52606	Chr4	31375141	0.00195418	89851	31285290	31290910	SHR5-receptor-like kinase, putative, expressed	AT1G56130.1	0	Leucine-rich repeat transmembrane protein kinase
LOC_Os04g52850	Chr4	31375141	0.00195418	99233	31474374	31477433	OTU-like cysteine protease family protein, putative, expressed	AT3G62940.2	0	Cysteine proteinases superfamily protein
LOC_Os04g52600	Chr4	31375141	0.00195418	100671	31274470	31282411	SHR5-receptor-like kinase, putative, expressed	AT1G56130.1	0	Leucine-rich repeat transmembrane protein kinase
LOC_Os04g52860	Chr4	31375141	0.00195418	103109	31478250	31481997	TKL_IRAK_CrRLK1L-1.9 - The CrRLK1L-1 subfamily has homology to the CrRLK1L homolog, expressed	AT1G30570.1	HERK2	hercules receptor kinase 2
LOC_Os04g52870	Chr4	31375141	0.00195418	110223	31485364	31488541	OsFBW1 - F-box domain and WD40 repeat containing protein, expressed	AT5G21040.1	FBX2	F-box protein 2
LOC_Os04g52590	Chr4	31375141	0.00195418	112048	31263093	31270896	protein kinase domain containing protein, expressed	AT1G56130.1	0	Leucine-rich repeat transmembrane protein kinase
LOC_Os04g52580	Chr4	31375141	0.00195418	115046	31260095	31262441	tetratricopeptide repeat domain containing protein, expressed	AT1G56090.1	0	Tetratricopeptide repeat (TPR)-like superfamily protein
LOC_Os04g52880	Chr4	31375141	0.00195418	117605	31492746	31494163	expressed protein	0	0	0
LOC_Os04g52570	Chr4	31375141	0.00195418	120300	31254841	31257934	expressed protein	AT1G56080.1	0	0
LOC_Os04g52890	Chr4	31375141	0.00195418	122113	31497254	31502769	ATBAG1, putative, expressed	AT5G52060.1	ATBAG1,BAG1	BCL-2-associated athanogene 1
LOC_Os04g52560	Chr4	31375141	0.00195418	125459	31249682	31254040	transposon protein, putative, unclassified, expressed	0	0	0
LOC_Os04g52550	Chr4	31375141	0.00195418	130693	31244448	31249676	PAZ domain-containing protein, putative, expressed	AT1G31280.1	AGO2	Argonaute family protein
LOC_Os04g52540	Chr4	31375141	0.00195418	135956	31239185	31243433	retrotransposon protein, putative, unclassified, expressed	0	0	0
LOC_Os04g52910	Chr4	31375141	0.00195418	144102	31519243	31519899	hypothetical protein	0	0	0
LOC_Os04g52530	Chr4	31375141	0.00195418	144213	31230928	31231968	heavy metal-associated domain containing protein, expressed	AT5G19090.1	0	Heavy metal transport/detoxification superfamily protein
LOC_Os04g52520	Chr4	31375141	0.00195418	149125	31226016	31230567	APO, putative, expressed	AT1G64810.2	APO1	Arabidopsis thaliana protein of unknown function (DUF794)
LOC_Os04g52920	Chr4	31375141	0.00195418	149473	31524614	31527861	remorin family protein, putative, expressed	AT1G30320.1	0	Remorin family protein
LOC_Os04g52510	Chr4	31375141	0.00195418	151745	31223396	31224544	glucosyltransferase, putative, expressed	AT3G53150.1	UGT73D1	UDP-glucosyl transferase 73D1
LOC_Os04g52930	Chr4	31375141	0.00195418	152994	31528135	31529494	hypothetical protein	0	0	0
LOC_Os04g52504	Chr4	31375141	0.00195418	155322	31219819	31221018	adhesive/proline-rich protein, putative, expressed	AT2G32190.1	0	0
LOC_Os04g52940	Chr4	31375141	0.00195418	156764	31531905	31541913	SIT4 phosphatase-associated protein domain containing protein, expressed	AT1G30470.1	0	SIT4 phosphatase-associated family protein
LOC_Os04g52500	Chr4	31375141	0.00195418	160005	31215136	31219616	lecithine cholesterol acyltransferase, putative, expressed	AT4G19860.1	0	alpha/beta-Hydrolases superfamily protein
LOC_Os04g52950	Chr4	31375141	0.00195418	166814	31541955	31542752	nitrate-induced NOI protein, expressed	AT5G55850.1	NOI	RPM1-interacting protein 4 (RIN4) family protein
LOC_Os04g52960	Chr4	31375141	0.00195418	168983	31544124	31551241	nucleolin, putative, expressed	AT3G18610.1	ATNUC-L2,NUC-L2,PARLL1	nucleolin like 2
LOC_Os04g52970	Chr4	31375141	0.00195418	177924	31553065	31558406	NBS-LRR disease resistance protein, putative, expressed	AT3G14460.1	0	LRR and NB-ARC domains-containing disease resistance protein
LOC_Os04g52980	Chr4	31375141	0.00195418	184663	31559804	31560073	expressed protein	0	0	0
LOC_Os04g52990	Chr4	31375141	0.00195418	187235	31562376	31562964	expressed protein	0	0	0
LOC_Os04g52460	Chr4	31375141	0.00195418	187792	31187349	31195906	retrotransposon protein, putative, unclassified, expressed	0	0	0
LOC_Os04g53000	Chr4	31375141	0.00195418	190003	31565144	31566271	NBS-LRR disease resistance protein, putative, expressed	AT1G33560.1	ADR1	Disease resistance protein (CC-NBS-LRR class) family
LOC_Os04g53010	Chr4	31375141	0.00195418	194144	31569285	31575203	transposon protein, putative, unclassified, expressed	0	0	0
LOC_Os04g52450	Chr4	31375141	0.00195418	198491	31176650	31182453	aminotransferase, putative, expressed	AT3G22200.1	GABA-T,HER1,POP2	Pyridoxal phosphate (PLP)-dependent transferases superfamily protein
LOC_Os11g43960	Chr11	26549754	0.00136302	120	26549874	26552470	mitochondrial carrier protein, putative, expressed	AT5G17400.1	ER-ANT1	endoplasmic reticulum-adenine nucleotide transporter 1
LOC_Os11g43970	Chr11	26549754	0.00136302	3180	26552934	26563341	AAA-type ATPase family protein, putative, expressed	AT4G02480.1	0	AAA-type ATPase family protein
LOC_Os11g43950	Chr11	26549754	0.00136302	6917	26542837	26549304	dnaJ domain containing protein, expressed	AT4G12780.1	0	Chaperone DnaJ-domain superfamily protein
LOC_Os11g43980	Chr11	26549754	0.00136302	22498	26572252	26574119	peroxidase precursor, putative, expressed	AT1G05260.1	RCI3,RCI3A	Peroxidase superfamily protein
LOC_Os11g43934	Chr11	26549754	0.00136302	24846	26524908	26531006	pentatricopeptide, putative, expressed	AT4G14050.1	0	Pentatricopeptide repeat (PPR) superfamily protein
LOC_Os11g43990	Chr11	26549754	0.00136302	27361	26577115	26582185	expressed protein	0	0	0
LOC_Os11g43920	Chr11	26549754	0.00136302	31770	26517984	26518503	expressed protein	0	0	0
LOC_Os11g43914	Chr11	26549754	0.00136302	32395	26517359	26518059	expressed protein	0	0	0
LOC_Os11g44000	Chr11	26549754	0.00136302	33979	26583733	26586572	expressed protein	0	0	0
LOC_Os11g43910	Chr11	26549754	0.00136302	35269	26514485	26514808	expressed protein	0	0	0
LOC_Os11g44014	Chr11	26549754	0.00136302	37572	26587326	26599262	retrotransposon protein, putative, unclassified, expressed	0	0	0
LOC_Os11g43900	Chr11	26549754	0.00136302	38883	26510871	26513134	translationally-controlled tumor protein, putative, expressed	AT3G16640.1	TCTP	translationally controlled tumor protein
LOC_Os11g43895	Chr11	26549754	0.00136302	44262	26505492	26507776	expressed protein	0	0	0
LOC_Os11g43890	Chr11	26549754	0.00136302	48136	26501618	26504311	WD domain, G-beta repeat domain containing protein, expressed	AT4G29830.1	VIP3	Transducin/WD40 repeat-like superfamily protein
LOC_Os11g43880	Chr11	26549754	0.00136302	52606	26497148	26497471	retrotransposon protein, putative, Ty3-gypsy subclass	0	0	0
LOC_Os11g43870	Chr11	26549754	0.00136302	56612	26493142	26495316	transposon protein, putative, unclassified	0	0	0
LOC_Os11g43860	Chr11	26549754	0.00136302	61382	26488372	26492383	sodium/calcium exchanger protein, putative, expressed	AT2G47600.1	ATMHX,ATMHX1,MHX,MHX1	magnesium/proton exchanger
LOC_Os11g44030	Chr11	26549754	0.00136302	62511	26612265	26616447	expressed protein	0	0	0
LOC_Os11g44040	Chr11	26549754	0.00136302	67554	26617308	26619101	hypothetical protein	0	0	0
LOC_Os11g43840	Chr11	26549754	0.00136302	69869	26479885	26480423	conserved hypothetical protein	AT2G21610.1	ATPE11,PE11	pectinesterase 11
LOC_Os11g44050	Chr11	26549754	0.00136302	73463	26623217	26626141	retrotransposon protein, putative, Ty3-gypsy subclass, expressed	0	0	0
LOC_Os11g43830	Chr11	26549754	0.00136302	74254	26475500	26478045	pectinesterase, putative, expressed	AT5G55590.1	QRT1	Pectin lyase-like superfamily protein
LOC_Os11g44060	Chr11	26549754	0.00136302	76703	26626457	26629555	retrotransposon protein, putative, Ty3-gypsy subclass	0	0	0
LOC_Os11g44070	Chr11	26549754	0.00136302	80123	26629877	26632567	retrotransposon protein, putative, Ty3-gypsy subclass, expressed	0	0	0
LOC_Os11g43820	Chr11	26549754	0.00136302	81336	26468418	26473257	myristoyl-acyl carrier protein thioesterase, chloroplast precursor, putative, expressed	AT1G08510.1	FATB	fatty acyl-ACP thioesterases B
LOC_Os11g43810	Chr11	26549754	0.00136302	85016	26464738	26465745	retrotransposon protein, putative, Ty3-gypsy subclass, expressed	0	0	0
LOC_Os11g44084	Chr11	26549754	0.00136302	85292	26635046	26637691	transposon protein, putative, CACTA, En/Spm sub-class	0	0	0
LOC_Os11g44100	Chr11	26549754	0.00136302	88501	26638255	26640465	transposon protein, putative, CACTA, En/Spm sub-class, expressed	0	0	0
LOC_Os11g44110	Chr11	26549754	0.00136302	91514	26641268	26642106	expressed protein	0	0	0
LOC_Os11g44120	Chr11	26549754	0.00136302	93629	26643383	26643852	hypothetical protein	0	0	0
LOC_Os11g43800	Chr11	26549754	0.00136302	94059	26455695	26460071	PPR repeat domain containing protein, putative, expressed	AT2G26790.1	0	Pentatricopeptide repeat (PPR) superfamily protein
LOC_Os11g44130	Chr11	26549754	0.00136302	95489	26645243	26645569	retrotransposon protein, putative, unclassified	0	0	0
LOC_Os11g43790	Chr11	26549754	0.00136302	96718	26453036	26453881	DUF581 domain containing protein, expressed	AT1G78020.1	0	Protein of unknown function (DUF581)
LOC_Os11g44140	Chr11	26549754	0.00136302	100432	26650186	26651109	retrotransposon protein, putative, Ty3-gypsy subclass	0	0	0
LOC_Os11g44150	Chr11	26549754	0.00136302	101879	26651633	26656144	retrotransposon protein, putative, Ty3-gypsy subclass, expressed	0	0	0
LOC_Os11g43780	Chr11	26549754	0.00136302	104232	26445522	26446949	retrotransposon protein, putative, unclassified, expressed	0	0	0
LOC_Os11g43770	Chr11	26549754	0.00136302	106754	26443000	26444475	Leucine Rich Repeat family protein, expressed	0	0	0
LOC_Os11g43760	Chr11	26549754	0.00136302	115755	26433999	26439652	lipase class 3 family protein, putative, expressed	AT4G16070.1	0	Mono-/di-acylglycerol lipase, N-terminal;Lipase, class 3
LOC_Os11g44160	Chr11	26549754	0.00136302	123763	26673517	26680584	transposon protein, putative, CACTA, En/Spm sub-class, expressed	0	0	0
LOC_Os11g43750	Chr11	26549754	0.00136302	129732	26420022	26423934	polygalacturonase, putative, expressed	AT3G16850.1	0	Pectin lyase-like superfamily protein
LOC_Os11g44170	Chr11	26549754	0.00136302	132774	26682528	26684711	calmodulin binding protein, putative, expressed	AT5G57580.1	0	Calmodulin-binding protein
LOC_Os11g43740	Chr11	26549754	0.00136302	135360	26414394	26418442	OsMADS68 - MADS-box family gene with MIKC* type-box, expressed	AT1G18750.1	AGL65	AGAMOUS-like 65
LOC_Os11g44180	Chr11	26549754	0.00136302	136332	26686086	26688993	transposon protein, putative, unclassified, expressed	0	0	0
LOC_Os11g44190	Chr11	26549754	0.00136302	139792	26689546	26694349	retrotransposon protein, putative, unclassified, expressed	0	0	0
LOC_Os11g44200	Chr11	26549754	0.00136302	147233	26696987	26698108	hypothetical protein	0	0	0
LOC_Os11g44210	Chr11	26549754	0.00136302	149289	26699043	26705253	transposon protein, putative, unclassified, expressed	0	0	0
LOC_Os11g43720	Chr11	26549754	0.00136302	150753	26399001	26400454	expressed protein	0	0	0
LOC_Os11g43710	Chr11	26549754	0.00136302	156068	26393686	26395564	expressed protein	0	0	0
LOC_Os11g44220	Chr11	26549754	0.00136302	165389	26715143	26716700	retrotransposon protein, putative, Ty3-gypsy subclass	0	0	0
LOC_Os11g43700	Chr11	26549754	0.00136302	172950	26376804	26380866	RGH1A, putative, expressed	AT5G48620.1	0	Disease resistance protein (CC-NBS-LRR class) family
LOC_Os11g44230	Chr11	26549754	0.00136302	174164	26723918	26726100	expressed protein	AT2G17780.4	MCA2	PLAC8 family protein
LOC_Os11g43690	Chr11	26549754	0.00136302	174327	26375427	26376494	expressed protein	0	0	0
LOC_Os11g44240	Chr11	26549754	0.00136302	180307	26730061	26739778	transposon protein, putative, unclassified, expressed	0	0	0
LOC_Os11g43680	Chr11	26549754	0.00136302	181563	26368191	26371499	retrotransposon protein, putative, unclassified, expressed	0	0	0
LOC_Os11g43670	Chr11	26549754	0.00136302	188334	26361420	26367575	retrotransposon protein, putative, unclassified, expressed	0	0	0
LOC_Os11g44250	Chr11	26549754	0.00136302	192164	26741918	26743907	protein kinase, putative, expressed	AT3G55950.1	ATCRR3,CCR3	CRINKLY4 related 3
LOC_Os11g43660	Chr11	26549754	0.00136302	198968	26350786	26355762	transposon protein, putative, unclassified, expressed	0	0	0
LOC_Os11g45295	Chr11	27413217	0.00132749	2319	27410898	27415634	retrotransposon protein, putative, unclassified, expressed	0	0	0
LOC_Os11g45320	Chr11	27413217	0.00132749	3522	27416739	27420058	expressed protein	0	0	0
LOC_Os11g45290	Chr11	27413217	0.00132749	5210	27408007	27409993	retrotransposon protein, putative, unclassified, expressed	0	0	0
LOC_Os11g45280	Chr11	27413217	0.00132749	13898	27399319	27406608	protein kinase family protein, putative, expressed	AT5G49470.3	0	PAS domain-containing protein tyrosine kinase family protein
LOC_Os11g45330	Chr11	27413217	0.00132749	14559	27427776	27430560	disease resistance protein RPM1, putative, expressed	AT3G07040.1	RPM1,RPS3	NB-ARC domain-containing disease resistance protein
LOC_Os11g45270	Chr11	27413217	0.00132749	18796	27394421	27395137	expressed protein	0	0	0
LOC_Os11g45350	Chr11	27413217	0.00132749	21953	27435170	27437031	retrotransposon protein, putative, Ty3-gypsy subclass, expressed	0	0	0
LOC_Os11g45260	Chr11	27413217	0.00132749	23107	27390110	27390385	expressed protein	0	0	0
LOC_Os11g45360	Chr11	27413217	0.00132749	24393	27437610	27438082	DEFL15 - Defensin and Defensin-like DEFL family, expressed	0	0	0
LOC_Os11g45370	Chr11	27413217	0.00132749	28803	27442020	27442433	expressed protein	0	0	0
LOC_Os11g45250	Chr11	27413217	0.00132749	29701	27383516	27388433	ribonucleases P/MRP protein subunit POP1 containing protein, expressed	AT2G47300.2	0	ribonuclease Ps
LOC_Os11g45380	Chr11	27413217	0.00132749	36606	27449823	27452792	zinc finger family protein, putative, expressed	AT1G08050.1	0	Zinc finger (C3HC4-type RING finger) family protein
LOC_Os11g45240	Chr11	27413217	0.00132749	39432	27373785	27381739	retrotransposon protein, putative, Ty3-gypsy subclass, expressed	0	0	0
LOC_Os11g45230	Chr11	27413217	0.00132749	42685	27370532	27373472	retrotransposon protein, putative, Ty3-gypsy subclass, expressed	0	0	0
LOC_Os11g45220	Chr11	27413217	0.00132749	46492	27366725	27368303	IWS1 homolog A, putative, expressed	AT3G36659.1	0	Plant invertase/pectin methylesterase inhibitor superfamily protein
LOC_Os11g45210	Chr11	27413217	0.00132749	51168	27362049	27363189	expressed protein	0	0	0
LOC_Os11g45390	Chr11	27413217	0.00132749	54383	27467600	27474866	von Willebrand factor type A domain containing protein, putative, expressed	AT3G54780.1	0	Zinc finger (C3HC4-type RING finger) family protein
LOC_Os11g45200	Chr11	27413217	0.00132749	57201	27356016	27360787	retrotransposon protein, putative, unclassified, expressed	0	0	0
LOC_Os11g45190	Chr11	27413217	0.00132749	63734	27349483	27354931	NB-ARC domain containing protein, expressed	AT3G14470.1	0	NB-ARC domain-containing disease resistance protein
LOC_Os11g45180	Chr11	27413217	0.00132749	71189	27342028	27345123	NBS-LRR disease resistance protein, putative, expressed	AT3G14470.1	0	NB-ARC domain-containing disease resistance protein
LOC_Os11g45400	Chr11	27413217	0.00132749	73686	27486903	27490269	glycerol-3-phosphate acyltransferase, putative, expressed	AT4G01950.1	ATGPAT3,GPAT3	glycerol-3-phosphate acyltransferase 3
LOC_Os11g45170	Chr11	27413217	0.00132749	75482	27337735	27338412	expressed protein	0	0	0
LOC_Os11g45160	Chr11	27413217	0.00132749	78003	27335214	27337380	disease resistance protein, putative, expressed	AT1G58390.1	0	Disease resistance protein (CC-NBS-LRR class) family
LOC_Os11g45410	Chr11	27413217	0.00132749	79262	27492479	27497702	expressed protein	AT1G16480.2	0	Tetratricopeptide repeat (TPR)-like superfamily protein
LOC_Os11g45150	Chr11	27413217	0.00132749	83645	27329572	27329772	expressed protein	0	0	0
LOC_Os11g45420	Chr11	27413217	0.00132749	85608	27498825	27501691	retrotransposon protein, putative, unclassified, expressed	0	0	0
LOC_Os11g45140	Chr11	27413217	0.00132749	87487	27325730	27326645	expressed protein	0	0	0
LOC_Os11g45430	Chr11	27413217	0.00132749	89982	27503199	27503762	transposon protein, putative, unclassified	0	0	0
LOC_Os11g45130	Chr11	27413217	0.00132749	94275	27318942	27324163	pollen signalling protein with adenylyl cyclase activity, putative, expressed	AT1G58390.1	0	Disease resistance protein (CC-NBS-LRR class) family
LOC_Os11g45440	Chr11	27413217	0.00132749	99616	27512833	27514285	retrotransposon protein, putative, unclassified, expressed	0	0	0
LOC_Os11g45120	Chr11	27413217	0.00132749	105008	27308209	27309827	conserved hypothetical protein	0	0	0
LOC_Os11g45450	Chr11	27413217	0.00132749	106222	27519439	27519966	retrotransposon protein, putative, unclassified, expressed	0	0	0
LOC_Os11g45460	Chr11	27413217	0.00132749	108593	27521810	27523358	retrotransposon protein, putative, Ty3-gypsy subclass, expressed	0	0	0
LOC_Os11g45110	Chr11	27413217	0.00132749	115601	27297616	27298224	hypothetical protein	0	0	0
LOC_Os11g45470	Chr11	27413217	0.00132749	116773	27529990	27530460	transposon protein, putative, CACTA, En/Spm sub-class, expressed	0	0	0
LOC_Os11g45480	Chr11	27413217	0.00132749	117816	27531033	27533321	transposon protein, putative, CACTA, En/Spm sub-class	0	0	0
LOC_Os11g45490	Chr11	27413217	0.00132749	122609	27535826	27538780	transposon protein, putative, CACTA, En/Spm sub-class, expressed	0	0	0
LOC_Os11g45100	Chr11	27413217	0.00132749	123414	27289803	27290078	expressed protein	0	0	0
LOC_Os11g45500	Chr11	27413217	0.00132749	128868	27542085	27542522	retrotransposon protein, putative, Ty3-gypsy subclass, expressed	0	0	0
LOC_Os11g45090	Chr11	27413217	0.00132749	130985	27282232	27285045	NB-ARC domain containing protein, expressed	AT3G14470.1	0	NB-ARC domain-containing disease resistance protein
LOC_Os11g45080	Chr11	27413217	0.00132749	133550	27279667	27281312	expressed protein	0	0	0
LOC_Os11g45070	Chr11	27413217	0.00132749	137337	27275880	27276342	hypothetical protein	0	0	0
LOC_Os11g45510	Chr11	27413217	0.00132749	140338	27553555	27555525	expressed protein	AT4G19090.1	0	Protein of unknown function (DUF594)
LOC_Os11g45060	Chr11	27413217	0.00132749	144269	27268948	27273348	NB-ARC domain containing protein, expressed	AT3G14470.1	0	NB-ARC domain-containing disease resistance protein
LOC_Os11g45520	Chr11	27413217	0.00132749	148444	27561661	27562923	expressed protein	0	0	0
LOC_Os11g45530	Chr11	27413217	0.00132749	150071	27563288	27567463	transposon protein, putative, unclassified, expressed	0	0	0
LOC_Os11g45050	Chr11	27413217	0.00132749	152124	27261093	27264194	NBS-LRR disease resistance protein, putative, expressed	AT3G14470.1	0	NB-ARC domain-containing disease resistance protein
LOC_Os11g45040	Chr11	27413217	0.00132749	154694	27258523	27260356	expressed protein	0	0	0
LOC_Os11g45540	Chr11	27413217	0.00132749	157866	27571083	27574113	TKL_IRAK_DUF26-lh.11 - DUF26 kinases have homology to DUF26 containing loci, expressed	AT4G23180.1	CRK10,RLK4	cysteine-rich RLK (RECEPTOR-like protein kinase) 10
LOC_Os11g45030	Chr11	27413217	0.00132749	159404	27253813	27254034	expressed protein	0	0	0
LOC_Os11g45550	Chr11	27413217	0.00132749	161822	27575039	27576028	retrotransposon protein, putative, unclassified, expressed	0	0	0
LOC_Os11g45560	Chr11	27413217	0.00132749	163459	27576676	27579282	MBTB68 - Bric-a-Brac, Tramtrack, Broad Complex BTB domain with Meprin and TRAF Homology MATH domain, expressed	AT5G19000.1	ATBPM1,BPM1	BTB-POZ and MATH domain 1
LOC_Os11g45010	Chr11	27413217	0.00132749	164611	27248606	27250360	retrotransposon protein, putative, unclassified, expressed	0	0	0
LOC_Os11g45000	Chr11	27413217	0.00132749	167662	27245555	27248422	retrotransposon protein, putative, unclassified, expressed	0	0	0
LOC_Os11g45570	Chr11	27413217	0.00132749	169001	27582218	27582649	expressed protein	0	0	0
LOC_Os11g45580	Chr11	27413217	0.00132749	170406	27583623	27589186	embryogenesis transmembrane protein, putative, expressed	AT4G11000.1	0	Ankyrin repeat family protein
LOC_Os11g44990	Chr11	27413217	0.00132749	171147	27242070	27245161	NB-ARC domain containing protein, expressed	AT3G14470.1	0	NB-ARC domain-containing disease resistance protein
LOC_Os11g44980	Chr11	27413217	0.00132749	175193	27238024	27238644	expressed protein	0	0	0
LOC_Os11g45590	Chr11	27413217	0.00132749	177761	27590978	27596228	transposon protein, putative, CACTA, En/Spm sub-class, expressed	0	0	0
LOC_Os11g44970	Chr11	27413217	0.00132749	179018	27234199	27237260	NBS-LRR disease resistance protein, putative, expressed	AT3G14470.1	0	NB-ARC domain-containing disease resistance protein
LOC_Os11g45600	Chr11	27413217	0.00132749	183613	27596830	27597897	rust resistance protein Rp1-dp8, putative, expressed	AT3G14470.1	0	NB-ARC domain-containing disease resistance protein
LOC_Os11g45610	Chr11	27413217	0.00132749	185087	27598304	27603116	retrotransposon protein, putative, unclassified, expressed	0	0	0
LOC_Os11g45620	Chr11	27413217	0.00132749	190124	27603341	27609143	rust-resistance protein Lr21, putative, expressed	AT3G07040.1	RPM1,RPS3	NB-ARC domain-containing disease resistance protein
LOC_Os11g44960	Chr11	27413217	0.00132749	191362	27221855	27226087	NBS-LRR disease resistance protein, putative, expressed	AT3G14470.1	0	NB-ARC domain-containing disease resistance protein
LOC_Os11g45650	Chr11	27413217	0.00132749	198820	27612037	27615355	transposon protein, putative, CACTA, En/Spm sub-class, expressed	0	0	0
LOC_Os05g09440	Chr5	5294319	0.00129769	764	5293555	5297419	NADP-dependent malic enzyme, chloroplast precursor, putative, expressed	AT5G25880.1	ATNADP-ME3,NADP-ME3	NADP-malic enzyme 3
LOC_Os05g09430	Chr5	5294319	0.00129769	1745	5292574	5293332	expressed protein	0	0	0
LOC_Os05g09450	Chr5	5294319	0.00129769	7590	5301909	5303336	hypothetical protein	0	0	0
LOC_Os05g09420	Chr5	5294319	0.00129769	7596	5286723	5288907	hypothetical protein	0	0	0
LOC_Os05g09460	Chr5	5294319	0.00129769	15362	5309681	5311945	hypothetical protein	0	0	0
LOC_Os05g09410	Chr5	5294319	0.00129769	16121	5278198	5280638	histidine-containing phosphotransfer protein 4, putative, expressed	AT3G16360.2	AHP4	HPT phosphotransmitter 4
LOC_Os05g09400	Chr5	5294319	0.00129769	20120	5274199	5277765	30S ribosomal protein S31, chloroplast precursor, putative, expressed	AT2G38140.1	PSRP4	plastid-specific ribosomal protein 4
LOC_Os05g09470	Chr5	5294319	0.00129769	24946	5319265	5321928	hypothetical protein	0	0	0
LOC_Os05g09380	Chr5	5294319	0.00129769	27383	5266936	5270781	AR791, putative, expressed	AT1G52080.1	AR791	actin binding protein family
LOC_Os05g09480	Chr5	5294319	0.00129769	35262	5329581	5331490	OsIAA16 - Auxin-responsive Aux/IAA gene family member, expressed	AT3G16500.1	IAA26,PAP1	phytochrome-associated protein 1
LOC_Os05g09490	Chr5	5294319	0.00129769	39407	5333726	5336905	peptidase, T1 family, putative, expressed	AT3G27430.2	PBB1	N-terminal nucleophile aminohydrolases (Ntn hydrolases) superfamily protein
LOC_Os05g09370	Chr5	5294319	0.00129769	40073	5254246	5262152	kinase, pfkB family, putative, expressed	AT1G49350.1	0	pfkB-like carbohydrate kinase family protein
LOC_Os05g09500	Chr5	5294319	0.00129769	42876	5337195	5341210	hexokinase, putative, expressed	AT4G29130.1	ATHXK1,GIN2,HXK1	hexokinase 1
LOC_Os05g09360	Chr5	5294319	0.00129769	56063	5238256	5250036	glycine-rich protein, putative, expressed	AT5G11700.2	0	0
LOC_Os05g09510	Chr5	5294319	0.00129769	57651	5351970	5353052	hypothetical protein	0	0	0
LOC_Os05g09350	Chr5	5294319	0.00129769	67071	5227248	5227962	expressed protein	0	0	0
LOC_Os05g09520	Chr5	5294319	0.00129769	70803	5365122	5366701	IQ calmodulin-binding motif family protein, expressed	AT3G16490.1	IQD26	IQ-domain 26
LOC_Os05g09340	Chr5	5294319	0.00129769	76667	5217652	5221338	transposon protein, putative, CACTA, En/Spm sub-class	0	0	0
LOC_Os05g09330	Chr5	5294319	0.00129769	85809	5208510	5215968	transposon protein, putative, CACTA, En/Spm sub-class	0	0	0
LOC_Os05g09320	Chr5	5294319	0.00129769	90233	5204086	5207581	transposon protein, putative, CACTA, En/Spm sub-class, expressed	0	0	0
LOC_Os05g09310	Chr5	5294319	0.00129769	91262	5203057	5203356	expressed protein	0	0	0
LOC_Os05g09530	Chr5	5294319	0.00129769	94135	5388454	5390458	expressed protein	AT1G05840.1	0	Eukaryotic aspartyl protease family protein
LOC_Os05g09540	Chr5	5294319	0.00129769	97202	5391521	5392195	expressed protein	0	0	0
LOC_Os05g09300	Chr5	5294319	0.00129769	97272	5197047	5201863	transposon protein, putative, CACTA, En/Spm sub-class, expressed	0	0	0
LOC_Os05g09550	Chr5	5294319	0.00129769	100017	5394336	5398141	Der1-like family domain containing protein, expressed	AT4G29330.1	DER1	DERLIN-1
LOC_Os05g09290	Chr5	5294319	0.00129769	104271	5190048	5190398	expressed protein	0	0	0
LOC_Os05g09280	Chr5	5294319	0.00129769	106562	5187757	5189754	AGAP006957-PA, putative, expressed	AT5G12010.1	0	0
LOC_Os05g09570	Chr5	5294319	0.00129769	111174	5405493	5409916	transposon protein, putative, Ac/Ds sub-class	0	0	0
LOC_Os05g09270	Chr5	5294319	0.00129769	119930	5174389	5175614	retrotransposon protein, putative, Ty1-copia subclass	0	0	0
LOC_Os05g09580	Chr5	5294319	0.00129769	120618	5414937	5415206	expressed protein	0	0	0
LOC_Os05g09260	Chr5	5294319	0.00129769	120995	5173324	5174154	retrotransposon protein, putative, unclassified	0	0	0
LOC_Os05g09590	Chr5	5294319	0.00129769	122831	5417150	5417753	expressed protein	0	0	0
LOC_Os05g09250	Chr5	5294319	0.00129769	123613	5170706	5171800	retrotransposon protein, putative, unclassified, expressed	0	0	0
LOC_Os05g09600	Chr5	5294319	0.00129769	124948	5419267	5420744	GA11916-PA, putative, expressed	AT5G19570.1	0	0
LOC_Os05g09620	Chr5	5294319	0.00129769	129987	5424306	5433090	SCC3, putative, expressed	AT2G47980.1	ATSCC3,SCC3	sister-chromatid cohesion protein 3
LOC_Os05g09240	Chr5	5294319	0.00129769	132717	5161602	5162372	AGAP006957-PA, putative, expressed	AT4G29780.1	0	0
LOC_Os05g09230	Chr5	5294319	0.00129769	136830	5157489	5160847	transposon protein, putative, CACTA, En/Spm sub-class, expressed	0	0	0
LOC_Os05g09220	Chr5	5294319	0.00129769	142242	5152077	5154824	transposon protein, putative, CACTA, En/Spm sub-class, expressed	0	0	0
LOC_Os05g09630	Chr5	5294319	0.00129769	142742	5437061	5445212	homeobox domain containing protein, expressed	AT4G03090.2	0	sequence-specific DNA binding;sequence-specific DNA binding transcription factors
LOC_Os05g09210	Chr5	5294319	0.00129769	144392	5149927	5150784	expressed protein	AT4G29780.1	0	0
LOC_Os05g09640	Chr5	5294319	0.00129769	152552	5446871	5448079	uncharacterized protein At4g06744 precursor, putative, expressed	AT4G29240.1	0	Leucine-rich repeat (LRR) family protein
LOC_Os05g09200	Chr5	5294319	0.00129769	153571	5140748	5143285	expressed protein	0	0	0
LOC_Os05g09650	Chr5	5294319	0.00129769	155785	5450104	5451973	ubiquinone biosynthesis protein COQ4, putative, expressed	AT2G03690.1	0	coenzyme Q biosynthesis Coq4 family protein / ubiquinone biosynthesis Coq4 family protein
LOC_Os05g09660	Chr5	5294319	0.00129769	161363	5455682	5461653	HAD superfamily phosphatase, putative, expressed	AT4G29260.1	0	HAD superfamily, subfamily IIIB acid phosphatase
LOC_Os05g09180	Chr5	5294319	0.00129769	163757	5130562	5135946	transposon protein, putative, CACTA, En/Spm sub-class	0	0	0
LOC_Os05g09670	Chr5	5294319	0.00129769	168015	5462334	5463074	expressed protein	0	0	0
LOC_Os05g09170	Chr5	5294319	0.00129769	169043	5125276	5128962	transposon protein, putative, CACTA, En/Spm sub-class	0	0	0
LOC_Os05g09680	Chr5	5294319	0.00129769	171000	5465319	5468644	acid phosphatase family, putative, expressed	AT5G24780.1	ATVSP1,VSP1	vegetative storage protein 1
LOC_Os05g09160	Chr5	5294319	0.00129769	175001	5119318	5120690	expressed protein	0	0	0
LOC_Os05g09700	Chr5	5294319	0.00129769	176486	5470805	5471011	expressed protein	AT3G15630.1	0	0
LOC_Os05g09704	Chr5	5294319	0.00129769	178370	5472689	5474678	HAD superfamily phosphatase, putative, expressed	AT5G51260.1	0	HAD superfamily, subfamily IIIB acid phosphatase
LOC_Os05g09150	Chr5	5294319	0.00129769	180340	5113979	5115430	AGAP006957-PA, putative, expressed	0	0	0
LOC_Os05g09708	Chr5	5294319	0.00129769	186889	5481208	5482753	expressed protein	0	0	0
LOC_Os05g09716	Chr5	5294319	0.00129769	197048	5491367	5495289	transposon protein, putative, CACTA, En/Spm sub-class, expressed	0	0	0
LOC_Os05g09130	Chr5	5294319	0.00129769	206718	5087601	5097842	transposon protein, putative, CACTA, En/Spm sub-class, expressed	0	0	0
LOC_Os11g45200	Chr11	27353346	0.00118163	2670	27356016	27360787	retrotransposon protein, putative, unclassified, expressed	0	0	0
LOC_Os11g45190	Chr11	27353346	0.00118163	3863	27349483	27354931	NB-ARC domain containing protein, expressed	AT3G14470.1	0	NB-ARC domain-containing disease resistance protein
LOC_Os11g45210	Chr11	27353346	0.00118163	8703	27362049	27363189	expressed protein	0	0	0
LOC_Os11g45180	Chr11	27353346	0.00118163	11318	27342028	27345123	NBS-LRR disease resistance protein, putative, expressed	AT3G14470.1	0	NB-ARC domain-containing disease resistance protein
LOC_Os11g45220	Chr11	27353346	0.00118163	13379	27366725	27368303	IWS1 homolog A, putative, expressed	AT3G36659.1	0	Plant invertase/pectin methylesterase inhibitor superfamily protein
LOC_Os11g45170	Chr11	27353346	0.00118163	15611	27337735	27338412	expressed protein	0	0	0
LOC_Os11g45230	Chr11	27353346	0.00118163	17186	27370532	27373472	retrotransposon protein, putative, Ty3-gypsy subclass, expressed	0	0	0
LOC_Os11g45160	Chr11	27353346	0.00118163	18132	27335214	27337380	disease resistance protein, putative, expressed	AT1G58390.1	0	Disease resistance protein (CC-NBS-LRR class) family
LOC_Os11g45240	Chr11	27353346	0.00118163	20439	27373785	27381739	retrotransposon protein, putative, Ty3-gypsy subclass, expressed	0	0	0
LOC_Os11g45150	Chr11	27353346	0.00118163	23774	27329572	27329772	expressed protein	0	0	0
LOC_Os11g45140	Chr11	27353346	0.00118163	27616	27325730	27326645	expressed protein	0	0	0
LOC_Os11g45250	Chr11	27353346	0.00118163	30170	27383516	27388433	ribonucleases P/MRP protein subunit POP1 containing protein, expressed	AT2G47300.2	0	ribonuclease Ps
LOC_Os11g45130	Chr11	27353346	0.00118163	34404	27318942	27324163	pollen signalling protein with adenylyl cyclase activity, putative, expressed	AT1G58390.1	0	Disease resistance protein (CC-NBS-LRR class) family
LOC_Os11g45260	Chr11	27353346	0.00118163	36764	27390110	27390385	expressed protein	0	0	0
LOC_Os11g45270	Chr11	27353346	0.00118163	41075	27394421	27395137	expressed protein	0	0	0
LOC_Os11g45120	Chr11	27353346	0.00118163	45137	27308209	27309827	conserved hypothetical protein	0	0	0
LOC_Os11g45280	Chr11	27353346	0.00118163	45973	27399319	27406608	protein kinase family protein, putative, expressed	AT5G49470.3	0	PAS domain-containing protein tyrosine kinase family protein
LOC_Os11g45290	Chr11	27353346	0.00118163	54661	27408007	27409993	retrotransposon protein, putative, unclassified, expressed	0	0	0
LOC_Os11g45110	Chr11	27353346	0.00118163	55730	27297616	27298224	hypothetical protein	0	0	0
LOC_Os11g45295	Chr11	27353346	0.00118163	57552	27410898	27415634	retrotransposon protein, putative, unclassified, expressed	0	0	0
LOC_Os11g45320	Chr11	27353346	0.00118163	63393	27416739	27420058	expressed protein	0	0	0
LOC_Os11g45100	Chr11	27353346	0.00118163	63543	27289803	27290078	expressed protein	0	0	0
LOC_Os11g45090	Chr11	27353346	0.00118163	71114	27282232	27285045	NB-ARC domain containing protein, expressed	AT3G14470.1	0	NB-ARC domain-containing disease resistance protein
LOC_Os11g45080	Chr11	27353346	0.00118163	73679	27279667	27281312	expressed protein	0	0	0
LOC_Os11g45330	Chr11	27353346	0.00118163	74430	27427776	27430560	disease resistance protein RPM1, putative, expressed	AT3G07040.1	RPM1,RPS3	NB-ARC domain-containing disease resistance protein
LOC_Os11g45070	Chr11	27353346	0.00118163	77466	27275880	27276342	hypothetical protein	0	0	0
LOC_Os11g45350	Chr11	27353346	0.00118163	81824	27435170	27437031	retrotransposon protein, putative, Ty3-gypsy subclass, expressed	0	0	0
LOC_Os11g45360	Chr11	27353346	0.00118163	84264	27437610	27438082	DEFL15 - Defensin and Defensin-like DEFL family, expressed	0	0	0
LOC_Os11g45060	Chr11	27353346	0.00118163	84398	27268948	27273348	NB-ARC domain containing protein, expressed	AT3G14470.1	0	NB-ARC domain-containing disease resistance protein
LOC_Os11g45370	Chr11	27353346	0.00118163	88674	27442020	27442433	expressed protein	0	0	0
LOC_Os11g45050	Chr11	27353346	0.00118163	92253	27261093	27264194	NBS-LRR disease resistance protein, putative, expressed	AT3G14470.1	0	NB-ARC domain-containing disease resistance protein
LOC_Os11g45040	Chr11	27353346	0.00118163	94823	27258523	27260356	expressed protein	0	0	0
LOC_Os11g45380	Chr11	27353346	0.00118163	96477	27449823	27452792	zinc finger family protein, putative, expressed	AT1G08050.1	0	Zinc finger (C3HC4-type RING finger) family protein
LOC_Os11g45030	Chr11	27353346	0.00118163	99533	27253813	27254034	expressed protein	0	0	0
LOC_Os11g45010	Chr11	27353346	0.00118163	104740	27248606	27250360	retrotransposon protein, putative, unclassified, expressed	0	0	0
LOC_Os11g45000	Chr11	27353346	0.00118163	107791	27245555	27248422	retrotransposon protein, putative, unclassified, expressed	0	0	0
LOC_Os11g44990	Chr11	27353346	0.00118163	111276	27242070	27245161	NB-ARC domain containing protein, expressed	AT3G14470.1	0	NB-ARC domain-containing disease resistance protein
LOC_Os11g45390	Chr11	27353346	0.00118163	114254	27467600	27474866	von Willebrand factor type A domain containing protein, putative, expressed	AT3G54780.1	0	Zinc finger (C3HC4-type RING finger) family protein
LOC_Os11g44980	Chr11	27353346	0.00118163	115322	27238024	27238644	expressed protein	0	0	0
LOC_Os11g44970	Chr11	27353346	0.00118163	119147	27234199	27237260	NBS-LRR disease resistance protein, putative, expressed	AT3G14470.1	0	NB-ARC domain-containing disease resistance protein
LOC_Os11g44960	Chr11	27353346	0.00118163	131491	27221855	27226087	NBS-LRR disease resistance protein, putative, expressed	AT3G14470.1	0	NB-ARC domain-containing disease resistance protein
LOC_Os11g45400	Chr11	27353346	0.00118163	133557	27486903	27490269	glycerol-3-phosphate acyltransferase, putative, expressed	AT4G01950.1	ATGPAT3,GPAT3	glycerol-3-phosphate acyltransferase 3
LOC_Os11g45410	Chr11	27353346	0.00118163	139133	27492479	27497702	expressed protein	AT1G16480.2	0	Tetratricopeptide repeat (TPR)-like superfamily protein
LOC_Os11g45420	Chr11	27353346	0.00118163	145479	27498825	27501691	retrotransposon protein, putative, unclassified, expressed	0	0	0
LOC_Os11g44950	Chr11	27353346	0.00118163	149801	27203545	27210578	glycosyl hydrolase family 3 protein, putative, expressed	AT1G02640.1	ATBXL2,BXL2	beta-xylosidase 2
LOC_Os11g45430	Chr11	27353346	0.00118163	149853	27503199	27503762	transposon protein, putative, unclassified	0	0	0
LOC_Os11g44940	Chr11	27353346	0.00118163	153043	27200303	27202904	seed maturation protein PM27, putative, expressed	AT3G62580.1	0	Late embryogenesis abundant protein (LEA) family protein
LOC_Os11g44930	Chr11	27353346	0.00118163	154964	27198382	27199929	pentatricopeptide repeat domain containing protein, putative, expressed	AT1G09190.1	0	Tetratricopeptide repeat (TPR)-like superfamily protein
LOC_Os11g45440	Chr11	27353346	0.00118163	159487	27512833	27514285	retrotransposon protein, putative, unclassified, expressed	0	0	0
LOC_Os11g44920	Chr11	27353346	0.00118163	162335	27191011	27193021	expressed protein	AT3G62630.1	0	Protein of unknown function (DUF1645)
LOC_Os11g45450	Chr11	27353346	0.00118163	166093	27519439	27519966	retrotransposon protein, putative, unclassified, expressed	0	0	0
LOC_Os11g45460	Chr11	27353346	0.00118163	168464	27521810	27523358	retrotransposon protein, putative, Ty3-gypsy subclass, expressed	0	0	0
LOC_Os11g44910	Chr11	27353346	0.00118163	174026	27179320	27184059	DEAD-box ATP-dependent RNA helicase, putative, expressed	0	0	0
LOC_Os11g45470	Chr11	27353346	0.00118163	176644	27529990	27530460	transposon protein, putative, CACTA, En/Spm sub-class, expressed	0	0	0
LOC_Os11g45480	Chr11	27353346	0.00118163	177687	27531033	27533321	transposon protein, putative, CACTA, En/Spm sub-class	0	0	0
LOC_Os11g44900	Chr11	27353346	0.00118163	178265	27175081	27177932	retrotransposon protein, putative, unclassified, expressed	0	0	0
LOC_Os11g45490	Chr11	27353346	0.00118163	182480	27535826	27538780	transposon protein, putative, CACTA, En/Spm sub-class, expressed	0	0	0
LOC_Os11g44890	Chr11	27353346	0.00118163	185805	27167541	27170348	expressed protein	AT3G53500.2	RSZ32	RNA-binding (RRM/RBD/RNP motifs) family protein with retrovirus zinc finger-like domain
LOC_Os11g45500	Chr11	27353346	0.00118163	188739	27542085	27542522	retrotransposon protein, putative, Ty3-gypsy subclass, expressed	0	0	0
LOC_Os11g44880	Chr11	27353346	0.00118163	194577	27158769	27165379	kinesin-4, putative, expressed	AT2G47500.1	0	P-loop nucleoside triphosphate hydrolases superfamily protein with CH (Calponin Homology) domain
LOC_Os11g44870	Chr11	27353346	0.00118163	198039	27155307	27157713	expressed protein	AT4G35920.1	MCA1	PLAC8 family protein
LOC_Os11g46230	Chr11	27928407	0.00114593	63325	27991732	27997070	tetratricopeptide repeat domain containing protein, expressed	AT2G43040.1	NPG1	tetratricopeptide repeat (TPR)-containing protein	OsPCBP	10.1007/s12374-011-9184-5
LOC_Os11g46210	Chr11	27928407	0.00114593	56290	27984697	27989134	NB-ARC domain containing protein, expressed	AT3G07040.1	RPM1,RPS3	NB-ARC domain-containing disease resistance protein	Pik-p	10.1007/s00122-010-1506-3
LOC_Os11g46070	Chr11	27928407	0.00114593	43814	27884593	27890936	MLA10, putative, expressed	AT3G07040.1	RPM1,RPS3	NB-ARC domain-containing disease resistance protein	Pik1	10.1111/j.1469-8137.2010.03462.x
LOC_Os11g46080	Chr11	27928407	0.00114593	34172	27894235	27901084	NB-ARC domain containing protein, expressed	AT3G07040.1	RPM1,RPS3	NB-ARC domain-containing disease resistance protein	Pik2	10.1111/j.1469-8137.2010.03462.x
LOC_Os11g46200	Chr11	27928407	0.00114593	49961	27978368	27983597	Leucine Rich Repeat family protein, expressed	AT3G07040.1	RPM1,RPS3	NB-ARC domain-containing disease resistance protein	Pikm	10.1534/genetics.108.095034
LOC_Os11g46140	Chr11	27928407	0.00114593	324	27928731	27931045	stripe rust resistance protein Yr10, putative, expressed	AT3G50950.1	ZAR1	HOPZ-ACTIVATED RESISTANCE 1
LOC_Os11g46130	Chr11	27928407	0.00114593	8343	27920064	27921017	stripe rust resistance protein Yr10, putative, expressed	AT3G46730.1	0	NB-ARC domain-containing disease resistance protein
LOC_Os11g46120	Chr11	27928407	0.00114593	16883	27911524	27914393	expressed protein	0	0	0
LOC_Os11g46150	Chr11	27928407	0.00114593	16887	27945294	27947159	expressed protein	0	0	0
LOC_Os11g46110	Chr11	27928407	0.00114593	18030	27910377	27910726	expressed protein	0	0	0
LOC_Os11g46100	Chr11	27928407	0.00114593	20946	27907461	27909044	NBS-LRR type disease resistance protein, putative, expressed	AT5G17680.1	0	disease resistance protein (TIR-NBS-LRR class), putative
LOC_Os11g46090	Chr11	27928407	0.00114593	25491	27902916	27906860	retrotransposon protein, putative, Ty1-copia subclass, expressed	0	0	0
LOC_Os11g46180	Chr11	27928407	0.00114593	41361	27969768	27970133	transposon protein, putative, CACTA, En/Spm sub-class	0	0	0
LOC_Os11g46190	Chr11	27928407	0.00114593	43123	27971530	27974835	transposon protein, putative, CACTA, En/Spm sub-class, expressed	0	0	0
LOC_Os11g46060	Chr11	27928407	0.00114593	45932	27882475	27882921	expressed protein	0	0	0
LOC_Os11g46050	Chr11	27928407	0.00114593	57733	27870674	27871636	expressed protein	0	0	0
LOC_Os11g46220	Chr11	27928407	0.00114593	62109	27990516	27991265	hypothetical protein	0	0	0
LOC_Os11g46040	Chr11	27928407	0.00114593	63860	27864547	27870027	retrotransposon protein, putative, Ty3-gypsy subclass, expressed	0	0	0
LOC_Os11g46030	Chr11	27928407	0.00114593	67731	27860676	27863583	retrotransposon protein, putative, unclassified, expressed	0	0	0
LOC_Os11g46240	Chr11	27928407	0.00114593	69958	27998365	28005151	retrotransposon protein, putative, unclassified, expressed	0	0	0
LOC_Os11g46020	Chr11	27928407	0.00114593	72019	27856388	27858940	retrotransposon protein, putative, unclassified, expressed	0	0	0
LOC_Os11g46250	Chr11	27928407	0.00114593	77089	28005496	28013770	expressed protein	0	0	0
LOC_Os11g46010	Chr11	27928407	0.00114593	77915	27850492	27853464	retrotransposon protein, putative, unclassified, expressed	0	0	0
LOC_Os11g46000	Chr11	27928407	0.00114593	86894	27841513	27846793	von Willebrand factor type A domain containing protein, putative, expressed	AT3G54780.1	0	Zinc finger (C3HC4-type RING finger) family protein
LOC_Os11g46260	Chr11	27928407	0.00114593	88244	28016651	28019119	transposon protein, putative, unclassified	0	0	0
LOC_Os11g46270	Chr11	27928407	0.00114593	91005	28019412	28021769	retrotransposon protein, putative, Ty3-gypsy subclass, expressed	0	0	0
LOC_Os11g46280	Chr11	27928407	0.00114593	93921	28022328	28023391	expressed protein	0	0	0
LOC_Os11g46290	Chr11	27928407	0.00114593	97891	28026298	28029027	transposon protein, putative, unclassified, expressed	0	0	0
LOC_Os11g45990	Chr11	27928407	0.00114593	99786	27828621	27835246	von Willebrand factor type A domain containing protein, putative, expressed	AT2G38970.1	0	Zinc finger (C3HC4-type RING finger) family protein
LOC_Os11g46300	Chr11	27928407	0.00114593	102663	28031070	28032973	expressed protein	0	0	0
LOC_Os11g45980	Chr11	27928407	0.00114593	108098	27820309	27824920	NBS-LRR type disease resistance protein, putative, expressed	AT3G07040.1	RPM1,RPS3	NB-ARC domain-containing disease resistance protein
LOC_Os11g45970	Chr11	27928407	0.00114593	116156	27812251	27818431	NBS-LRR disease resistance protein, putative, expressed	AT3G46710.1	0	NB-ARC domain-containing disease resistance protein
LOC_Os11g45960	Chr11	27928407	0.00114593	121501	27806906	27807244	expressed protein	0	0	0
LOC_Os11g45950	Chr11	27928407	0.00114593	124230	27804177	27804967	NAC domain-containing protein 90, putative, expressed	AT5G22380.1	anac090,NAC090	NAC domain containing protein 90
LOC_Os11g45940	Chr11	27928407	0.00114593	129274	27799133	27800295	expressed protein	0	0	0
LOC_Os11g45930	Chr11	27928407	0.00114593	134630	27793777	27797821	NBS-LRR type disease resistance protein, putative, expressed	AT1G58410.1	0	Disease resistance protein (CC-NBS-LRR class) family
LOC_Os11g45924	Chr11	27928407	0.00114593	138789	27789618	27791943	WRKY41, expressed	0	0	0
LOC_Os11g45920	Chr11	27928407	0.00114593	149083	27779324	27785982	WRKY63, expressed	0	0	0
LOC_Os11g46806	Chr11	27928407	0.00114593	159341	28087748	28088767	retrotransposon protein, putative, unclassified, expressed	0	0	0
LOC_Os11g45908	Chr11	27928407	0.00114593	160404	27768003	27771893	retrotransposon protein, putative, unclassified, expressed	0	0	0
LOC_Os11g46810	Chr11	27928407	0.00114593	161739	28090146	28092227	retrotransposon protein, putative, unclassified, expressed	0	0	0
LOC_Os11g45899	Chr11	27928407	0.00114593	163476	27764931	27767518	retrotransposon protein, putative, unclassified, expressed	0	0	0
LOC_Os11g45890	Chr11	27928407	0.00114593	168562	27759845	27761647	expressed protein	0	0	0
LOC_Os11g46820	Chr11	27928407	0.00114593	172736	28101143	28101649	expressed protein	0	0	0
LOC_Os11g45880	Chr11	27928407	0.00114593	175706	27752701	27755233	transposon protein, putative, CACTA, En/Spm sub-class, expressed	0	0	0
LOC_Os11g46830	Chr11	27928407	0.00114593	176950	28105357	28109054	transposon protein, putative, CACTA, En/Spm sub-class, expressed	0	0	0
LOC_Os11g46840	Chr11	27928407	0.00114593	183481	28111888	28114983	transposon protein, putative, CACTA, En/Spm sub-class, expressed	0	0	0
LOC_Os11g45864	Chr11	27928407	0.00114593	184689	27743718	27749419	transposon protein, putative, CACTA, En/Spm sub-class, expressed	0	0	0
LOC_Os11g46850	Chr11	27928407	0.00114593	187904	28116311	28116751	wall-associated kinase, putative, expressed	AT1G16090.1	WAKL7	wall associated kinase-like 7
LOC_Os11g45850	Chr11	27928407	0.00114593	188265	27740142	27741375	WRKY61, expressed	AT1G13960.1	WRKY4	WRKY DNA-binding protein 4
LOC_Os11g46860	Chr11	27928407	0.00114593	190879	28119286	28122173	wall-associated receptor kinase-like 4 precursor, putative, expressed	AT1G21210.1	WAK4	wall associated kinase 4
LOC_Os11g45840	Chr11	27928407	0.00114593	193835	27734572	27737316	expressed protein	AT3G46710.1	0	NB-ARC domain-containing disease resistance protein
LOC_Os04g52900	Chr4	31485432	0.00114562	17508	31502940	31514308	ABC transporter family protein, putative, expressed	AT2G34660.1	ATMRP2,EST4,MRP2	multidrug resistance-associated protein 2	OsABCC1	10.1073/pnas.1414968111
LOC_Os04g52870	Chr4	31485432	0.00114562	68	31485364	31488541	OsFBW1 - F-box domain and WD40 repeat containing protein, expressed	AT5G21040.1	FBX2	F-box protein 2
LOC_Os04g52860	Chr4	31485432	0.00114562	7182	31478250	31481997	TKL_IRAK_CrRLK1L-1.9 - The CrRLK1L-1 subfamily has homology to the CrRLK1L homolog, expressed	AT1G30570.1	HERK2	hercules receptor kinase 2
LOC_Os04g52880	Chr4	31485432	0.00114562	7314	31492746	31494163	expressed protein	0	0	0
LOC_Os04g52850	Chr4	31485432	0.00114562	11058	31474374	31477433	OTU-like cysteine protease family protein, putative, expressed	AT3G62940.2	0	Cysteine proteinases superfamily protein
LOC_Os04g52890	Chr4	31485432	0.00114562	11822	31497254	31502769	ATBAG1, putative, expressed	AT5G52060.1	ATBAG1,BAG1	BCL-2-associated athanogene 1
LOC_Os04g52840	Chr4	31485432	0.00114562	22327	31463105	31466403	tyrosine protein kinase domain containing protein, putative, expressed	AT1G16670.1	0	Protein kinase superfamily protein
LOC_Os04g52830	Chr4	31485432	0.00114562	26488	31458944	31462079	OsFBK15 - F-box domain and kelch repeat containing protein, expressed	AT5G60570.1	0	Galactose oxidase/kelch repeat superfamily protein
LOC_Os04g52910	Chr4	31485432	0.00114562	33811	31519243	31519899	hypothetical protein	0	0	0
LOC_Os04g52820	Chr4	31485432	0.00114562	36886	31448546	31452514	expressed protein	0	0	0
LOC_Os04g52920	Chr4	31485432	0.00114562	39182	31524614	31527861	remorin family protein, putative, expressed	AT1G30320.1	0	Remorin family protein
LOC_Os04g52930	Chr4	31485432	0.00114562	42703	31528135	31529494	hypothetical protein	0	0	0
LOC_Os04g52810	Chr4	31485432	0.00114562	45837	31439595	31443397	no apical meristem protein, putative, expressed	AT1G56010.2	anac021,ANAC022,NAC1	NAC domain containing protein 1
LOC_Os04g52940	Chr4	31485432	0.00114562	46473	31531905	31541913	SIT4 phosphatase-associated protein domain containing protein, expressed	AT1G30470.1	0	SIT4 phosphatase-associated family protein
LOC_Os04g52800	Chr4	31485432	0.00114562	50496	31434936	31435955	expressed protein	AT1G79060.1	0	0
LOC_Os04g52790	Chr4	31485432	0.00114562	52998	31432434	31432952	expressed protein	0	0	0
LOC_Os04g52950	Chr4	31485432	0.00114562	56523	31541955	31542752	nitrate-induced NOI protein, expressed	AT5G55850.1	NOI	RPM1-interacting protein 4 (RIN4) family protein
LOC_Os04g52960	Chr4	31485432	0.00114562	58692	31544124	31551241	nucleolin, putative, expressed	AT3G18610.1	ATNUC-L2,NUC-L2,PARLL1	nucleolin like 2
LOC_Os04g52780	Chr4	31485432	0.00114562	64707	31420725	31425092	leucine-rich repeat receptor protein kinase EXS precursor, putative, expressed	AT5G46330.1	FLS2	Leucine-rich receptor-like protein kinase family protein
LOC_Os04g52970	Chr4	31485432	0.00114562	67633	31553065	31558406	NBS-LRR disease resistance protein, putative, expressed	AT3G14460.1	0	LRR and NB-ARC domains-containing disease resistance protein
LOC_Os04g52770	Chr4	31485432	0.00114562	69054	31416378	31420192	helix-loop-helix DNA-binding domain containing protein, expressed	AT2G20180.1	PIF1,PIL5	phytochrome interacting factor 3-like 5
LOC_Os04g52760	Chr4	31485432	0.00114562	73297	31412135	31416160	gamma-soluble NSF attachment protein, putative, expressed	AT4G20410.1	GAMMA-SNAP,GSNAP	gamma-soluble NSF attachment protein
LOC_Os04g52980	Chr4	31485432	0.00114562	74372	31559804	31560073	expressed protein	0	0	0
LOC_Os04g52750	Chr4	31485432	0.00114562	74927	31410505	31410993	expressed protein	0	0	0
LOC_Os04g52990	Chr4	31485432	0.00114562	76944	31562376	31562964	expressed protein	0	0	0
LOC_Os04g52740	Chr4	31485432	0.00114562	77952	31407480	31407893	expressed protein	0	0	0
LOC_Os04g53000	Chr4	31485432	0.00114562	79712	31565144	31566271	NBS-LRR disease resistance protein, putative, expressed	AT1G33560.1	ADR1	Disease resistance protein (CC-NBS-LRR class) family
LOC_Os04g52730	Chr4	31485432	0.00114562	82067	31403365	31407281	NAD dependent epimerase/dehydratase family domain containing protein, expressed	AT1G30620.1	HSR8,MUR4,UXE1	NAD(P)-binding Rossmann-fold superfamily protein
LOC_Os04g53010	Chr4	31485432	0.00114562	83853	31569285	31575203	transposon protein, putative, unclassified, expressed	0	0	0
LOC_Os04g52725	Chr4	31485432	0.00114562	86734	31398698	31400187	PPR repeat domain containing protein, putative, expressed	AT3G14580.1	0	Pentatricopeptide repeat (PPR) superfamily protein
LOC_Os04g53020	Chr4	31485432	0.00114562	90192	31575624	31576441	GRF zinc finger family protein	0	0	0
LOC_Os04g53030	Chr4	31485432	0.00114562	92449	31577881	31583871	NBS-LRR disease resistance protein, putative, expressed	AT3G14470.1	0	NB-ARC domain-containing disease resistance protein
LOC_Os04g52720	Chr4	31485432	0.00114562	92556	31392876	31395185	Cupin domain containing protein, expressed	AT5G39130.1	0	RmlC-like cupins superfamily protein
LOC_Os04g52710	Chr4	31485432	0.00114562	95767	31389665	31393995	imidazoleglycerol-phosphate dehydratase, putative, expressed	AT3G22425.2	HISN5A,IGPD	imidazoleglycerol-phosphate dehydratase
LOC_Os04g53040	Chr4	31485432	0.00114562	101153	31586585	31597784	retrotransposon protein, putative, unclassified, expressed	0	0	0
LOC_Os04g52700	Chr4	31485432	0.00114562	106167	31379265	31380794	expressed protein	AT1G79160.1	0	0
LOC_Os04g53050	Chr4	31485432	0.00114562	114689	31600121	31604201	disease resistance RPP13-like protein 1, putative, expressed	AT3G14470.1	0	NB-ARC domain-containing disease resistance protein
LOC_Os04g53060	Chr4	31485432	0.00114562	119969	31605401	31609869	NBS-LRR disease resistance protein, putative, expressed	AT5G46260.1	0	disease resistance protein (TIR-NBS-LRR class) family
LOC_Os04g52690	Chr4	31485432	0.00114562	121389	31364043	31369487	AAA family ATPase, putative, expressed	AT1G03000.1	PEX6	peroxin 6
LOC_Os04g53070	Chr4	31485432	0.00114562	124068	31609500	31610834	expressed protein	AT5G65630.1	GTE7	global transcription factor group E7
LOC_Os04g52684	Chr4	31485432	0.00114562	127875	31357557	31358028	expressed protein	AT2G46690.1	0	SAUR-like auxin-responsive protein family
LOC_Os04g53080	Chr4	31485432	0.00114562	127903	31613335	31613694	hypothetical protein	0	0	0
LOC_Os04g52680	Chr4	31485432	0.00114562	131193	31354239	31355203	expressed protein	0	0	0
LOC_Os04g52670	Chr4	31485432	0.00114562	135776	31349656	31350722	OsSAUR21 - Auxin-responsive SAUR gene family member, expressed	AT1G16510.1	0	SAUR-like auxin-responsive protein family
LOC_Os04g53110	Chr4	31485432	0.00114562	143759	31629191	31633431	hypothetical protein	0	0	0
LOC_Os04g52660	Chr4	31485432	0.00114562	145249	31340183	31344730	expressed protein	0	0	0
LOC_Os04g53120	Chr4	31485432	0.00114562	152667	31638099	31644795	NB-ARC domain containing protein, expressed	AT3G14470.1	0	NB-ARC domain-containing disease resistance protein
LOC_Os04g52650	Chr4	31485432	0.00114562	155701	31329731	31331334	expressed protein	0	0	0
LOC_Os04g53130	Chr4	31485432	0.00114562	160232	31645664	31649090	bromodomain containing protein, expressed	AT5G65630.1	GTE7	global transcription factor group E7
LOC_Os04g53140	Chr4	31485432	0.00114562	165089	31650521	31650964	expressed protein	0	0	0
LOC_Os04g53150	Chr4	31485432	0.00114562	167431	31652863	31654497	peptidase aspartic family protein, putative, expressed	AT5G33340.1	CDR1	Eukaryotic aspartyl protease family protein
LOC_Os04g52640	Chr4	31485432	0.00114562	167843	31317589	31328040	SHR5-receptor-like kinase, putative, expressed	AT1G56130.1	0	Leucine-rich repeat transmembrane protein kinase
LOC_Os04g53160	Chr4	31485432	0.00114562	171259	31656691	31662693	NBS-LRR disease resistance protein, putative, expressed	AT3G14470.1	0	NB-ARC domain-containing disease resistance protein
LOC_Os04g52630	Chr4	31485432	0.00114562	176683	31308749	31316299	leucine-rich repeat-containing protein kinase family protein, putative, expressed	AT1G56130.1	0	Leucine-rich repeat transmembrane protein kinase
LOC_Os04g53170	Chr4	31485432	0.00114562	177830	31663262	31665411	bromodomain containing protein, expressed	AT5G65630.1	GTE7	global transcription factor group E7
LOC_Os04g53180	Chr4	31485432	0.00114562	180775	31666207	31667028	expressed protein	0	0	0
LOC_Os04g53190	Chr4	31485432	0.00114562	183623	31669055	31674598	CPuORF12 - conserved peptide uORF-containing transcript, expressed	AT2G43020.1	ATPAO2,PAO2	polyamine oxidase 2
LOC_Os04g53195	Chr4	31485432	0.00114562	183788	31669220	31674587	expressed protein	AT2G43020.1	ATPAO2,PAO2	polyamine oxidase 2
LOC_Os04g52614	Chr4	31485432	0.00114562	185734	31299698	31307726	SHR5-receptor-like kinase, putative, expressed	AT1G56130.1	0	Leucine-rich repeat transmembrane protein kinase
LOC_Os04g53200	Chr4	31485432	0.00114562	193475	31678907	31683944	exonuclease, putative, expressed	AT5G26940.1	0	Polynucleotidyl transferase, ribonuclease H-like superfamily protein
LOC_Os04g52606	Chr4	31485432	0.00114562	200142	31285290	31290910	SHR5-receptor-like kinase, putative, expressed	AT1G56130.1	0	Leucine-rich repeat transmembrane protein kinase
LOC_Os11g39270	Chr11	23380011	0.00111851	121	23380132	23386138	retrotransposon protein, putative, Ty1-copia subclass, expressed	0	0	0
LOC_Os11g39260	Chr11	23380011	0.00111851	2365	23377646	23378368	NBS-LRR disease resistance protein, putative, expressed	AT3G46530.1	RPP13	NB-ARC domain-containing disease resistance protein
LOC_Os11g39254	Chr11	23380011	0.00111851	4869	23375142	23376295	expressed protein	0	0	0
LOC_Os11g39280	Chr11	23380011	0.00111851	9774	23389785	23391708	disease resistance protein, putative, expressed	AT3G50950.1	ZAR1	HOPZ-ACTIVATED RESISTANCE 1
LOC_Os11g39250	Chr11	23380011	0.00111851	11434	23368577	23373607	transposon protein, putative, unclassified, expressed	0	0	0
LOC_Os11g39240	Chr11	23380011	0.00111851	12832	23367179	23368103	retrotransposon, putative, centromere-specific, expressed	0	0	0
LOC_Os11g39290	Chr11	23380011	0.00111851	14461	23394472	23397799	Leucine Rich Repeat family protein, expressed	AT5G35450.1	0	Disease resistance protein (CC-NBS-LRR class) family
LOC_Os11g39300	Chr11	23380011	0.00111851	18850	23398861	23401546	expressed protein	AT2G46280.1	TIF3I1,TRIP-1	TGF-beta receptor interacting protein 1
LOC_Os11g39230	Chr11	23380011	0.00111851	18877	23361134	23365917	retrotransposon protein, putative, unclassified, expressed	0	0	0
LOC_Os11g39310	Chr11	23380011	0.00111851	23405	23403416	23407282	NB-ARC domain containing protein, expressed	AT3G07040.1	RPM1,RPS3	NB-ARC domain-containing disease resistance protein
LOC_Os11g39220	Chr11	23380011	0.00111851	25862	23354149	23358318	acyl-coenzyme A oxidase, putative, expressed	AT5G65110.1	ACX2,ATACX2	acyl-CoA oxidase 2
LOC_Os11g39320	Chr11	23380011	0.00111851	28092	23408103	23413029	LZ-NBS-LRR class, putative, expressed	AT3G46530.1	RPP13	NB-ARC domain-containing disease resistance protein
LOC_Os11g39209	Chr11	23380011	0.00111851	33357	23346654	23348579	expressed protein	0	0	0
LOC_Os11g39330	Chr11	23380011	0.00111851	35614	23415625	23418638	NB-ARC domain containing protein, putative, expressed	AT3G14470.1	0	NB-ARC domain-containing disease resistance protein
LOC_Os11g39200	Chr11	23380011	0.00111851	37761	23342250	23344648	hAT dimerisation domain containing protein, expressed	AT1G19260.1	0	TTF-type zinc finger protein with HAT dimerisation domain
LOC_Os11g39350	Chr11	23380011	0.00111851	41706	23421717	23426690	expressed protein	0	0	0
LOC_Os11g39190	Chr11	23380011	0.00111851	46348	23333663	23337437	NB-ARC domain containing protein, putative, expressed	AT3G14470.1	0	NB-ARC domain-containing disease resistance protein
LOC_Os11g39360	Chr11	23380011	0.00111851	47250	23427261	23429926	pentatricopeptide repeat domain containing protein, putative, expressed	AT4G19890.1	0	Pentatricopeptide repeat (PPR-like) superfamily protein
LOC_Os11g39370	Chr11	23380011	0.00111851	51222	23431233	23436807	BRASSINOSTEROID INSENSITIVE 1-associated receptor kinase 1 precursor, putative, expressed	AT5G10290.1	0	leucine-rich repeat transmembrane protein kinase family protein
LOC_Os11g39380	Chr11	23380011	0.00111851	63472	23443483	23443995	expressed protein	0	0	0
LOC_Os11g39390	Chr11	23380011	0.00111851	64436	23444447	23444785	expressed protein	0	0	0
LOC_Os11g39170	Chr11	23380011	0.00111851	65196	23314815	23319815	retrotransposon protein, putative, unclassified, expressed	0	0	0
LOC_Os11g39400	Chr11	23380011	0.00111851	73943	23453954	23455366	retrotransposon protein, putative, unclassified, expressed	0	0	0
LOC_Os11g39160	Chr11	23380011	0.00111851	74145	23305866	23313424	NBS-LRR disease resistance protein, putative, expressed	AT3G46530.1	RPP13	NB-ARC domain-containing disease resistance protein
LOC_Os11g39410	Chr11	23380011	0.00111851	76159	23456170	23458472	retrotransposon protein, putative, unclassified, expressed	0	0	0
LOC_Os11g39420	Chr11	23380011	0.00111851	79647	23459658	23475516	jacalin-like lectin domain containing protein, expressed	AT4G23180.1	CRK10,RLK4	cysteine-rich RLK (RECEPTOR-like protein kinase) 10
LOC_Os11g39150	Chr11	23380011	0.00111851	79914	23300097	23303512	retrotransposon protein, putative, unclassified, expressed	0	0	0
LOC_Os11g39140	Chr11	23380011	0.00111851	84899	23295112	23298744	thioredoxin domain-containing protein 9, putative, expressed	AT5G66410.1	PLP3b	phosducin-like protein 3 homolog
LOC_Os11g39430	Chr11	23380011	0.00111851	87528	23467539	23471956	expressed protein	0	0	0
LOC_Os11g39130	Chr11	23380011	0.00111851	88957	23291054	23294563	zinc finger, C3HC4 type family protein, expressed	AT2G22120.2	0	RING/FYVE/PHD zinc finger superfamily protein
LOC_Os11g39120	Chr11	23380011	0.00111851	96066	23283945	23284798	expressed protein	0	0	0
LOC_Os11g39110	Chr11	23380011	0.00111851	105286	23274725	23275024	expressed protein	0	0	0
LOC_Os11g39440	Chr11	23380011	0.00111851	106610	23486621	23487242	retrotransposon protein, putative, Ty1-copia subclass	0	0	0
LOC_Os11g39100	Chr11	23380011	0.00111851	108506	23271505	23272107	expressed protein	0	0	0
LOC_Os11g39450	Chr11	23380011	0.00111851	108649	23488660	23496017	cysteine-rich receptor-like protein kinase 7 precursor, putative, expressed	AT4G21410.1	CRK29	cysteine-rich RLK (RECEPTOR-like protein kinase) 29
LOC_Os11g39090	Chr11	23380011	0.00111851	116966	23263045	23263602	expressed protein	0	0	0
LOC_Os11g39079	Chr11	23380011	0.00111851	119234	23260777	23262764	expressed protein	0	0	0
LOC_Os11g39460	Chr11	23380011	0.00111851	119858	23499869	23501852	retrotransposon protein, putative, unclassified, expressed	0	0	0
LOC_Os11g39470	Chr11	23380011	0.00111851	122366	23502377	23504915	retrotransposon protein, putative, unclassified	0	0	0
LOC_Os11g39070	Chr11	23380011	0.00111851	124225	23255786	23256256	expressed protein	0	0	0
LOC_Os11g39480	Chr11	23380011	0.00111851	126605	23506616	23507170	jacalin-like lectin domain containing protein, expressed	AT3G16430.1	JAL31	jacalin-related lectin 31
LOC_Os11g39060	Chr11	23380011	0.00111851	127147	23252864	23253271	expressed protein	0	0	0
LOC_Os11g39490	Chr11	23380011	0.00111851	128354	23508365	23513127	jacalin-like lectin domain containing protein, expressed	AT4G23130.2	CRK5,RLK6	cysteine-rich RLK (RECEPTOR-like protein kinase) 5
LOC_Os11g39050	Chr11	23380011	0.00111851	130065	23249946	23250515	expressed protein	0	0	0
LOC_Os11g39040	Chr11	23380011	0.00111851	133955	23246056	23248943	expressed protein	0	0	0
LOC_Os11g39500	Chr11	23380011	0.00111851	134264	23514275	23514664	hypothetical protein	0	0	0
LOC_Os11g39510	Chr11	23380011	0.00111851	142460	23522471	23530564	retrotransposon protein, putative, unclassified, expressed	0	0	0
LOC_Os11g39030	Chr11	23380011	0.00111851	143975	23236036	23237283	RNA recognition motif containing protein, putative, expressed	AT3G56860.1	UBA2A	UBP1-associated protein 2A
LOC_Os11g39020	Chr11	23380011	0.00111851	149899	23230112	23234077	ABC transporter, ATP-binding protein, putative, expressed	AT5G64840.1	ATGCN5,GCN5	general control non-repressible 5
LOC_Os11g39010	Chr11	23380011	0.00111851	154689	23225322	23226629	expressed protein	AT5G09960.1	0	0
LOC_Os11g39520	Chr11	23380011	0.00111851	155107	23535118	23536097	hypothetical protein	0	0	0
LOC_Os11g39000	Chr11	23380011	0.00111851	157104	23222907	23224224	helix-loop-helix DNA-binding domain containing protein, expressed	AT3G28857.1	0	basic helix-loop-helix (bHLH) DNA-binding family protein
LOC_Os11g39530	Chr11	23380011	0.00111851	157261	23537272	23545497	jacalin-like lectin domain containing protein, expressed	AT1G61480.1	0	S-locus lectin protein kinase family protein
LOC_Os11g38990	Chr11	23380011	0.00111851	167544	23212467	23217469	peptidyl-prolyl cis-trans isomerase, putative, expressed	AT1G26940.1	0	Cyclophilin-like peptidyl-prolyl cis-trans isomerase family protein
LOC_Os11g39540	Chr11	23380011	0.00111851	173549	23553560	23558464	14-3-3 protein, putative, expressed	AT1G26480.1	GF14 IOTA,GRF12	general regulatory factor 12
LOC_Os11g39550	Chr11	23380011	0.00111851	185225	23565236	23575489	Leucine Rich Repeat family protein, expressed	AT3G46530.1	RPP13	NB-ARC domain-containing disease resistance protein
LOC_Os11g38980	Chr11	23380011	0.00111851	185242	23194769	23197394	F-box/Kelch-repeat protein, putative, expressed	AT1G14330.1	0	Galactose oxidase/kelch repeat superfamily protein
LOC_Os11g38970	Chr11	23380011	0.00111851	190479	23189532	23190792	expressed protein	0	0	0
LOC_Os11g38959	Chr11	23380011	0.00111851	195564	23184447	23187634	40S ribosomal protein S9-2, putative, expressed	AT5G39850.1	0	Ribosomal protein S4
LOC_Os11g39568	Chr11	23380011	0.00111851	198827	23578838	23581592	expressed protein	AT1G77680.1	0	Ribonuclease II/R family protein
LOC_Os11g39618	Chr11	23380011	0.00111851	198827	23578838	23581592	expressed protein	AT1G77680.1	0	Ribonuclease II/R family protein
LOC_Os05g10770	Chr5	5944790	0.00110235	4653	5940137	5946866	transcription factor jumonji, putative, expressed	AT1G08620.1	PKDM7D	Transcription factor jumonji (jmj) family protein / zinc finger (C5HC2 type) family protein	JMJ703	10.1073/pnas.1217020110
LOC_Os05g10670	Chr5	5944790	0.00110235	98745	5846045	5848291	zinc finger CCCH type family protein, putative, expressed	AT2G19810.1	0	CCCH-type zinc finger family protein	OsTZF1	10.1104/pp.112.205385
LOC_Os05g10780	Chr5	5944790	0.00110235	9761	5954551	5956246	aminotransferase, classes I and II, domain containing protein, expressed	AT4G26200.1	ACS7,ATACS7	1-amino-cyclopropane-1-carboxylate synthase 7
LOC_Os05g10790	Chr5	5944790	0.00110235	16205	5960995	5962829	expressed protein	0	0	0
LOC_Os05g10754	Chr5	5944790	0.00110235	17282	5927508	5929954	expressed protein	0	0	0
LOC_Os05g10800	Chr5	5944790	0.00110235	20065	5964855	5966406	expressed protein	0	0	0
LOC_Os05g10750	Chr5	5944790	0.00110235	20541	5924249	5924866	expressed protein	0	0	0
LOC_Os05g10810	Chr5	5944790	0.00110235	27144	5971934	5978733	O-acyltransferase, putative, expressed	AT2G19450.1	ABX45,AS11,ATDGAT,DGAT1,RDS1,TAG1	membrane bound O-acyl transferase (MBOAT) family protein
LOC_Os05g10740	Chr5	5944790	0.00110235	31118	5913672	5916933	pollen-specific protein SF21, putative, expressed	AT5G56750.1	NDL1	N-MYC downregulated-like 1
LOC_Os05g10730	Chr5	5944790	0.00110235	36897	5907893	5915297	ABC transporter, ATP-binding protein, putative, expressed	AT3G21250.2	ATMRP6,MRP6	multidrug resistance-associated protein 6
LOC_Os05g10720	Chr5	5944790	0.00110235	39374	5905416	5905799	retrotransposon protein, putative, unclassified, expressed	0	0	0
LOC_Os05g10820	Chr5	5944790	0.00110235	39937	5984727	5985020	hypothetical protein	0	0	0
LOC_Os05g10830	Chr5	5944790	0.00110235	41224	5986014	5987023	proteophosphoglycan ppg4, putative, expressed	AT5G39150.1	0	RmlC-like cupins superfamily protein
LOC_Os05g10710	Chr5	5944790	0.00110235	50820	5893970	5896768	retrotransposon protein, putative, unclassified, expressed	0	0	0
LOC_Os05g10840	Chr5	5944790	0.00110235	51848	5996638	6000601	calmodulin-binding protein, putative, expressed	AT4G33050.3	EDA39	calmodulin-binding family protein
LOC_Os05g10700	Chr5	5944790	0.00110235	57638	5887152	5892340	retrotransposon protein, putative, unclassified, expressed	0	0	0
LOC_Os05g10850	Chr5	5944790	0.00110235	64930	6009720	6010231	expressed protein	0	0	0
LOC_Os05g10860	Chr5	5944790	0.00110235	70243	6015033	6017058	expressed protein	0	0	0
LOC_Os05g10690	Chr5	5944790	0.00110235	74621	5870169	5873986	Myb transcription factor, putative, expressed	AT5G47390.1	0	myb-like transcription factor family protein
LOC_Os05g10870	Chr5	5944790	0.00110235	75414	6020204	6026217	retrotransposon protein, putative, unclassified, expressed	0	0	0
LOC_Os05g10880	Chr5	5944790	0.00110235	81883	6026673	6027300	retrotransposon protein, putative, unclassified	0	0	0
LOC_Os05g10680	Chr5	5944790	0.00110235	88483	5856307	5856783	expressed protein	0	0	0
LOC_Os05g10890	Chr5	5944790	0.00110235	89408	6034198	6039237	retrotransposon protein, putative, unclassified, expressed	0	0	0
LOC_Os05g10900	Chr5	5944790	0.00110235	101308	6046098	6048505	plant protein of unknown function domain containing protein, expressed	AT3G50120.1	0	Plant protein of unknown function (DUF247)
LOC_Os05g10910	Chr5	5944790	0.00110235	105352	6050142	6050949	expressed protein	0	0	0
LOC_Os05g10920	Chr5	5944790	0.00110235	112575	6057365	6060278	plant protein of unknown function domain containing protein, expressed	AT3G50170.1	0	Plant protein of unknown function (DUF247)
LOC_Os05g10660	Chr5	5944790	0.00110235	113272	5831518	5834831	transposon protein, putative, CACTA, En/Spm sub-class, expressed	0	0	0
LOC_Os05g10650	Chr5	5944790	0.00110235	131525	5813265	5815545	6-phosphofructokinase, putative, expressed	AT4G26270.1	PFK3	phosphofructokinase 3
LOC_Os05g10930	Chr5	5944790	0.00110235	141303	6086093	6087029	OsGrx_C15 - glutaredoxin subgroup III, expressed	AT5G11930.1	0	Thioredoxin superfamily protein
LOC_Os05g10940	Chr5	5944790	0.00110235	146011	6090801	6094142	metal cation transporter, putative, expressed	AT1G10970.1	ATZIP4,ZIP4	zinc transporter 4 precursor
LOC_Os05g10640	Chr5	5944790	0.00110235	146406	5798384	5800714	hAT dimerisation domain-containing protein, putative, expressed	AT1G19260.1	0	TTF-type zinc finger protein with HAT dimerisation domain
LOC_Os05g10630	Chr5	5944790	0.00110235	152993	5791797	5797299	O-sialoglycoprotein endopeptidase, putative, expressed	AT4G22720.1	0	Actin-like ATPase superfamily protein
LOC_Os05g10625	Chr5	5944790	0.00110235	154573	5790217	5791479	expressed protein	0	0	0
LOC_Os05g10620	Chr5	5944790	0.00110235	160649	5784141	5789560	no apical meristem protein, putative, expressed	AT4G29230.1	anac075,NAC075	NAC domain containing protein 75
LOC_Os05g10610	Chr5	5944790	0.00110235	164541	5780249	5782465	retrotransposon protein, putative, Ty3-gypsy subclass, expressed	0	0	0
LOC_Os05g10600	Chr5	5944790	0.00110235	168055	5776735	5777157	expressed protein	0	0	0
LOC_Os05g10950	Chr5	5944790	0.00110235	169761	6114551	6115453	retrotransposon protein, putative, Ty3-gypsy subclass	0	0	0
LOC_Os05g10960	Chr5	5944790	0.00110235	170913	6115703	6120268	retrotransposon protein, putative, Ty3-gypsy subclass, expressed	0	0	0
LOC_Os05g10970	Chr5	5944790	0.00110235	178333	6123123	6128277	retrotransposon protein, putative, unclassified	0	0	0
LOC_Os05g10590	Chr5	5944790	0.00110235	181017	5763773	5767497	expressed protein	0	0	0
LOC_Os05g10580	Chr5	5944790	0.00110235	188286	5756504	5760603	cullin family domain containing protein, putative, expressed	AT4G02570.1	ATCUL1,AXR6,CUL1	cullin 1
LOC_Os05g10980	Chr5	5944790	0.00110235	188947	6133737	6136477	REX1 DNA Repair family protein, expressed	AT1G12400.1	0	Nucleotide excision repair, TFIIH, subunit TTDA
LOC_Os05g10570	Chr5	5944790	0.00110235	195192	5749598	5751023	expressed protein	0	0	0
LOC_Os05g10560	Chr5	5944790	0.00110235	197445	5747345	5747866	expressed protein	0	0	0
LOC_Os05g10770	Chr5	5941040	0.00110232	903	5940137	5946866	transcription factor jumonji, putative, expressed	AT1G08620.1	PKDM7D	Transcription factor jumonji (jmj) family protein / zinc finger (C5HC2 type) family protein	JMJ703	10.1073/pnas.1217020110
LOC_Os05g10670	Chr5	5941040	0.00110232	94995	5846045	5848291	zinc finger CCCH type family protein, putative, expressed	AT2G19810.1	0	CCCH-type zinc finger family protein	OsTZF1	10.1104/pp.112.205385
LOC_Os05g10780	Chr5	5941040	0.00110232	13511	5954551	5956246	aminotransferase, classes I and II, domain containing protein, expressed	AT4G26200.1	ACS7,ATACS7	1-amino-cyclopropane-1-carboxylate synthase 7
LOC_Os05g10754	Chr5	5941040	0.00110232	13532	5927508	5929954	expressed protein	0	0	0
LOC_Os05g10750	Chr5	5941040	0.00110232	16791	5924249	5924866	expressed protein	0	0	0
LOC_Os05g10790	Chr5	5941040	0.00110232	19955	5960995	5962829	expressed protein	0	0	0
LOC_Os05g10800	Chr5	5941040	0.00110232	23815	5964855	5966406	expressed protein	0	0	0
LOC_Os05g10740	Chr5	5941040	0.00110232	27368	5913672	5916933	pollen-specific protein SF21, putative, expressed	AT5G56750.1	NDL1	N-MYC downregulated-like 1
LOC_Os05g10810	Chr5	5941040	0.00110232	30894	5971934	5978733	O-acyltransferase, putative, expressed	AT2G19450.1	ABX45,AS11,ATDGAT,DGAT1,RDS1,TAG1	membrane bound O-acyl transferase (MBOAT) family protein
LOC_Os05g10730	Chr5	5941040	0.00110232	33147	5907893	5915297	ABC transporter, ATP-binding protein, putative, expressed	AT3G21250.2	ATMRP6,MRP6	multidrug resistance-associated protein 6
LOC_Os05g10720	Chr5	5941040	0.00110232	35624	5905416	5905799	retrotransposon protein, putative, unclassified, expressed	0	0	0
LOC_Os05g10820	Chr5	5941040	0.00110232	43687	5984727	5985020	hypothetical protein	0	0	0
LOC_Os05g10830	Chr5	5941040	0.00110232	44974	5986014	5987023	proteophosphoglycan ppg4, putative, expressed	AT5G39150.1	0	RmlC-like cupins superfamily protein
LOC_Os05g10710	Chr5	5941040	0.00110232	47070	5893970	5896768	retrotransposon protein, putative, unclassified, expressed	0	0	0
LOC_Os05g10700	Chr5	5941040	0.00110232	53888	5887152	5892340	retrotransposon protein, putative, unclassified, expressed	0	0	0
LOC_Os05g10840	Chr5	5941040	0.00110232	55598	5996638	6000601	calmodulin-binding protein, putative, expressed	AT4G33050.3	EDA39	calmodulin-binding family protein
LOC_Os05g10850	Chr5	5941040	0.00110232	68680	6009720	6010231	expressed protein	0	0	0
LOC_Os05g10690	Chr5	5941040	0.00110232	70871	5870169	5873986	Myb transcription factor, putative, expressed	AT5G47390.1	0	myb-like transcription factor family protein
LOC_Os05g10860	Chr5	5941040	0.00110232	73993	6015033	6017058	expressed protein	0	0	0
LOC_Os05g10870	Chr5	5941040	0.00110232	79164	6020204	6026217	retrotransposon protein, putative, unclassified, expressed	0	0	0
LOC_Os05g10680	Chr5	5941040	0.00110232	84733	5856307	5856783	expressed protein	0	0	0
LOC_Os05g10880	Chr5	5941040	0.00110232	85633	6026673	6027300	retrotransposon protein, putative, unclassified	0	0	0
LOC_Os05g10890	Chr5	5941040	0.00110232	93158	6034198	6039237	retrotransposon protein, putative, unclassified, expressed	0	0	0
LOC_Os05g10900	Chr5	5941040	0.00110232	105058	6046098	6048505	plant protein of unknown function domain containing protein, expressed	AT3G50120.1	0	Plant protein of unknown function (DUF247)
LOC_Os05g10910	Chr5	5941040	0.00110232	109102	6050142	6050949	expressed protein	0	0	0
LOC_Os05g10660	Chr5	5941040	0.00110232	109522	5831518	5834831	transposon protein, putative, CACTA, En/Spm sub-class, expressed	0	0	0
LOC_Os05g10920	Chr5	5941040	0.00110232	116325	6057365	6060278	plant protein of unknown function domain containing protein, expressed	AT3G50170.1	0	Plant protein of unknown function (DUF247)
LOC_Os05g10650	Chr5	5941040	0.00110232	127775	5813265	5815545	6-phosphofructokinase, putative, expressed	AT4G26270.1	PFK3	phosphofructokinase 3
LOC_Os05g10640	Chr5	5941040	0.00110232	142656	5798384	5800714	hAT dimerisation domain-containing protein, putative, expressed	AT1G19260.1	0	TTF-type zinc finger protein with HAT dimerisation domain
LOC_Os05g10930	Chr5	5941040	0.00110232	145053	6086093	6087029	OsGrx_C15 - glutaredoxin subgroup III, expressed	AT5G11930.1	0	Thioredoxin superfamily protein
LOC_Os05g10630	Chr5	5941040	0.00110232	149243	5791797	5797299	O-sialoglycoprotein endopeptidase, putative, expressed	AT4G22720.1	0	Actin-like ATPase superfamily protein
LOC_Os05g10940	Chr5	5941040	0.00110232	149761	6090801	6094142	metal cation transporter, putative, expressed	AT1G10970.1	ATZIP4,ZIP4	zinc transporter 4 precursor
LOC_Os05g10625	Chr5	5941040	0.00110232	150823	5790217	5791479	expressed protein	0	0	0
LOC_Os05g10620	Chr5	5941040	0.00110232	156899	5784141	5789560	no apical meristem protein, putative, expressed	AT4G29230.1	anac075,NAC075	NAC domain containing protein 75
LOC_Os05g10610	Chr5	5941040	0.00110232	160791	5780249	5782465	retrotransposon protein, putative, Ty3-gypsy subclass, expressed	0	0	0
LOC_Os05g10600	Chr5	5941040	0.00110232	164305	5776735	5777157	expressed protein	0	0	0
LOC_Os05g10950	Chr5	5941040	0.00110232	173511	6114551	6115453	retrotransposon protein, putative, Ty3-gypsy subclass	0	0	0
LOC_Os05g10960	Chr5	5941040	0.00110232	174663	6115703	6120268	retrotransposon protein, putative, Ty3-gypsy subclass, expressed	0	0	0
LOC_Os05g10590	Chr5	5941040	0.00110232	177267	5763773	5767497	expressed protein	0	0	0
LOC_Os05g10970	Chr5	5941040	0.00110232	182083	6123123	6128277	retrotransposon protein, putative, unclassified	0	0	0
LOC_Os05g10580	Chr5	5941040	0.00110232	184536	5756504	5760603	cullin family domain containing protein, putative, expressed	AT4G02570.1	ATCUL1,AXR6,CUL1	cullin 1
LOC_Os05g10570	Chr5	5941040	0.00110232	191442	5749598	5751023	expressed protein	0	0	0
LOC_Os05g10980	Chr5	5941040	0.00110232	192697	6133737	6136477	REX1 DNA Repair family protein, expressed	AT1G12400.1	0	Nucleotide excision repair, TFIIH, subunit TTDA
LOC_Os05g10560	Chr5	5941040	0.00110232	193695	5747345	5747866	expressed protein	0	0	0
LOC_Os05g10550	Chr5	5941040	0.00110232	199550	5741490	5742747	expressed protein	0	0	0
LOC_Os05g09500	Chr5	5343859	0.00108105	6664	5337195	5341210	hexokinase, putative, expressed	AT4G29130.1	ATHXK1,GIN2,HXK1	hexokinase 1
LOC_Os05g09510	Chr5	5343859	0.00108105	8111	5351970	5353052	hypothetical protein	0	0	0
LOC_Os05g09490	Chr5	5343859	0.00108105	10133	5333726	5336905	peptidase, T1 family, putative, expressed	AT3G27430.2	PBB1	N-terminal nucleophile aminohydrolases (Ntn hydrolases) superfamily protein
LOC_Os05g09480	Chr5	5343859	0.00108105	14278	5329581	5331490	OsIAA16 - Auxin-responsive Aux/IAA gene family member, expressed	AT3G16500.1	IAA26,PAP1	phytochrome-associated protein 1
LOC_Os05g09520	Chr5	5343859	0.00108105	21263	5365122	5366701	IQ calmodulin-binding motif family protein, expressed	AT3G16490.1	IQD26	IQ-domain 26
LOC_Os05g09470	Chr5	5343859	0.00108105	24594	5319265	5321928	hypothetical protein	0	0	0
LOC_Os05g09460	Chr5	5343859	0.00108105	34178	5309681	5311945	hypothetical protein	0	0	0
LOC_Os05g09450	Chr5	5343859	0.00108105	41950	5301909	5303336	hypothetical protein	0	0	0
LOC_Os05g09530	Chr5	5343859	0.00108105	44595	5388454	5390458	expressed protein	AT1G05840.1	0	Eukaryotic aspartyl protease family protein
LOC_Os05g09540	Chr5	5343859	0.00108105	47662	5391521	5392195	expressed protein	0	0	0
LOC_Os05g09440	Chr5	5343859	0.00108105	50304	5293555	5297419	NADP-dependent malic enzyme, chloroplast precursor, putative, expressed	AT5G25880.1	ATNADP-ME3,NADP-ME3	NADP-malic enzyme 3
LOC_Os05g09550	Chr5	5343859	0.00108105	50477	5394336	5398141	Der1-like family domain containing protein, expressed	AT4G29330.1	DER1	DERLIN-1
LOC_Os05g09430	Chr5	5343859	0.00108105	51285	5292574	5293332	expressed protein	0	0	0
LOC_Os05g09420	Chr5	5343859	0.00108105	57136	5286723	5288907	hypothetical protein	0	0	0
LOC_Os05g09570	Chr5	5343859	0.00108105	61634	5405493	5409916	transposon protein, putative, Ac/Ds sub-class	0	0	0
LOC_Os05g09410	Chr5	5343859	0.00108105	65661	5278198	5280638	histidine-containing phosphotransfer protein 4, putative, expressed	AT3G16360.2	AHP4	HPT phosphotransmitter 4
LOC_Os05g09400	Chr5	5343859	0.00108105	69660	5274199	5277765	30S ribosomal protein S31, chloroplast precursor, putative, expressed	AT2G38140.1	PSRP4	plastid-specific ribosomal protein 4
LOC_Os05g09580	Chr5	5343859	0.00108105	71078	5414937	5415206	expressed protein	0	0	0
LOC_Os05g09590	Chr5	5343859	0.00108105	73291	5417150	5417753	expressed protein	0	0	0
LOC_Os05g09600	Chr5	5343859	0.00108105	75408	5419267	5420744	GA11916-PA, putative, expressed	AT5G19570.1	0	0
LOC_Os05g09380	Chr5	5343859	0.00108105	76923	5266936	5270781	AR791, putative, expressed	AT1G52080.1	AR791	actin binding protein family
LOC_Os05g09620	Chr5	5343859	0.00108105	80447	5424306	5433090	SCC3, putative, expressed	AT2G47980.1	ATSCC3,SCC3	sister-chromatid cohesion protein 3
LOC_Os05g09370	Chr5	5343859	0.00108105	89613	5254246	5262152	kinase, pfkB family, putative, expressed	AT1G49350.1	0	pfkB-like carbohydrate kinase family protein
LOC_Os05g09630	Chr5	5343859	0.00108105	93202	5437061	5445212	homeobox domain containing protein, expressed	AT4G03090.2	0	sequence-specific DNA binding;sequence-specific DNA binding transcription factors
LOC_Os05g09640	Chr5	5343859	0.00108105	103012	5446871	5448079	uncharacterized protein At4g06744 precursor, putative, expressed	AT4G29240.1	0	Leucine-rich repeat (LRR) family protein
LOC_Os05g09360	Chr5	5343859	0.00108105	105603	5238256	5250036	glycine-rich protein, putative, expressed	AT5G11700.2	0	0
LOC_Os05g09650	Chr5	5343859	0.00108105	106245	5450104	5451973	ubiquinone biosynthesis protein COQ4, putative, expressed	AT2G03690.1	0	coenzyme Q biosynthesis Coq4 family protein / ubiquinone biosynthesis Coq4 family protein
LOC_Os05g09660	Chr5	5343859	0.00108105	111823	5455682	5461653	HAD superfamily phosphatase, putative, expressed	AT4G29260.1	0	HAD superfamily, subfamily IIIB acid phosphatase
LOC_Os05g09350	Chr5	5343859	0.00108105	116611	5227248	5227962	expressed protein	0	0	0
LOC_Os05g09670	Chr5	5343859	0.00108105	118475	5462334	5463074	expressed protein	0	0	0
LOC_Os05g09680	Chr5	5343859	0.00108105	121460	5465319	5468644	acid phosphatase family, putative, expressed	AT5G24780.1	ATVSP1,VSP1	vegetative storage protein 1
LOC_Os05g09340	Chr5	5343859	0.00108105	126207	5217652	5221338	transposon protein, putative, CACTA, En/Spm sub-class	0	0	0
LOC_Os05g09700	Chr5	5343859	0.00108105	126946	5470805	5471011	expressed protein	AT3G15630.1	0	0
LOC_Os05g09704	Chr5	5343859	0.00108105	128830	5472689	5474678	HAD superfamily phosphatase, putative, expressed	AT5G51260.1	0	HAD superfamily, subfamily IIIB acid phosphatase
LOC_Os05g09330	Chr5	5343859	0.00108105	135349	5208510	5215968	transposon protein, putative, CACTA, En/Spm sub-class	0	0	0
LOC_Os05g09708	Chr5	5343859	0.00108105	137349	5481208	5482753	expressed protein	0	0	0
LOC_Os05g09320	Chr5	5343859	0.00108105	139773	5204086	5207581	transposon protein, putative, CACTA, En/Spm sub-class, expressed	0	0	0
LOC_Os05g09310	Chr5	5343859	0.00108105	140802	5203057	5203356	expressed protein	0	0	0
LOC_Os05g09300	Chr5	5343859	0.00108105	146812	5197047	5201863	transposon protein, putative, CACTA, En/Spm sub-class, expressed	0	0	0
LOC_Os05g09716	Chr5	5343859	0.00108105	147508	5491367	5495289	transposon protein, putative, CACTA, En/Spm sub-class, expressed	0	0	0
LOC_Os05g09290	Chr5	5343859	0.00108105	153811	5190048	5190398	expressed protein	0	0	0
LOC_Os05g09280	Chr5	5343859	0.00108105	156102	5187757	5189754	AGAP006957-PA, putative, expressed	AT5G12010.1	0	0
LOC_Os05g09720	Chr5	5343859	0.00108105	158911	5502770	5506548	expressed protein	0	0	0
LOC_Os05g09724	Chr5	5343859	0.00108105	164537	5508396	5510290	HAD superfamily phosphatase, putative, expressed	AT4G25150.1	0	HAD superfamily, subfamily IIIB acid phosphatase
LOC_Os05g09728	Chr5	5343859	0.00108105	168020	5511879	5512895	expressed protein	0	0	0
LOC_Os05g09270	Chr5	5343859	0.00108105	169470	5174389	5175614	retrotransposon protein, putative, Ty1-copia subclass	0	0	0
LOC_Os05g09260	Chr5	5343859	0.00108105	170535	5173324	5174154	retrotransposon protein, putative, unclassified	0	0	0
LOC_Os05g09732	Chr5	5343859	0.00108105	172235	5516094	5516387	acid phosphatase family, putative, expressed	AT4G25150.1	0	HAD superfamily, subfamily IIIB acid phosphatase
LOC_Os05g09250	Chr5	5343859	0.00108105	173153	5170706	5171800	retrotransposon protein, putative, unclassified, expressed	0	0	0
LOC_Os05g09736	Chr5	5343859	0.00108105	176584	5520443	5526350	retrotransposon protein, putative, Ty1-copia subclass, expressed	0	0	0
LOC_Os05g09240	Chr5	5343859	0.00108105	182257	5161602	5162372	AGAP006957-PA, putative, expressed	AT4G29780.1	0	0
LOC_Os05g09230	Chr5	5343859	0.00108105	186370	5157489	5160847	transposon protein, putative, CACTA, En/Spm sub-class, expressed	0	0	0
LOC_Os05g09740	Chr5	5343859	0.00108105	190669	5534528	5536110	HAD superfamily phosphatase, putative, expressed	AT4G25150.1	0	HAD superfamily, subfamily IIIB acid phosphatase
LOC_Os05g09220	Chr5	5343859	0.00108105	191782	5152077	5154824	transposon protein, putative, CACTA, En/Spm sub-class, expressed	0	0	0
LOC_Os05g09210	Chr5	5343859	0.00108105	193932	5149927	5150784	expressed protein	AT4G29780.1	0	0
LOC_Os11g08210	Chr11	4251303	0.0010694	47846	4299149	4301783	no apical meristem protein, putative, expressed	AT5G08790.1	anac081,ATAF2	NAC (No Apical Meristem) domain transcriptional regulator superfamily protein	OsNAC5	10.1007/s00425-011-1403-2
LOC_Os11g07980	Chr11	4251303	0.0010694	101216	4150087	4154740	ion channel nompc, putative, expressed	AT3G54070.1	0	Ankyrin repeat family protein	OsPIANK1	10.1371/journal.pone.0059699
LOC_Os11g08110	Chr11	4251303	0.0010694	1141	4252444	4255947	expressed protein	0	0	0
LOC_Os11g08100	Chr11	4251303	0.0010694	4004	4247299	4252006	eukaryotic aspartyl protease domain containing protein, expressed	AT4G33490.2	0	Eukaryotic aspartyl protease family protein
LOC_Os11g08120	Chr11	4251303	0.0010694	11605	4262908	4265304	Os11bglu37 - GH1 pseudogene, expressed	AT5G24550.1	BGLU32	beta glucosidase 32
LOC_Os11g08090	Chr11	4251303	0.0010694	17843	4233460	4243344	expressed protein	AT1G77460.1	0	Armadillo/beta-catenin-like repeat ; C2 calcium/lipid-binding domain (CaLB) protein
LOC_Os11g08130	Chr11	4251303	0.0010694	18150	4269453	4270160	retrotransposon protein, putative, Ty3-gypsy subclass	0	0	0
LOC_Os11g08140	Chr11	4251303	0.0010694	20845	4272148	4273387	retrotransposon protein, putative, Ty3-gypsy subclass	0	0	0
LOC_Os11g08150	Chr11	4251303	0.0010694	23017	4274320	4278830	retrotransposon protein, putative, Ty3-gypsy subclass, expressed	0	0	0
LOC_Os11g08080	Chr11	4251303	0.0010694	30474	4220829	4229473	SWIRM domain containing protein, expressed	AT1G21700.1	ATSWI3C,CHB4,SWI3C	SWITCH/sucrose nonfermenting 3C
LOC_Os11g08160	Chr11	4251303	0.0010694	31360	4282663	4283119	transposon protein, putative, unclassified, expressed	0	0	0
LOC_Os11g08170	Chr11	4251303	0.0010694	33809	4285112	4285498	DEFL45 - Defensin and Defensin-like DEFL family, expressed	0	0	0
LOC_Os11g08180	Chr11	4251303	0.0010694	36625	4287928	4288353	aspartic proteinase Asp1 precursor, putative, expressed	AT4G33490.2	0	Eukaryotic aspartyl protease family protein
LOC_Os11g08190	Chr11	4251303	0.0010694	37672	4288975	4291261	aspartic proteinase Asp1 precursor, putative, expressed	AT4G33490.2	0	Eukaryotic aspartyl protease family protein
LOC_Os11g08070	Chr11	4251303	0.0010694	39134	4212169	4214029	ankyrin repeat family protein, putative, expressed	0	0	0
LOC_Os11g08060	Chr11	4251303	0.0010694	43273	4208030	4210981	retrotransposon protein, putative, Ty3-gypsy subclass, expressed	0	0	0
LOC_Os11g08200	Chr11	4251303	0.0010694	43855	4295158	4297681	eukaryotic aspartyl protease domain containing protein, expressed	AT4G33490.2	0	Eukaryotic aspartyl protease family protein
LOC_Os11g08220	Chr11	4251303	0.0010694	63740	4315043	4315616	DEFL28 - Defensin and Defensin-like DEFL family, expressed	0	0	0
LOC_Os11g08050	Chr11	4251303	0.0010694	67111	4184192	4192034	expressed protein	AT4G03500.1	0	Ankyrin repeat family protein
LOC_Os11g08225	Chr11	4251303	0.0010694	67451	4318754	4322360	expressed protein	0	0	0
LOC_Os11g08230	Chr11	4251303	0.0010694	67893	4319196	4325545	DEFL46 - Defensin and Defensin-like DEFL family, expressed	0	0	0
LOC_Os11g08040	Chr11	4251303	0.0010694	68694	4182609	4183800	retrotransposon protein, putative, unclassified, expressed	0	0	0
LOC_Os11g08235	Chr11	4251303	0.0010694	73838	4325141	4325584	expressed protein	0	0	0
LOC_Os11g08240	Chr11	4251303	0.0010694	74735	4326038	4326364	DEFL29 - Defensin and Defensin-like DEFL family, expressed	0	0	0
LOC_Os11g08250	Chr11	4251303	0.0010694	76466	4327769	4328098	DEFL30 - Defensin and Defensin-like DEFL family, expressed	0	0	0
LOC_Os11g08260	Chr11	4251303	0.0010694	78761	4330064	4330414	DEFL31 - Defensin and Defensin-like DEFL family, expressed	0	0	0
LOC_Os11g08020	Chr11	4251303	0.0010694	83117	4168186	4175166	ankyrin repeat family protein, putative, expressed	0	0	0
LOC_Os11g08265	Chr11	4251303	0.0010694	83157	4334460	4334774	expressed protein	0	0	0
LOC_Os11g08270	Chr11	4251303	0.0010694	85191	4336494	4337008	DEFL32 - Defensin and Defensin-like DEFL family, expressed	0	0	0
LOC_Os11g08280	Chr11	4251303	0.0010694	91174	4342477	4342815	DEFL33 - Defensin and Defensin-like DEFL family, expressed	0	0	0
LOC_Os11g08000	Chr11	4251303	0.0010694	92057	4159246	4161221	hypothetical protein	0	0	0
LOC_Os11g08285	Chr11	4251303	0.0010694	94550	4345853	4346236	expressed protein	0	0	0
LOC_Os11g07970	Chr11	4251303	0.0010694	116974	4134329	4140479	OsFBW2 - F-box domain and WD40 repeat containing protein, expressed	AT3G52030.2	0	F-box family protein with WD40/YVTN repeat doamin
LOC_Os11g08290	Chr11	4251303	0.0010694	122349	4373652	4373969	expressed protein	0	0	0
LOC_Os11g07960	Chr11	4251303	0.0010694	122774	4128529	4130571	transferase family protein, putative, expressed	AT5G48930.1	HCT	hydroxycinnamoyl-CoA shikimate/quinate hydroxycinnamoyl transferase
LOC_Os11g08300	Chr11	4251303	0.0010694	123978	4375281	4380044	aldehyde dehydrogenase, putative, expressed	AT1G44170.1	ALDH3H1,ALDH4	aldehyde dehydrogenase 3H1
LOC_Os11g07950	Chr11	4251303	0.0010694	128903	4122400	4123528	expressed protein	AT1G77400.1	0	0
LOC_Os11g08314	Chr11	4251303	0.0010694	129482	4380785	4387947	methyltransferase, putative, expressed	AT5G64030.1	0	S-adenosyl-L-methionine-dependent methyltransferases superfamily protein
LOC_Os11g08330	Chr11	4251303	0.0010694	136157	4387460	4397808	POLD1 - Putative DNA polymerase delta catalytic subunit, expressed	AT5G63960.1	EMB2780	DNA binding;nucleotide binding;nucleic acid binding;DNA-directed DNA polymerases;DNA-directed DNA polymerases
LOC_Os11g07940	Chr11	4251303	0.0010694	148336	4102967	4110192	expressed protein	0	0	0
LOC_Os11g08340	Chr11	4251303	0.0010694	150189	4401492	4403522	OsGH3.12 - Probable indole-3-acetic acid-amido synthetase, expressed	AT2G46370.4	FIN219,JAR1	Auxin-responsive GH3 family protein
LOC_Os11g07930	Chr11	4251303	0.0010694	153683	4097620	4101508	oxidoreductase, short chain dehydrogenase/reductase family domain containing family, expressed	AT4G23430.2	0	NAD(P)-binding Rossmann-fold superfamily protein
LOC_Os11g07922	Chr11	4251303	0.0010694	156738	4094565	4097161	short chain dehydrogenase/reductase protein, putative, expressed	AT4G23430.2	0	NAD(P)-binding Rossmann-fold superfamily protein
LOC_Os11g08350	Chr11	4251303	0.0010694	157276	4408579	4409130	expressed protein	0	0	0
LOC_Os11g08360	Chr11	4251303	0.0010694	158299	4409602	4410033	expressed protein	0	0	0
LOC_Os11g07916	Chr11	4251303	0.0010694	160133	4091170	4093669	nifU, putative, expressed	AT5G49940.1	ATCNFU2,NFU2	NIFU-like protein 2
LOC_Os11g08370	Chr11	4251303	0.0010694	161937	4413240	4415870	transporter, major facilitator family, putative, expressed	AT5G44370.1	PHT4;6	phosphate transporter 4;6
LOC_Os11g08380	Chr11	4251303	0.0010694	164607	4415910	4418435	1-aminocyclopropane-1-carboxylate oxidase, putative, expressed	AT1G77330.1	0	2-oxoglutarate (2OG) and Fe(II)-dependent oxygenase superfamily protein
LOC_Os11g07912	Chr11	4251303	0.0010694	165171	4086132	4090752	MLO domain containing protein, putative, expressed	AT1G11000.1	ATMLO4,MLO4	Seven transmembrane MLO family protein
LOC_Os11g07911	Chr11	4251303	0.0010694	167272	4084031	4084731	expressed protein	0	0	0
LOC_Os11g08390	Chr11	4251303	0.0010694	170520	4421823	4423368	retrotransposon protein, putative, unclassified, expressed	0	0	0
LOC_Os11g07910	Chr11	4251303	0.0010694	174398	4076905	4083474	transmembrane 9 superfamily member, putative, expressed	AT1G10950.1	AtTMN1,TMN1	transmembrane nine 1
LOC_Os11g08400	Chr11	4251303	0.0010694	176662	4427965	4431444	expressed protein	AT2G37670.1	0	Transducin/WD40 repeat-like superfamily protein
LOC_Os11g07900	Chr11	4251303	0.0010694	179369	4071934	4074164	hypothetical protein	0	0	0
LOC_Os11g08410	Chr11	4251303	0.0010694	181473	4432776	4434071	GATA zinc finger domain containing protein, expressed	AT5G66320.1	GATA5	GATA transcription factor 5
LOC_Os11g08420	Chr11	4251303	0.0010694	186751	4438054	4440111	expressed protein	0	0	0
LOC_Os11g08430	Chr11	4251303	0.0010694	189498	4440801	4441352	expressed protein	AT5G41770.1	0	crooked neck protein, putative / cell cycle protein, putative
LOC_Os11g08440	Chr11	4251303	0.0010694	191861	4443164	4446466	DnaK family protein, putative, expressed	AT3G12580.1	ATHSP70,HSP70	heat shock protein 70
LOC_Os11g46160	Chr11	4251303	0.0010694	192857	4058446	4060653	transposon protein, putative, CACTA, En/Spm sub-class, expressed	0	0	0
LOC_Os11g08445	Chr11	4251303	0.0010694	197339	4448642	4452224	DnaK family protein, putative, expressed	AT3G12580.1	ATHSP70,HSP70	heat shock protein 70
LOC_Os11g07890	Chr11	4251303	0.0010694	201722	4049581	4060653	transposon protein, putative, CACTA, En/Spm sub-class, expressed	0	0	0
LOC_Os11g46230	Chr11	27913388	0.00106041	78344	27991732	27997070	tetratricopeptide repeat domain containing protein, expressed	AT2G43040.1	NPG1	tetratricopeptide repeat (TPR)-containing protein	OsPCBP	10.1007/s12374-011-9184-5
LOC_Os11g46210	Chr11	27913388	0.00106041	71309	27984697	27989134	NB-ARC domain containing protein, expressed	AT3G07040.1	RPM1,RPS3	NB-ARC domain-containing disease resistance protein	Pik-p	10.1007/s00122-010-1506-3
LOC_Os11g46070	Chr11	27913388	0.00106041	28795	27884593	27890936	MLA10, putative, expressed	AT3G07040.1	RPM1,RPS3	NB-ARC domain-containing disease resistance protein	Pik1	10.1111/j.1469-8137.2010.03462.x
LOC_Os11g46080	Chr11	27913388	0.00106041	19153	27894235	27901084	NB-ARC domain containing protein, expressed	AT3G07040.1	RPM1,RPS3	NB-ARC domain-containing disease resistance protein	Pik2	10.1111/j.1469-8137.2010.03462.x
LOC_Os11g46200	Chr11	27913388	0.00106041	64980	27978368	27983597	Leucine Rich Repeat family protein, expressed	AT3G07040.1	RPM1,RPS3	NB-ARC domain-containing disease resistance protein	Pikm	10.1534/genetics.108.095034
LOC_Os11g46120	Chr11	27913388	0.00106041	1864	27911524	27914393	expressed protein	0	0	0
LOC_Os11g46110	Chr11	27913388	0.00106041	3011	27910377	27910726	expressed protein	0	0	0
LOC_Os11g46100	Chr11	27913388	0.00106041	5927	27907461	27909044	NBS-LRR type disease resistance protein, putative, expressed	AT5G17680.1	0	disease resistance protein (TIR-NBS-LRR class), putative
LOC_Os11g46130	Chr11	27913388	0.00106041	6676	27920064	27921017	stripe rust resistance protein Yr10, putative, expressed	AT3G46730.1	0	NB-ARC domain-containing disease resistance protein
LOC_Os11g46090	Chr11	27913388	0.00106041	10472	27902916	27906860	retrotransposon protein, putative, Ty1-copia subclass, expressed	0	0	0
LOC_Os11g46140	Chr11	27913388	0.00106041	15343	27928731	27931045	stripe rust resistance protein Yr10, putative, expressed	AT3G50950.1	ZAR1	HOPZ-ACTIVATED RESISTANCE 1
LOC_Os11g46060	Chr11	27913388	0.00106041	30913	27882475	27882921	expressed protein	0	0	0
LOC_Os11g46150	Chr11	27913388	0.00106041	31906	27945294	27947159	expressed protein	0	0	0
LOC_Os11g46050	Chr11	27913388	0.00106041	42714	27870674	27871636	expressed protein	0	0	0
LOC_Os11g46040	Chr11	27913388	0.00106041	48841	27864547	27870027	retrotransposon protein, putative, Ty3-gypsy subclass, expressed	0	0	0
LOC_Os11g46030	Chr11	27913388	0.00106041	52712	27860676	27863583	retrotransposon protein, putative, unclassified, expressed	0	0	0
LOC_Os11g46180	Chr11	27913388	0.00106041	56380	27969768	27970133	transposon protein, putative, CACTA, En/Spm sub-class	0	0	0
LOC_Os11g46020	Chr11	27913388	0.00106041	57000	27856388	27858940	retrotransposon protein, putative, unclassified, expressed	0	0	0
LOC_Os11g46190	Chr11	27913388	0.00106041	58142	27971530	27974835	transposon protein, putative, CACTA, En/Spm sub-class, expressed	0	0	0
LOC_Os11g46010	Chr11	27913388	0.00106041	62896	27850492	27853464	retrotransposon protein, putative, unclassified, expressed	0	0	0
LOC_Os11g46000	Chr11	27913388	0.00106041	71875	27841513	27846793	von Willebrand factor type A domain containing protein, putative, expressed	AT3G54780.1	0	Zinc finger (C3HC4-type RING finger) family protein
LOC_Os11g46220	Chr11	27913388	0.00106041	77128	27990516	27991265	hypothetical protein	0	0	0
LOC_Os11g45990	Chr11	27913388	0.00106041	84767	27828621	27835246	von Willebrand factor type A domain containing protein, putative, expressed	AT2G38970.1	0	Zinc finger (C3HC4-type RING finger) family protein
LOC_Os11g46240	Chr11	27913388	0.00106041	84977	27998365	28005151	retrotransposon protein, putative, unclassified, expressed	0	0	0
LOC_Os11g46250	Chr11	27913388	0.00106041	92108	28005496	28013770	expressed protein	0	0	0
LOC_Os11g45980	Chr11	27913388	0.00106041	93079	27820309	27824920	NBS-LRR type disease resistance protein, putative, expressed	AT3G07040.1	RPM1,RPS3	NB-ARC domain-containing disease resistance protein
LOC_Os11g45970	Chr11	27913388	0.00106041	101137	27812251	27818431	NBS-LRR disease resistance protein, putative, expressed	AT3G46710.1	0	NB-ARC domain-containing disease resistance protein
LOC_Os11g46260	Chr11	27913388	0.00106041	103263	28016651	28019119	transposon protein, putative, unclassified	0	0	0
LOC_Os11g46270	Chr11	27913388	0.00106041	106024	28019412	28021769	retrotransposon protein, putative, Ty3-gypsy subclass, expressed	0	0	0
LOC_Os11g45960	Chr11	27913388	0.00106041	106482	27806906	27807244	expressed protein	0	0	0
LOC_Os11g46280	Chr11	27913388	0.00106041	108940	28022328	28023391	expressed protein	0	0	0
LOC_Os11g45950	Chr11	27913388	0.00106041	109211	27804177	27804967	NAC domain-containing protein 90, putative, expressed	AT5G22380.1	anac090,NAC090	NAC domain containing protein 90
LOC_Os11g46290	Chr11	27913388	0.00106041	112910	28026298	28029027	transposon protein, putative, unclassified, expressed	0	0	0
LOC_Os11g45940	Chr11	27913388	0.00106041	114255	27799133	27800295	expressed protein	0	0	0
LOC_Os11g46300	Chr11	27913388	0.00106041	117682	28031070	28032973	expressed protein	0	0	0
LOC_Os11g45930	Chr11	27913388	0.00106041	119611	27793777	27797821	NBS-LRR type disease resistance protein, putative, expressed	AT1G58410.1	0	Disease resistance protein (CC-NBS-LRR class) family
LOC_Os11g45924	Chr11	27913388	0.00106041	123770	27789618	27791943	WRKY41, expressed	0	0	0
LOC_Os11g45920	Chr11	27913388	0.00106041	134064	27779324	27785982	WRKY63, expressed	0	0	0
LOC_Os11g45908	Chr11	27913388	0.00106041	145385	27768003	27771893	retrotransposon protein, putative, unclassified, expressed	0	0	0
LOC_Os11g45899	Chr11	27913388	0.00106041	148457	27764931	27767518	retrotransposon protein, putative, unclassified, expressed	0	0	0
LOC_Os11g45890	Chr11	27913388	0.00106041	153543	27759845	27761647	expressed protein	0	0	0
LOC_Os11g45880	Chr11	27913388	0.00106041	160687	27752701	27755233	transposon protein, putative, CACTA, En/Spm sub-class, expressed	0	0	0
LOC_Os11g45864	Chr11	27913388	0.00106041	169670	27743718	27749419	transposon protein, putative, CACTA, En/Spm sub-class, expressed	0	0	0
LOC_Os11g45850	Chr11	27913388	0.00106041	173246	27740142	27741375	WRKY61, expressed	AT1G13960.1	WRKY4	WRKY DNA-binding protein 4
LOC_Os11g46806	Chr11	27913388	0.00106041	174360	28087748	28088767	retrotransposon protein, putative, unclassified, expressed	0	0	0
LOC_Os11g46810	Chr11	27913388	0.00106041	176758	28090146	28092227	retrotransposon protein, putative, unclassified, expressed	0	0	0
LOC_Os11g45840	Chr11	27913388	0.00106041	178816	27734572	27737316	expressed protein	AT3G46710.1	0	NB-ARC domain-containing disease resistance protein
LOC_Os11g46820	Chr11	27913388	0.00106041	187755	28101143	28101649	expressed protein	0	0	0
LOC_Os11g45820	Chr11	27913388	0.00106041	189552	27723836	27726283	expressed protein	0	0	0
LOC_Os11g46830	Chr11	27913388	0.00106041	191969	28105357	28109054	transposon protein, putative, CACTA, En/Spm sub-class, expressed	0	0	0
LOC_Os11g45809	Chr11	27913388	0.00106041	195936	27717452	27721100	expressed protein	0	0	0
LOC_Os11g45800	Chr11	27913388	0.00106041	197986	27715402	27715668	expressed protein	0	0	0
LOC_Os11g46840	Chr11	27913388	0.00106041	198500	28111888	28114983	transposon protein, putative, CACTA, En/Spm sub-class, expressed	0	0	0
LOC_Os02g12790	Chr2	6564204	0.00105842	141400	6705604	6707734	GATA zinc finger domain containing protein, expressed	AT5G56860.1	GATA21,GNC	GATA type zinc finger transcription factor family protein	Cga1	10.1104/pp.113.217265
LOC_Os02g12350	Chr2	6564204	0.00105842	139649	6424555	6430620	histone deacetylase, putative, expressed	AT4G38130.1	ATHD1,ATHDA19,HD1,HDA1,HDA19,RPD3A	histone deacetylase 1	HDA703	10.1016/j.bbrc.2009.07.162
LOC_Os02g12380	Chr2	6564204	0.00105842	117126	6447078	6453173	histone deacetylase, putative, expressed	AT4G38130.1	ATHD1,ATHDA19,HD1,HDA1,HDA19,RPD3A	histone deacetylase 1	HDA710	10.1016/j.bbrc.2009.07.162
LOC_Os02g12680	Chr2	6564204	0.00105842	64179	6628383	6630103	cytochrome P450, putative, expressed	AT5G42650.1	AOS,CYP74A,DDE2	allene oxide synthase	OsHPL2	10.1111/j.1365-313X.2009.04031.x
LOC_Os02g12290	Chr2	6564204	0.00105842	166862	6397342	6399236	nuclear ribonuclease Z, putative, expressed	AT1G74700.1	NUZ,TRZ1	tRNAse Z1	tms5	10.1038/srep06567
LOC_Os02g12560	Chr2	6564204	0.00105842	1929	6566133	6566588	expressed protein	0	0	0
LOC_Os02g12570	Chr2	6564204	0.00105842	3942	6568146	6572535	pre-mRNA cleavage complex II protein Clp1, putative, expressed	AT3G04680.1	CLPS3	CLP-similar protein 3
LOC_Os02g12550	Chr2	6564204	0.00105842	4716	6559488	6562188	cytochrome P450, putative, expressed	AT3G26330.1	CYP71B37	cytochrome P450, family 71, subfamily B, polypeptide 37
LOC_Os02g12540	Chr2	6564204	0.00105842	8178	6556026	6558023	cytochrome P450, putative, expressed	AT3G26330.1	CYP71B37	cytochrome P450, family 71, subfamily B, polypeptide 37
LOC_Os02g12580	Chr2	6564204	0.00105842	8555	6572759	6577608	OsPP2Ac-3 - Phosphatase 2A isoform 3 belonging to family 1, expressed	AT1G10430.1	PP2A-2	protein phosphatase 2A-2
LOC_Os02g12530	Chr2	6564204	0.00105842	10410	6553794	6554309	cytochrome P450 71D6, putative, expressed	AT2G30770.1	CYP71A13	cytochrome P450, family 71, subfamily A, polypeptide 13
LOC_Os02g12590	Chr2	6564204	0.00105842	14755	6578959	6579539	hypothetical protein	0	0	0
LOC_Os02g12520	Chr2	6564204	0.00105842	15298	6548906	6549253	lipase class 3, putative, expressed	AT5G37710.1	0	alpha/beta-Hydrolases superfamily protein
LOC_Os02g12600	Chr2	6564204	0.00105842	18124	6582328	6588245	NOL1/NOP2/sun family protein, putative, expressed	AT5G26180.1	0	S-adenosyl-L-methionine-dependent methyltransferases superfamily protein
LOC_Os02g12610	Chr2	6564204	0.00105842	22885	6587089	6588245	hsp20/alpha crystallin family protein, putative, expressed	AT5G12020.1	HSP17.6II	17.6 kDa class II heat shock protein
LOC_Os02g12510	Chr2	6564204	0.00105842	22940	6541264	6543574	expressed protein	0	0	0
LOC_Os02g12620	Chr2	6564204	0.00105842	24187	6588391	6590160	retrotransposon protein, putative, unclassified, expressed	0	0	0
LOC_Os02g12630	Chr2	6564204	0.00105842	27742	6591946	6594769	retrotransposon protein, putative, Ty3-gypsy subclass, expressed	0	0	0
LOC_Os02g12640	Chr2	6564204	0.00105842	31061	6595265	6595657	expressed protein	0	0	0
LOC_Os02g12490	Chr2	6564204	0.00105842	34519	6529685	6533027	expressed protein	0	0	0
LOC_Os02g12650	Chr2	6564204	0.00105842	35018	6599222	6606542	puromycin-sensitive aminopeptidase, putative, expressed	AT4G33090.1	APM1,ATAPM1	aminopeptidase M1
LOC_Os02g12654	Chr2	6564204	0.00105842	43857	6608061	6611040	expressed protein	0	0	0
LOC_Os02g12660	Chr2	6564204	0.00105842	45167	6609371	6614191	protein kinase domain containing protein, putative, expressed	AT5G12000.1	0	Protein kinase protein with adenine nucleotide alpha hydrolases-like domain
LOC_Os02g12670	Chr2	6564204	0.00105842	52104	6616308	6623374	protein kinase family protein, putative, expressed	AT5G57035.1	0	U-box domain-containing protein kinase family protein
LOC_Os02g12480	Chr2	6564204	0.00105842	55392	6508812	6513830	expressed protein	0	0	0
LOC_Os02g12470	Chr2	6564204	0.00105842	62054	6502150	6504010	hypothetical protein	0	0	0
LOC_Os02g12460	Chr2	6564204	0.00105842	67494	6496710	6497737	expressed protein	AT1G17980.2	PAPS1	poly(A) polymerase 1
LOC_Os02g12450	Chr2	6564204	0.00105842	72814	6491390	6495136	receptor-like protein kinase 2 precursor, putative, expressed	AT3G47570.1	0	Leucine-rich repeat protein kinase family protein
LOC_Os02g12690	Chr2	6564204	0.00105842	73769	6637973	6639881	cytochrome P450, putative, expressed	AT5G42650.1	AOS,CYP74A,DDE2	allene oxide synthase
LOC_Os02g12440	Chr2	6564204	0.00105842	76814	6487390	6490577	receptor kinase, putative, expressed	AT3G47090.1	0	Leucine-rich repeat protein kinase family protein
LOC_Os02g12700	Chr2	6564204	0.00105842	80023	6644227	6645926	interferon-related developmental regulator family protein, putative, expressed	AT1G27760.3	ATSAT32,SAT32	interferon-related developmental regulator family protein / IFRD protein family
LOC_Os02g12430	Chr2	6564204	0.00105842	81383	6482821	6483370	expressed protein	0	0	0
LOC_Os02g12710	Chr2	6564204	0.00105842	84182	6648386	6649777	interferon-related developmental regulator family protein, putative, expressed	AT1G27760.3	ATSAT32,SAT32	interferon-related developmental regulator family protein / IFRD protein family
LOC_Os02g12720	Chr2	6564204	0.00105842	87266	6651470	6652921	interferon-related developmental regulator family protein, putative, expressed	AT1G27760.3	ATSAT32,SAT32	interferon-related developmental regulator family protein / IFRD protein family
LOC_Os02g12420	Chr2	6564204	0.00105842	87544	6476660	6480097	receptor-like protein kinase precursor, putative, expressed	AT3G47570.1	0	Leucine-rich repeat protein kinase family protein
LOC_Os02g12410	Chr2	6564204	0.00105842	89690	6474514	6474992	U-box domain-containing protein, putative, expressed	AT2G35930.1	PUB23	plant U-box 23
LOC_Os02g12730	Chr2	6564204	0.00105842	91570	6655774	6660984	beta-galactosidase precursor, putative, expressed	AT3G13750.1	BGAL1	beta galactosidase 1
LOC_Os02g12400	Chr2	6564204	0.00105842	95637	6468567	6472845	receptor-like protein kinase precursor, putative, expressed	AT3G47570.1	0	Leucine-rich repeat protein kinase family protein
LOC_Os02g12740	Chr2	6564204	0.00105842	104618	6668822	6672950	GPI-anchor transamidase precursor, putative, expressed	AT1G08750.1	0	Peptidase C13 family
LOC_Os02g12390	Chr2	6564204	0.00105842	110159	6454045	6458106	retrotransposon protein, putative, Ty1-copia subclass, expressed	0	0	0
LOC_Os02g12750	Chr2	6564204	0.00105842	112911	6677115	6680136	tetraspanin family protein, putative, expressed	AT2G19580.1	TET2	tetraspanin2
LOC_Os02g12760	Chr2	6564204	0.00105842	116094	6680298	6683072	integral membrane protein, putative, expressed	AT5G54980.1	0	Uncharacterised protein family (UPF0497)
LOC_Os02g12370	Chr2	6564204	0.00105842	121073	6443131	6445362	expressed protein	0	0	0
LOC_Os02g12780	Chr2	6564204	0.00105842	129653	6693857	6695685	cytokinin dehydrogenase precursor, putative, expressed	AT1G75450.1	ATCKX5,ATCKX6,CKX5	cytokinin oxidase 5
LOC_Os02g12360	Chr2	6564204	0.00105842	130984	6433220	6441715	nuclear protein ZAP-related, putative, expressed	AT5G62760.3	0	P-loop containing nucleoside triphosphate hydrolases superfamily protein
LOC_Os02g12340	Chr2	6564204	0.00105842	141713	6422491	6424004	conserved hypothetical protein	AT5G39390.1	0	Leucine-rich repeat protein kinase family protein
LOC_Os02g12330	Chr2	6564204	0.00105842	145826	6418378	6419378	expressed protein	0	0	0
LOC_Os02g12794	Chr2	6564204	0.00105842	152790	6716994	6720424	elongation factor 1-gamma, putative, expressed	AT1G09640.1	0	Translation elongation factor EF1B, gamma chain
LOC_Os02g12320	Chr2	6564204	0.00105842	157351	6406853	6415392	retrotransposon protein, putative, Ty3-gypsy subclass, expressed	0	0	0
LOC_Os02g12800	Chr2	6564204	0.00105842	157783	6721987	6726018	elongation factor 1-gamma, putative, expressed	AT1G09640.1	0	Translation elongation factor EF1B, gamma chain
LOC_Os02g12310	Chr2	6564204	0.00105842	160186	6404018	6405879	no apical meristem protein, putative, expressed	AT1G01720.1	ANAC002,ATAF1	NAC (No Apical Meristem) domain transcriptional regulator superfamily protein
LOC_Os02g12810	Chr2	6564204	0.00105842	162136	6726340	6733499	protein kinase domain containing protein, expressed	AT5G11850.1	0	Protein kinase superfamily protein
LOC_Os02g12300	Chr2	6564204	0.00105842	164849	6399355	6402186	pectate lyase precursor, putative, expressed	AT1G14420.1	AT59	Pectate lyase family protein
LOC_Os02g12280	Chr2	6564204	0.00105842	174290	6389914	6391121	expressed protein	0	0	0
LOC_Os02g12270	Chr2	6564204	0.00105842	176686	6387518	6387859	expressed protein	0	0	0
LOC_Os02g12260	Chr2	6564204	0.00105842	178439	6385765	6387143	expressed protein	0	0	0
LOC_Os02g12250	Chr2	6564204	0.00105842	182128	6382076	6382927	expressed protein	0	0	0
LOC_Os02g12820	Chr2	6564204	0.00105842	182725	6746929	6749884	helix-loop-helix DNA-binding domain containing protein, expressed	AT5G56960.1	0	basic helix-loop-helix (bHLH) DNA-binding family protein
LOC_Os02g12830	Chr2	6564204	0.00105842	187144	6751348	6752533	hypothetical protein	0	0	0
LOC_Os02g12240	Chr2	6564204	0.00105842	187687	6376517	6377029	expressed protein	0	0	0
LOC_Os02g12230	Chr2	6564204	0.00105842	189575	6374629	6375930	hypothetical protein	0	0	0
LOC_Os02g12220	Chr2	6564204	0.00105842	197930	6366274	6369534	retrotransposon protein, putative, unclassified, expressed	0	0	0
LOC_Os04g51350	Chr4	30284632	0.00104773	125473	30410105	30413205	pentatricopeptide, putative, expressed	AT3G22150.1	0	Tetratricopeptide repeat (TPR)-like superfamily protein	MPR25	10.1111/j.1365-313X.2012.05091.x
LOC_Os04g51000	Chr4	30284632	0.00104773	102043	30182589	30185852	transcription factor FL, putative, expressed	AT5G61850.1	LFY,LFY3	floral meristem identity control protein LEAFY (LFY)	RFL	10.1073/pnas.0709059105
LOC_Os04g51140	Chr4	30284632	0.00104773	336	30284968	30286216	E2F-related protein, putative, expressed	AT2G38695.1	0	0
LOC_Os04g51130	Chr4	30284632	0.00104773	2296	30282336	30284610	expressed protein	AT5G45580.1	0	Homeodomain-like superfamily protein
LOC_Os04g51150	Chr4	30284632	0.00104773	2521	30287153	30289864	transposon protein, putative, unclassified, expressed	0	0	0
LOC_Os04g51160	Chr4	30284632	0.00104773	6829	30291461	30293040	transposon protein, putative, unclassified, expressed	0	0	0
LOC_Os04g51166	Chr4	30284632	0.00104773	10152	30294784	30297419	expressed protein	AT4G19140.1	0	0
LOC_Os04g51172	Chr4	30284632	0.00104773	13232	30297864	30305606	Disease resistance/zinc finger/chromosome condensation-like region protein, putative, expressed	AT1G31880.1	BRX,NLM9	DZC (Disease resistance/zinc finger/chromosome condensation-like region) domain containing protein
LOC_Os04g51120	Chr4	30284632	0.00104773	13411	30271221	30276283	ENTH domain containing protein, expressed	AT5G11710.1	0	ENTH/VHS family protein
LOC_Os04g51110	Chr4	30284632	0.00104773	16799	30267833	30270709	WD repeat-containing protein, putative, expressed	AT4G33270.1	CDC20.1	Transducin family protein / WD-40 repeat family protein
LOC_Os04g51100	Chr4	30284632	0.00104773	20425	30264207	30267397	COBW domain containing protein, putative, expressed	AT1G80480.1	PTAC17	plastid transcriptionally active 17
LOC_Os04g51180	Chr4	30284632	0.00104773	26887	30311519	30316303	GPR89A, putative, expressed	AT1G64990.1	GTG1	GPCR-type G protein 1
LOC_Os04g51190	Chr4	30284632	0.00104773	33061	30317693	30321649	growth-regulating factor, putative, expressed	AT3G13960.1	AtGRF5,GRF5	growth-regulating factor 5
LOC_Os04g51090	Chr4	30284632	0.00104773	35180	30249452	30263511	tRNA-splicing endonuclease positive effector-related, putative, expressed	0	0	0
LOC_Os04g51080	Chr4	30284632	0.00104773	43044	30241588	30246851	scramblase, putative, expressed	AT2G04940.1	0	scramblase-related
LOC_Os04g51070	Chr4	30284632	0.00104773	49309	30235323	30238854	helix-loop-helix DNA-binding domain containing protein, expressed	AT2G31210.1	0	basic helix-loop-helix (bHLH) DNA-binding superfamily protein
LOC_Os04g51200	Chr4	30284632	0.00104773	52967	30337599	30339936	retrotransposon protein, putative, unclassified, expressed	0	0	0
LOC_Os04g51210	Chr4	30284632	0.00104773	58884	30343516	30344907	retrotransposon protein, putative, Ty3-gypsy subclass	0	0	0
LOC_Os04g51060	Chr4	30284632	0.00104773	60144	30224488	30230506	expressed protein	AT3G03140.1	0	Tudor/PWWP/MBT superfamily protein
LOC_Os04g51050	Chr4	30284632	0.00104773	64343	30220289	30223989	OsWAK53b - OsWAK receptor-like protein kinase, expressed	AT1G21230.1	WAK5	wall associated kinase 5
LOC_Os04g51220	Chr4	30284632	0.00104773	64795	30349427	30350362	retrotransposon protein, putative, unclassified	0	0	0
LOC_Os04g51230	Chr4	30284632	0.00104773	66346	30350978	30357133	retrotransposon protein, putative, unclassified, expressed	0	0	0
LOC_Os04g51040	Chr4	30284632	0.00104773	69569	30215063	30217692	OsWAK50 - OsWAK receptor-like protein kinase, expressed	AT1G21240.1	WAK3	wall associated kinase 3
LOC_Os04g51030	Chr4	30284632	0.00104773	75501	30209131	30213964	wall-associated kinase 1, putative, expressed	AT1G16130.1	WAKL2	wall associated kinase-like 2
LOC_Os04g51240	Chr4	30284632	0.00104773	77246	30361878	30363658	EF hand family protein, putative, expressed	AT1G64850.1	0	Calcium-binding EF hand family protein
LOC_Os04g51020	Chr4	30284632	0.00104773	79303	30205329	30207072	hypothetical protein	0	0	0
LOC_Os04g51250	Chr4	30284632	0.00104773	81297	30365929	30368852	expressed protein	0	0	0
LOC_Os04g51260	Chr4	30284632	0.00104773	87167	30371799	30374306	expressed protein	0	0	0
LOC_Os04g51009	Chr4	30284632	0.00104773	88711	30195921	30200704	OsWAK52 - OsWAK short gene, expressed	0	0	0
LOC_Os04g51270	Chr4	30284632	0.00104773	90049	30374681	30377085	vacuolar ATPase G subunit, putative, expressed	AT3G01390.1	AVMA10,VMA10	vacuolar membrane ATPase 10
LOC_Os04g51280	Chr4	30284632	0.00104773	92630	30377262	30379530	DAG protein, chloroplast precursor, putative, expressed	AT2G33430.1	DAL,DAL1	differentiation and greening-like 1
LOC_Os04g51290	Chr4	30284632	0.00104773	95907	30380539	30384728	expressed protein	AT2G33430.1	DAL,DAL1	differentiation and greening-like 1
LOC_Os04g51300	Chr4	30284632	0.00104773	100880	30385512	30388837	peroxidase precursor, putative, expressed	AT4G09010.1	APX4,TL29	ascorbate peroxidase 4
LOC_Os04g51310	Chr4	30284632	0.00104773	103248	30387880	30390729	putrescine-binding periplasmic protein-related, putative, expressed	AT1G31410.1	0	putrescine-binding periplasmic protein-related
LOC_Os04g50990	Chr4	30284632	0.00104773	104317	30180315	30182052	L11 domain containing ribosomal protein, putative, expressed	AT2G37190.1	0	Ribosomal protein L11 family protein
LOC_Os04g50980	Chr4	30284632	0.00104773	107399	30177233	30177733	hypothetical protein	0	0	0
LOC_Os04g51320	Chr4	30284632	0.00104773	108550	30393182	30395776	transcription factor TF2, putative, expressed	AT2G38250.1	0	Homeodomain-like superfamily protein
LOC_Os04g51330	Chr4	30284632	0.00104773	112272	30396904	30401934	maltose excess protein 1-like, chloroplast precursor, putative, expressed	AT5G17520.1	MEX1,RCP1	root cap 1 (RCP1)
LOC_Os04g50970	Chr4	30284632	0.00104773	112513	30172119	30174209	seed specific protein Bn15D1B, putative, expressed	AT3G03150.1	0	0
LOC_Os04g50960	Chr4	30284632	0.00104773	117397	30167235	30171912	expressed protein	AT5G17160.1	0	0
LOC_Os04g51340	Chr4	30284632	0.00104773	120842	30405474	30409396	pectinacetylesterase domain containing protein, expressed	AT4G19410.1	0	Pectinacetylesterase family protein
LOC_Os04g50950	Chr4	30284632	0.00104773	123180	30161452	30165517	peptide transporter PTR2, putative, expressed	AT2G02040.1	ATPTR2,ATPTR2-B,NTR1,PTR2,PTR2-B	peptide transporter 2
LOC_Os04g50940	Chr4	30284632	0.00104773	128380	30156252	30159323	peptide transporter PTR2, putative, expressed	AT2G02040.1	ATPTR2,ATPTR2-B,NTR1,PTR2,PTR2-B	peptide transporter 2
LOC_Os04g51360	Chr4	30284632	0.00104773	129152	30413784	30415688	oxidoreductase, 2OG-Fe oxygenase family protein, putative, expressed	AT1G31600.1	0	RNA-binding (RRM/RBD/RNP motifs) family protein
LOC_Os04g51370	Chr4	30284632	0.00104773	131814	30416446	30424148	protein kinase, putative, expressed	AT5G35980.1	YAK1	yeast YAK1-related gene 1
LOC_Os04g50930	Chr4	30284632	0.00104773	139440	30145192	30148356	peptide transporter PTR2, putative, expressed	AT2G02040.1	ATPTR2,ATPTR2-B,NTR1,PTR2,PTR2-B	peptide transporter 2
LOC_Os04g51380	Chr4	30284632	0.00104773	143556	30428188	30431745	protein-S-isoprenylcysteine O-methyltransferase. tax, putative, expressed	AT5G08335.1	ATICMTB,ATSTE14B,ICMTB	Isoprenylcysteine carboxyl methyltransferase (ICMT) family
LOC_Os04g51390	Chr4	30284632	0.00104773	148567	30433199	30438364	aldose 1-epimerase, putative, expressed	AT5G57330.1	0	Galactose mutarotase-like superfamily protein
LOC_Os04g50920	Chr4	30284632	0.00104773	152141	30132491	30136547	WRKY37, expressed	AT1G30650.1	AR411,ATWRKY14,WRKY14	WRKY DNA-binding protein 14
LOC_Os04g51400	Chr4	30284632	0.00104773	154835	30439467	30442859	zinc finger, C3HC4 type domain containing protein, expressed	AT5G10650.1	0	RING/U-box superfamily protein
LOC_Os04g51404	Chr4	30284632	0.00104773	157508	30442140	30444221	expressed protein	0	0	0
LOC_Os04g51410	Chr4	30284632	0.00104773	162200	30446832	30451389	expressed protein	AT5G43150.1	0	0
LOC_Os04g50910	Chr4	30284632	0.00104773	165458	30119174	30119737	expressed protein	0	0	0
LOC_Os04g51420	Chr4	30284632	0.00104773	169835	30454467	30455664	transposon protein, putative, unclassified, expressed	0	0	0
LOC_Os04g51430	Chr4	30284632	0.00104773	173319	30457951	30463340	retrotransposon protein, putative, unclassified, expressed	0	0	0
LOC_Os04g50890	Chr4	30284632	0.00104773	174661	30109971	30113663	secretory carrier-associated membrane protein, putative, expressed	AT1G32050.1	0	SCAMP family protein
LOC_Os04g50880	Chr4	30284632	0.00104773	177424	30107208	30108889	phosphoribulokinase/Uridine kinase family protein, expressed	AT1G32060.1	PRK	phosphoribulokinase
LOC_Os04g51440	Chr4	30284632	0.00104773	179232	30463864	30473000	villin protein, putative, expressed	AT4G30160.1	ATVLN4,VLN4	villin 4
LOC_Os04g51450	Chr4	30284632	0.00104773	188732	30473364	30475160	glycosyl hydrolases family 16, putative, expressed	AT5G57550.1	XTH25,XTR3	xyloglucan endotransglucosylase/hydrolase 25
LOC_Os04g51454	Chr4	30284632	0.00104773	193212	30477844	30478434	expressed protein	0	0	0
LOC_Os04g51460	Chr4	30284632	0.00104773	197450	30482082	30483492	glycosyl hydrolases family 16, putative, expressed	AT4G30270.1	MERI-5,MERI5B,SEN4,XTH24	xyloglucan endotransglucosylase/hydrolase 24
LOC_Os04g50870	Chr4	30284632	0.00104773	199161	30085471	30093459	elongation factor Tu, putative, expressed	AT5G10630.2	0	Translation elongation factor EF1A/initiation factor IF2gamma family protein
LOC_Os05g10770	Chr5	5941335	0.00103394	1198	5940137	5946866	transcription factor jumonji, putative, expressed	AT1G08620.1	PKDM7D	Transcription factor jumonji (jmj) family protein / zinc finger (C5HC2 type) family protein	JMJ703	10.1073/pnas.1217020110
LOC_Os05g10670	Chr5	5941335	0.00103394	95290	5846045	5848291	zinc finger CCCH type family protein, putative, expressed	AT2G19810.1	0	CCCH-type zinc finger family protein	OsTZF1	10.1104/pp.112.205385
LOC_Os05g10780	Chr5	5941335	0.00103394	13216	5954551	5956246	aminotransferase, classes I and II, domain containing protein, expressed	AT4G26200.1	ACS7,ATACS7	1-amino-cyclopropane-1-carboxylate synthase 7
LOC_Os05g10754	Chr5	5941335	0.00103394	13827	5927508	5929954	expressed protein	0	0	0
LOC_Os05g10750	Chr5	5941335	0.00103394	17086	5924249	5924866	expressed protein	0	0	0
LOC_Os05g10790	Chr5	5941335	0.00103394	19660	5960995	5962829	expressed protein	0	0	0
LOC_Os05g10800	Chr5	5941335	0.00103394	23520	5964855	5966406	expressed protein	0	0	0
LOC_Os05g10740	Chr5	5941335	0.00103394	27663	5913672	5916933	pollen-specific protein SF21, putative, expressed	AT5G56750.1	NDL1	N-MYC downregulated-like 1
LOC_Os05g10810	Chr5	5941335	0.00103394	30599	5971934	5978733	O-acyltransferase, putative, expressed	AT2G19450.1	ABX45,AS11,ATDGAT,DGAT1,RDS1,TAG1	membrane bound O-acyl transferase (MBOAT) family protein
LOC_Os05g10730	Chr5	5941335	0.00103394	33442	5907893	5915297	ABC transporter, ATP-binding protein, putative, expressed	AT3G21250.2	ATMRP6,MRP6	multidrug resistance-associated protein 6
LOC_Os05g10720	Chr5	5941335	0.00103394	35919	5905416	5905799	retrotransposon protein, putative, unclassified, expressed	0	0	0
LOC_Os05g10820	Chr5	5941335	0.00103394	43392	5984727	5985020	hypothetical protein	0	0	0
LOC_Os05g10830	Chr5	5941335	0.00103394	44679	5986014	5987023	proteophosphoglycan ppg4, putative, expressed	AT5G39150.1	0	RmlC-like cupins superfamily protein
LOC_Os05g10710	Chr5	5941335	0.00103394	47365	5893970	5896768	retrotransposon protein, putative, unclassified, expressed	0	0	0
LOC_Os05g10700	Chr5	5941335	0.00103394	54183	5887152	5892340	retrotransposon protein, putative, unclassified, expressed	0	0	0
LOC_Os05g10840	Chr5	5941335	0.00103394	55303	5996638	6000601	calmodulin-binding protein, putative, expressed	AT4G33050.3	EDA39	calmodulin-binding family protein
LOC_Os05g10850	Chr5	5941335	0.00103394	68385	6009720	6010231	expressed protein	0	0	0
LOC_Os05g10690	Chr5	5941335	0.00103394	71166	5870169	5873986	Myb transcription factor, putative, expressed	AT5G47390.1	0	myb-like transcription factor family protein
LOC_Os05g10860	Chr5	5941335	0.00103394	73698	6015033	6017058	expressed protein	0	0	0
LOC_Os05g10870	Chr5	5941335	0.00103394	78869	6020204	6026217	retrotransposon protein, putative, unclassified, expressed	0	0	0
LOC_Os05g10680	Chr5	5941335	0.00103394	85028	5856307	5856783	expressed protein	0	0	0
LOC_Os05g10880	Chr5	5941335	0.00103394	85338	6026673	6027300	retrotransposon protein, putative, unclassified	0	0	0
LOC_Os05g10890	Chr5	5941335	0.00103394	92863	6034198	6039237	retrotransposon protein, putative, unclassified, expressed	0	0	0
LOC_Os05g10900	Chr5	5941335	0.00103394	104763	6046098	6048505	plant protein of unknown function domain containing protein, expressed	AT3G50120.1	0	Plant protein of unknown function (DUF247)
LOC_Os05g10910	Chr5	5941335	0.00103394	108807	6050142	6050949	expressed protein	0	0	0
LOC_Os05g10660	Chr5	5941335	0.00103394	109817	5831518	5834831	transposon protein, putative, CACTA, En/Spm sub-class, expressed	0	0	0
LOC_Os05g10920	Chr5	5941335	0.00103394	116030	6057365	6060278	plant protein of unknown function domain containing protein, expressed	AT3G50170.1	0	Plant protein of unknown function (DUF247)
LOC_Os05g10650	Chr5	5941335	0.00103394	128070	5813265	5815545	6-phosphofructokinase, putative, expressed	AT4G26270.1	PFK3	phosphofructokinase 3
LOC_Os05g10640	Chr5	5941335	0.00103394	142951	5798384	5800714	hAT dimerisation domain-containing protein, putative, expressed	AT1G19260.1	0	TTF-type zinc finger protein with HAT dimerisation domain
LOC_Os05g10930	Chr5	5941335	0.00103394	144758	6086093	6087029	OsGrx_C15 - glutaredoxin subgroup III, expressed	AT5G11930.1	0	Thioredoxin superfamily protein
LOC_Os05g10940	Chr5	5941335	0.00103394	149466	6090801	6094142	metal cation transporter, putative, expressed	AT1G10970.1	ATZIP4,ZIP4	zinc transporter 4 precursor
LOC_Os05g10630	Chr5	5941335	0.00103394	149538	5791797	5797299	O-sialoglycoprotein endopeptidase, putative, expressed	AT4G22720.1	0	Actin-like ATPase superfamily protein
LOC_Os05g10625	Chr5	5941335	0.00103394	151118	5790217	5791479	expressed protein	0	0	0
LOC_Os05g10620	Chr5	5941335	0.00103394	157194	5784141	5789560	no apical meristem protein, putative, expressed	AT4G29230.1	anac075,NAC075	NAC domain containing protein 75
LOC_Os05g10610	Chr5	5941335	0.00103394	161086	5780249	5782465	retrotransposon protein, putative, Ty3-gypsy subclass, expressed	0	0	0
LOC_Os05g10600	Chr5	5941335	0.00103394	164600	5776735	5777157	expressed protein	0	0	0
LOC_Os05g10950	Chr5	5941335	0.00103394	173216	6114551	6115453	retrotransposon protein, putative, Ty3-gypsy subclass	0	0	0
LOC_Os05g10960	Chr5	5941335	0.00103394	174368	6115703	6120268	retrotransposon protein, putative, Ty3-gypsy subclass, expressed	0	0	0
LOC_Os05g10590	Chr5	5941335	0.00103394	177562	5763773	5767497	expressed protein	0	0	0
LOC_Os05g10970	Chr5	5941335	0.00103394	181788	6123123	6128277	retrotransposon protein, putative, unclassified	0	0	0
LOC_Os05g10580	Chr5	5941335	0.00103394	184831	5756504	5760603	cullin family domain containing protein, putative, expressed	AT4G02570.1	ATCUL1,AXR6,CUL1	cullin 1
LOC_Os05g10570	Chr5	5941335	0.00103394	191737	5749598	5751023	expressed protein	0	0	0
LOC_Os05g10980	Chr5	5941335	0.00103394	192402	6133737	6136477	REX1 DNA Repair family protein, expressed	AT1G12400.1	0	Nucleotide excision repair, TFIIH, subunit TTDA
LOC_Os05g10560	Chr5	5941335	0.00103394	193990	5747345	5747866	expressed protein	0	0	0
LOC_Os05g10550	Chr5	5941335	0.00103394	199845	5741490	5742747	expressed protein	0	0	0
LOC_Os11g45190	Chr11	27351205	0.00102489	1722	27349483	27354931	NB-ARC domain containing protein, expressed	AT3G14470.1	0	NB-ARC domain-containing disease resistance protein
LOC_Os11g45200	Chr11	27351205	0.00102489	4811	27356016	27360787	retrotransposon protein, putative, unclassified, expressed	0	0	0
LOC_Os11g45180	Chr11	27351205	0.00102489	9177	27342028	27345123	NBS-LRR disease resistance protein, putative, expressed	AT3G14470.1	0	NB-ARC domain-containing disease resistance protein
LOC_Os11g45210	Chr11	27351205	0.00102489	10844	27362049	27363189	expressed protein	0	0	0
LOC_Os11g45170	Chr11	27351205	0.00102489	13470	27337735	27338412	expressed protein	0	0	0
LOC_Os11g45220	Chr11	27351205	0.00102489	15520	27366725	27368303	IWS1 homolog A, putative, expressed	AT3G36659.1	0	Plant invertase/pectin methylesterase inhibitor superfamily protein
LOC_Os11g45160	Chr11	27351205	0.00102489	15991	27335214	27337380	disease resistance protein, putative, expressed	AT1G58390.1	0	Disease resistance protein (CC-NBS-LRR class) family
LOC_Os11g45230	Chr11	27351205	0.00102489	19327	27370532	27373472	retrotransposon protein, putative, Ty3-gypsy subclass, expressed	0	0	0
LOC_Os11g45150	Chr11	27351205	0.00102489	21633	27329572	27329772	expressed protein	0	0	0
LOC_Os11g45240	Chr11	27351205	0.00102489	22580	27373785	27381739	retrotransposon protein, putative, Ty3-gypsy subclass, expressed	0	0	0
LOC_Os11g45140	Chr11	27351205	0.00102489	25475	27325730	27326645	expressed protein	0	0	0
LOC_Os11g45130	Chr11	27351205	0.00102489	32263	27318942	27324163	pollen signalling protein with adenylyl cyclase activity, putative, expressed	AT1G58390.1	0	Disease resistance protein (CC-NBS-LRR class) family
LOC_Os11g45250	Chr11	27351205	0.00102489	32311	27383516	27388433	ribonucleases P/MRP protein subunit POP1 containing protein, expressed	AT2G47300.2	0	ribonuclease Ps
LOC_Os11g45260	Chr11	27351205	0.00102489	38905	27390110	27390385	expressed protein	0	0	0
LOC_Os11g45120	Chr11	27351205	0.00102489	42996	27308209	27309827	conserved hypothetical protein	0	0	0
LOC_Os11g45270	Chr11	27351205	0.00102489	43216	27394421	27395137	expressed protein	0	0	0
LOC_Os11g45280	Chr11	27351205	0.00102489	48114	27399319	27406608	protein kinase family protein, putative, expressed	AT5G49470.3	0	PAS domain-containing protein tyrosine kinase family protein
LOC_Os11g45110	Chr11	27351205	0.00102489	53589	27297616	27298224	hypothetical protein	0	0	0
LOC_Os11g45290	Chr11	27351205	0.00102489	56802	27408007	27409993	retrotransposon protein, putative, unclassified, expressed	0	0	0
LOC_Os11g45295	Chr11	27351205	0.00102489	59693	27410898	27415634	retrotransposon protein, putative, unclassified, expressed	0	0	0
LOC_Os11g45100	Chr11	27351205	0.00102489	61402	27289803	27290078	expressed protein	0	0	0
LOC_Os11g45320	Chr11	27351205	0.00102489	65534	27416739	27420058	expressed protein	0	0	0
LOC_Os11g45090	Chr11	27351205	0.00102489	68973	27282232	27285045	NB-ARC domain containing protein, expressed	AT3G14470.1	0	NB-ARC domain-containing disease resistance protein
LOC_Os11g45080	Chr11	27351205	0.00102489	71538	27279667	27281312	expressed protein	0	0	0
LOC_Os11g45070	Chr11	27351205	0.00102489	75325	27275880	27276342	hypothetical protein	0	0	0
LOC_Os11g45330	Chr11	27351205	0.00102489	76571	27427776	27430560	disease resistance protein RPM1, putative, expressed	AT3G07040.1	RPM1,RPS3	NB-ARC domain-containing disease resistance protein
LOC_Os11g45060	Chr11	27351205	0.00102489	82257	27268948	27273348	NB-ARC domain containing protein, expressed	AT3G14470.1	0	NB-ARC domain-containing disease resistance protein
LOC_Os11g45350	Chr11	27351205	0.00102489	83965	27435170	27437031	retrotransposon protein, putative, Ty3-gypsy subclass, expressed	0	0	0
LOC_Os11g45360	Chr11	27351205	0.00102489	86405	27437610	27438082	DEFL15 - Defensin and Defensin-like DEFL family, expressed	0	0	0
LOC_Os11g45050	Chr11	27351205	0.00102489	90112	27261093	27264194	NBS-LRR disease resistance protein, putative, expressed	AT3G14470.1	0	NB-ARC domain-containing disease resistance protein
LOC_Os11g45370	Chr11	27351205	0.00102489	90815	27442020	27442433	expressed protein	0	0	0
LOC_Os11g45040	Chr11	27351205	0.00102489	92682	27258523	27260356	expressed protein	0	0	0
LOC_Os11g45030	Chr11	27351205	0.00102489	97392	27253813	27254034	expressed protein	0	0	0
LOC_Os11g45380	Chr11	27351205	0.00102489	98618	27449823	27452792	zinc finger family protein, putative, expressed	AT1G08050.1	0	Zinc finger (C3HC4-type RING finger) family protein
LOC_Os11g45010	Chr11	27351205	0.00102489	102599	27248606	27250360	retrotransposon protein, putative, unclassified, expressed	0	0	0
LOC_Os11g45000	Chr11	27351205	0.00102489	105650	27245555	27248422	retrotransposon protein, putative, unclassified, expressed	0	0	0
LOC_Os11g44990	Chr11	27351205	0.00102489	109135	27242070	27245161	NB-ARC domain containing protein, expressed	AT3G14470.1	0	NB-ARC domain-containing disease resistance protein
LOC_Os11g44980	Chr11	27351205	0.00102489	113181	27238024	27238644	expressed protein	0	0	0
LOC_Os11g45390	Chr11	27351205	0.00102489	116395	27467600	27474866	von Willebrand factor type A domain containing protein, putative, expressed	AT3G54780.1	0	Zinc finger (C3HC4-type RING finger) family protein
LOC_Os11g44970	Chr11	27351205	0.00102489	117006	27234199	27237260	NBS-LRR disease resistance protein, putative, expressed	AT3G14470.1	0	NB-ARC domain-containing disease resistance protein
LOC_Os11g44960	Chr11	27351205	0.00102489	129350	27221855	27226087	NBS-LRR disease resistance protein, putative, expressed	AT3G14470.1	0	NB-ARC domain-containing disease resistance protein
LOC_Os11g45400	Chr11	27351205	0.00102489	135698	27486903	27490269	glycerol-3-phosphate acyltransferase, putative, expressed	AT4G01950.1	ATGPAT3,GPAT3	glycerol-3-phosphate acyltransferase 3
LOC_Os11g45410	Chr11	27351205	0.00102489	141274	27492479	27497702	expressed protein	AT1G16480.2	0	Tetratricopeptide repeat (TPR)-like superfamily protein
LOC_Os11g45420	Chr11	27351205	0.00102489	147620	27498825	27501691	retrotransposon protein, putative, unclassified, expressed	0	0	0
LOC_Os11g44950	Chr11	27351205	0.00102489	147660	27203545	27210578	glycosyl hydrolase family 3 protein, putative, expressed	AT1G02640.1	ATBXL2,BXL2	beta-xylosidase 2
LOC_Os11g44940	Chr11	27351205	0.00102489	150902	27200303	27202904	seed maturation protein PM27, putative, expressed	AT3G62580.1	0	Late embryogenesis abundant protein (LEA) family protein
LOC_Os11g45430	Chr11	27351205	0.00102489	151994	27503199	27503762	transposon protein, putative, unclassified	0	0	0
LOC_Os11g44930	Chr11	27351205	0.00102489	152823	27198382	27199929	pentatricopeptide repeat domain containing protein, putative, expressed	AT1G09190.1	0	Tetratricopeptide repeat (TPR)-like superfamily protein
LOC_Os11g44920	Chr11	27351205	0.00102489	160194	27191011	27193021	expressed protein	AT3G62630.1	0	Protein of unknown function (DUF1645)
LOC_Os11g45440	Chr11	27351205	0.00102489	161628	27512833	27514285	retrotransposon protein, putative, unclassified, expressed	0	0	0
LOC_Os11g45450	Chr11	27351205	0.00102489	168234	27519439	27519966	retrotransposon protein, putative, unclassified, expressed	0	0	0
LOC_Os11g45460	Chr11	27351205	0.00102489	170605	27521810	27523358	retrotransposon protein, putative, Ty3-gypsy subclass, expressed	0	0	0
LOC_Os11g44910	Chr11	27351205	0.00102489	171885	27179320	27184059	DEAD-box ATP-dependent RNA helicase, putative, expressed	0	0	0
LOC_Os11g44900	Chr11	27351205	0.00102489	176124	27175081	27177932	retrotransposon protein, putative, unclassified, expressed	0	0	0
LOC_Os11g45470	Chr11	27351205	0.00102489	178785	27529990	27530460	transposon protein, putative, CACTA, En/Spm sub-class, expressed	0	0	0
LOC_Os11g45480	Chr11	27351205	0.00102489	179828	27531033	27533321	transposon protein, putative, CACTA, En/Spm sub-class	0	0	0
LOC_Os11g44890	Chr11	27351205	0.00102489	183664	27167541	27170348	expressed protein	AT3G53500.2	RSZ32	RNA-binding (RRM/RBD/RNP motifs) family protein with retrovirus zinc finger-like domain
LOC_Os11g45490	Chr11	27351205	0.00102489	184621	27535826	27538780	transposon protein, putative, CACTA, En/Spm sub-class, expressed	0	0	0
LOC_Os11g45500	Chr11	27351205	0.00102489	190880	27542085	27542522	retrotransposon protein, putative, Ty3-gypsy subclass, expressed	0	0	0
LOC_Os11g44880	Chr11	27351205	0.00102489	192436	27158769	27165379	kinesin-4, putative, expressed	AT2G47500.1	0	P-loop nucleoside triphosphate hydrolases superfamily protein with CH (Calponin Homology) domain
LOC_Os11g44870	Chr11	27351205	0.00102489	195898	27155307	27157713	expressed protein	AT4G35920.1	MCA1	PLAC8 family protein
LOC_Os11g44860	Chr11	27351205	0.00102489	201901	27149304	27153280	cysteine-rich receptor-like protein kinase 28 precursor, putative, expressed	AT4G21390.1	B120	S-locus lectin protein kinase family protein
LOC_Os11g07430	Chr11	3736087	0.00101911	1022	3737109	3739034	proteophosphoglycan ppg1, putative, expressed	0	0	0
LOC_Os11g07420	Chr11	3736087	0.00101911	2043	3734044	3735195	expressed protein	0	0	0
LOC_Os11g07440	Chr11	3736087	0.00101911	3543	3739630	3743621	plant neutral invertase domain containing protein, expressed	AT4G09510.1	CINV2	cytosolic invertase 2
LOC_Os11g07410	Chr11	3736087	0.00101911	3618	3732469	3732713	hypothetical protein	0	0	0
LOC_Os11g07450	Chr11	3736087	0.00101911	13187	3749274	3755201	zinc finger, C3HC4 type domain containing protein, expressed	AT1G47570.1	0	RING/U-box superfamily protein
LOC_Os11g07400	Chr11	3736087	0.00101911	14187	3721900	3723603	expressed protein	0	0	0
LOC_Os11g07390	Chr11	3736087	0.00101911	17295	3718792	3719438	expressed protein	0	0	0
LOC_Os11g07380	Chr11	3736087	0.00101911	21240	3714847	3716567	expressed protein	0	0	0
LOC_Os11g07460	Chr11	3736087	0.00101911	22402	3758489	3761568	TCP family transcription factor, putative, expressed	AT1G58100.1	0	TCP family transcription factor
LOC_Os11g07370	Chr11	3736087	0.00101911	24904	3711183	3713061	expressed protein	0	0	0
LOC_Os11g07360	Chr11	3736087	0.00101911	28128	3707959	3709644	expressed protein	0	0	0
LOC_Os11g07350	Chr11	3736087	0.00101911	31137	3704950	3705942	expressed protein	0	0	0
LOC_Os11g07340	Chr11	3736087	0.00101911	33137	3702950	3703819	expressed protein	0	0	0
LOC_Os11g07470	Chr11	3736087	0.00101911	45983	3782070	3789145	expressed protein	AT3G01780.1	TPLATE	ARM repeat superfamily protein
LOC_Os11g07330	Chr11	3736087	0.00101911	46751	3689336	3691054	expressed protein	0	0	0
LOC_Os11g07320	Chr11	3736087	0.00101911	50249	3685838	3687652	expressed protein	0	0	0
LOC_Os11g07480	Chr11	3736087	0.00101911	53254	3789341	3793813	WD domain, G-beta repeat domain containing protein, expressed	AT3G53390.1	0	Transducin/WD40 repeat-like superfamily protein
LOC_Os11g07310	Chr11	3736087	0.00101911	53534	3682553	3683166	expressed protein	0	0	0
LOC_Os11g07300	Chr11	3736087	0.00101911	55086	3681001	3681865	retrotransposon protein, putative, LINE subclass, expressed	0	0	0
LOC_Os11g07490	Chr11	3736087	0.00101911	59894	3795981	3801208	RNA recognition motif containing protein, putative, expressed	AT1G73840.1	ESP1	hydroxyproline-rich glycoprotein family protein
LOC_Os11g07290	Chr11	3736087	0.00101911	61019	3675068	3677298	expressed protein	AT4G17615.1	ATCBL1,CBL1,SCABP5	calcineurin B-like protein 1
LOC_Os11g07500	Chr11	3736087	0.00101911	65377	3801464	3808587	DSHCT domain containing protein, expressed	0	0	0
LOC_Os11g07280	Chr11	3736087	0.00101911	68023	3668064	3673502	coatomer subunit beta-1, putative, expressed	AT4G31480.1	0	Coatomer, beta subunit
LOC_Os11g07270	Chr11	3736087	0.00101911	72163	3663924	3667770	expressed protein	AT3G47570.1	0	Leucine-rich repeat protein kinase family protein
LOC_Os11g07510	Chr11	3736087	0.00101911	72830	3808917	3816701	growth regulator related protein, putative, expressed	AT1G35510.1	0	O-fucosyltransferase family protein
LOC_Os11g07260	Chr11	3736087	0.00101911	78262	3657825	3661470	expressed protein	AT3G47570.1	0	Leucine-rich repeat protein kinase family protein
LOC_Os11g07530	Chr11	3736087	0.00101911	81732	3817819	3819759	expressed protein	0	0	0
LOC_Os11g07540	Chr11	3736087	0.00101911	85738	3821825	3823616	expressed protein	0	0	0
LOC_Os11g07250	Chr11	3736087	0.00101911	86511	3649576	3652796	receptor kinase, putative, expressed	AT3G47580.1	0	Leucine-rich repeat protein kinase family protein
LOC_Os11g07550	Chr11	3736087	0.00101911	88428	3824515	3826132	expressed protein	0	0	0
LOC_Os11g07560	Chr11	3736087	0.00101911	91382	3827469	3828243	hypothetical protein	0	0	0
LOC_Os11g07570	Chr11	3736087	0.00101911	93746	3829833	3831421	expressed protein	0	0	0
LOC_Os11g07240	Chr11	3736087	0.00101911	95219	3640868	3644003	serine/threonine-protein kinase BRI1-like 2 precursor, putative, expressed	AT3G47090.1	0	Leucine-rich repeat protein kinase family protein
LOC_Os11g07580	Chr11	3736087	0.00101911	97966	3834053	3834829	expressed protein	0	0	0
LOC_Os11g07230	Chr11	3736087	0.00101911	102784	3633303	3638663	receptor kinase, putative, expressed	AT3G47570.1	0	Leucine-rich repeat protein kinase family protein
LOC_Os11g07225	Chr11	3736087	0.00101911	108539	3627548	3631952	expressed protein	AT3G47570.1	0	Leucine-rich repeat protein kinase family protein
LOC_Os11g07590	Chr11	3736087	0.00101911	112031	3848118	3848660	expressed protein	0	0	0
LOC_Os11g07220	Chr11	3736087	0.00101911	115109	3620978	3623126	retrotransposon protein, putative, unclassified, expressed	0	0	0
LOC_Os11g07600	Chr11	3736087	0.00101911	117459	3853546	3857282	ABC-2 type transporter domain containing protein, expressed	AT1G71960.1	ABCG25,ATABCG25	ATP-binding casette family G25
LOC_Os11g07200	Chr11	3736087	0.00101911	129068	3607019	3620648	receptor protein kinase CLAVATA1 precursor, putative, expressed	AT3G47570.1	0	Leucine-rich repeat protein kinase family protein
LOC_Os11g07190	Chr11	3736087	0.00101911	142286	3593801	3594924	expressed protein	AT3G47110.1	0	Leucine-rich repeat protein kinase family protein
LOC_Os11g07180	Chr11	3736087	0.00101911	149432	3586655	3592448	receptor protein kinase CLAVATA1 precursor, putative, expressed	AT3G47570.1	0	Leucine-rich repeat protein kinase family protein
LOC_Os11g07620	Chr11	3736087	0.00101911	150267	3886354	3887281	expressed protein	0	0	0
LOC_Os11g07630	Chr11	3736087	0.00101911	153008	3889095	3889496	hypothetical protein	0	0	0
LOC_Os11g07170	Chr11	3736087	0.00101911	154996	3581091	3584159	receptor kinase, putative, expressed	AT3G47570.1	0	Leucine-rich repeat protein kinase family protein
LOC_Os11g07640	Chr11	3736087	0.00101911	159561	3895648	3896186	expressed protein	0	0	0
LOC_Os11g07160	Chr11	3736087	0.00101911	170385	3565702	3568839	receptor protein kinase CLAVATA1 precursor, putative, expressed	AT5G20480.1	EFR	EF-TU receptor
LOC_Os11g07650	Chr11	3736087	0.00101911	171508	3907595	3912502	retrotransposon protein, putative, unclassified, expressed	0	0	0
LOC_Os11g07150	Chr11	3736087	0.00101911	172490	3563597	3565365	retrotransposon protein, putative, unclassified, expressed	0	0	0
LOC_Os11g07660	Chr11	3736087	0.00101911	177178	3913265	3913734	hypothetical protein	0	0	0
LOC_Os11g07140	Chr11	3736087	0.00101911	180324	3555763	3557873	receptor kinase, putative, expressed	AT3G47090.1	0	Leucine-rich repeat protein kinase family protein
LOC_Os11g07670	Chr11	3736087	0.00101911	180631	3916718	3917769	dirigent, putative, expressed	AT1G65870.1	0	Disease resistance-responsive (dirigent-like protein) family protein
LOC_Os11g07130	Chr11	3736087	0.00101911	183882	3552205	3553932	receptor kinase, putative, expressed	AT3G47570.1	0	Leucine-rich repeat protein kinase family protein
LOC_Os11g07680	Chr11	3736087	0.00101911	184013	3920100	3920826	dirigent, putative, expressed	AT5G49040.1	0	Disease resistance-responsive (dirigent-like protein) family protein
LOC_Os11g07124	Chr11	3736087	0.00101911	187953	3548134	3552354	EFR, putative, expressed	AT5G20480.1	EFR	EF-TU receptor
LOC_Os11g07690	Chr11	3736087	0.00101911	190340	3926427	3926960	dirigent, putative, expressed	AT1G58170.1	0	Disease resistance-responsive (dirigent-like protein) family protein
LOC_Os11g07700	Chr11	3736087	0.00101911	194047	3930134	3930937	NAM, putative, expressed	AT2G27300.1	ANAC040,NTL8	NTM1-like 8
LOC_Os11g07120	Chr11	3736087	0.00101911	194967	3541120	3545648	receptor kinase-like protein, identical, putative, expressed	AT3G47570.1	0	Leucine-rich repeat protein kinase family protein
LOC_Os11g07710	Chr11	3736087	0.00101911	197968	3934055	3934591	dirigent, putative, expressed	AT2G21100.1	0	Disease resistance-responsive (dirigent-like protein) family protein
LOC_Os11g07720	Chr11	3736087	0.00101911	199934	3936021	3938956	retrotransposon protein, putative, unclassified, expressed	0	0	0
LOC_Os11g07100	Chr11	3736087	0.00101911	200682	3535405	3540184	receptor-like protein kinase precursor, putative, expressed	AT3G47570.1	0	Leucine-rich repeat protein kinase family protein
LOC_Os05g09500	Chr5	5341363	0.00100651	4168	5337195	5341210	hexokinase, putative, expressed	AT4G29130.1	ATHXK1,GIN2,HXK1	hexokinase 1
LOC_Os05g09490	Chr5	5341363	0.00100651	7637	5333726	5336905	peptidase, T1 family, putative, expressed	AT3G27430.2	PBB1	N-terminal nucleophile aminohydrolases (Ntn hydrolases) superfamily protein
LOC_Os05g09510	Chr5	5341363	0.00100651	10607	5351970	5353052	hypothetical protein	0	0	0
LOC_Os05g09480	Chr5	5341363	0.00100651	11782	5329581	5331490	OsIAA16 - Auxin-responsive Aux/IAA gene family member, expressed	AT3G16500.1	IAA26,PAP1	phytochrome-associated protein 1
LOC_Os05g09470	Chr5	5341363	0.00100651	22098	5319265	5321928	hypothetical protein	0	0	0
LOC_Os05g09520	Chr5	5341363	0.00100651	23759	5365122	5366701	IQ calmodulin-binding motif family protein, expressed	AT3G16490.1	IQD26	IQ-domain 26
LOC_Os05g09460	Chr5	5341363	0.00100651	31682	5309681	5311945	hypothetical protein	0	0	0
LOC_Os05g09450	Chr5	5341363	0.00100651	39454	5301909	5303336	hypothetical protein	0	0	0
LOC_Os05g09530	Chr5	5341363	0.00100651	47091	5388454	5390458	expressed protein	AT1G05840.1	0	Eukaryotic aspartyl protease family protein
LOC_Os05g09440	Chr5	5341363	0.00100651	47808	5293555	5297419	NADP-dependent malic enzyme, chloroplast precursor, putative, expressed	AT5G25880.1	ATNADP-ME3,NADP-ME3	NADP-malic enzyme 3
LOC_Os05g09430	Chr5	5341363	0.00100651	48789	5292574	5293332	expressed protein	0	0	0
LOC_Os05g09540	Chr5	5341363	0.00100651	50158	5391521	5392195	expressed protein	0	0	0
LOC_Os05g09550	Chr5	5341363	0.00100651	52973	5394336	5398141	Der1-like family domain containing protein, expressed	AT4G29330.1	DER1	DERLIN-1
LOC_Os05g09420	Chr5	5341363	0.00100651	54640	5286723	5288907	hypothetical protein	0	0	0
LOC_Os05g09410	Chr5	5341363	0.00100651	63165	5278198	5280638	histidine-containing phosphotransfer protein 4, putative, expressed	AT3G16360.2	AHP4	HPT phosphotransmitter 4
LOC_Os05g09570	Chr5	5341363	0.00100651	64130	5405493	5409916	transposon protein, putative, Ac/Ds sub-class	0	0	0
LOC_Os05g09400	Chr5	5341363	0.00100651	67164	5274199	5277765	30S ribosomal protein S31, chloroplast precursor, putative, expressed	AT2G38140.1	PSRP4	plastid-specific ribosomal protein 4
LOC_Os05g09580	Chr5	5341363	0.00100651	73574	5414937	5415206	expressed protein	0	0	0
LOC_Os05g09380	Chr5	5341363	0.00100651	74427	5266936	5270781	AR791, putative, expressed	AT1G52080.1	AR791	actin binding protein family
LOC_Os05g09590	Chr5	5341363	0.00100651	75787	5417150	5417753	expressed protein	0	0	0
LOC_Os05g09600	Chr5	5341363	0.00100651	77904	5419267	5420744	GA11916-PA, putative, expressed	AT5G19570.1	0	0
LOC_Os05g09620	Chr5	5341363	0.00100651	82943	5424306	5433090	SCC3, putative, expressed	AT2G47980.1	ATSCC3,SCC3	sister-chromatid cohesion protein 3
LOC_Os05g09370	Chr5	5341363	0.00100651	87117	5254246	5262152	kinase, pfkB family, putative, expressed	AT1G49350.1	0	pfkB-like carbohydrate kinase family protein
LOC_Os05g09630	Chr5	5341363	0.00100651	95698	5437061	5445212	homeobox domain containing protein, expressed	AT4G03090.2	0	sequence-specific DNA binding;sequence-specific DNA binding transcription factors
LOC_Os05g09360	Chr5	5341363	0.00100651	103107	5238256	5250036	glycine-rich protein, putative, expressed	AT5G11700.2	0	0
LOC_Os05g09640	Chr5	5341363	0.00100651	105508	5446871	5448079	uncharacterized protein At4g06744 precursor, putative, expressed	AT4G29240.1	0	Leucine-rich repeat (LRR) family protein
LOC_Os05g09650	Chr5	5341363	0.00100651	108741	5450104	5451973	ubiquinone biosynthesis protein COQ4, putative, expressed	AT2G03690.1	0	coenzyme Q biosynthesis Coq4 family protein / ubiquinone biosynthesis Coq4 family protein
LOC_Os05g09350	Chr5	5341363	0.00100651	114115	5227248	5227962	expressed protein	0	0	0
LOC_Os05g09660	Chr5	5341363	0.00100651	114319	5455682	5461653	HAD superfamily phosphatase, putative, expressed	AT4G29260.1	0	HAD superfamily, subfamily IIIB acid phosphatase
LOC_Os05g09670	Chr5	5341363	0.00100651	120971	5462334	5463074	expressed protein	0	0	0
LOC_Os05g09340	Chr5	5341363	0.00100651	123711	5217652	5221338	transposon protein, putative, CACTA, En/Spm sub-class	0	0	0
LOC_Os05g09680	Chr5	5341363	0.00100651	123956	5465319	5468644	acid phosphatase family, putative, expressed	AT5G24780.1	ATVSP1,VSP1	vegetative storage protein 1
LOC_Os05g09700	Chr5	5341363	0.00100651	129442	5470805	5471011	expressed protein	AT3G15630.1	0	0
LOC_Os05g09704	Chr5	5341363	0.00100651	131326	5472689	5474678	HAD superfamily phosphatase, putative, expressed	AT5G51260.1	0	HAD superfamily, subfamily IIIB acid phosphatase
LOC_Os05g09330	Chr5	5341363	0.00100651	132853	5208510	5215968	transposon protein, putative, CACTA, En/Spm sub-class	0	0	0
LOC_Os05g09320	Chr5	5341363	0.00100651	137277	5204086	5207581	transposon protein, putative, CACTA, En/Spm sub-class, expressed	0	0	0
LOC_Os05g09310	Chr5	5341363	0.00100651	138306	5203057	5203356	expressed protein	0	0	0
LOC_Os05g09708	Chr5	5341363	0.00100651	139845	5481208	5482753	expressed protein	0	0	0
LOC_Os05g09300	Chr5	5341363	0.00100651	144316	5197047	5201863	transposon protein, putative, CACTA, En/Spm sub-class, expressed	0	0	0
LOC_Os05g09716	Chr5	5341363	0.00100651	150004	5491367	5495289	transposon protein, putative, CACTA, En/Spm sub-class, expressed	0	0	0
LOC_Os05g09290	Chr5	5341363	0.00100651	151315	5190048	5190398	expressed protein	0	0	0
LOC_Os05g09280	Chr5	5341363	0.00100651	153606	5187757	5189754	AGAP006957-PA, putative, expressed	AT5G12010.1	0	0
LOC_Os05g09720	Chr5	5341363	0.00100651	161407	5502770	5506548	expressed protein	0	0	0
LOC_Os05g09270	Chr5	5341363	0.00100651	166974	5174389	5175614	retrotransposon protein, putative, Ty1-copia subclass	0	0	0
LOC_Os05g09724	Chr5	5341363	0.00100651	167033	5508396	5510290	HAD superfamily phosphatase, putative, expressed	AT4G25150.1	0	HAD superfamily, subfamily IIIB acid phosphatase
LOC_Os05g09260	Chr5	5341363	0.00100651	168039	5173324	5174154	retrotransposon protein, putative, unclassified	0	0	0
LOC_Os05g09728	Chr5	5341363	0.00100651	170516	5511879	5512895	expressed protein	0	0	0
LOC_Os05g09250	Chr5	5341363	0.00100651	170657	5170706	5171800	retrotransposon protein, putative, unclassified, expressed	0	0	0
LOC_Os05g09732	Chr5	5341363	0.00100651	174731	5516094	5516387	acid phosphatase family, putative, expressed	AT4G25150.1	0	HAD superfamily, subfamily IIIB acid phosphatase
LOC_Os05g09736	Chr5	5341363	0.00100651	179080	5520443	5526350	retrotransposon protein, putative, Ty1-copia subclass, expressed	0	0	0
LOC_Os05g09240	Chr5	5341363	0.00100651	179761	5161602	5162372	AGAP006957-PA, putative, expressed	AT4G29780.1	0	0
LOC_Os05g09230	Chr5	5341363	0.00100651	183874	5157489	5160847	transposon protein, putative, CACTA, En/Spm sub-class, expressed	0	0	0
LOC_Os05g09220	Chr5	5341363	0.00100651	189286	5152077	5154824	transposon protein, putative, CACTA, En/Spm sub-class, expressed	0	0	0
LOC_Os05g09210	Chr5	5341363	0.00100651	191436	5149927	5150784	expressed protein	AT4G29780.1	0	0
LOC_Os05g09740	Chr5	5341363	0.00100651	193165	5534528	5536110	HAD superfamily phosphatase, putative, expressed	AT4G25150.1	0	HAD superfamily, subfamily IIIB acid phosphatase
LOC_Os05g09200	Chr5	5341363	0.00100651	200615	5140748	5143285	expressed protein	0	0	0
LOC_Os11g38040	Chr11	22710400	0.00100546	144530	22565870	22568597	expressed protein	AT5G06430.1	0	Thioredoxin superfamily protein	BGL11(t)	10.1007/s13258-013-0094-4
LOC_Os11g38270	Chr11	22710400	0.00100546	46943	22663457	22664995	hypothetical protein	0	0	0	fon2	10.1093/pcp/pcl025
LOC_Os11g37970	Chr11	22710400	0.00100546	198894	22511506	22512404	WIP5 - Wound-induced protein precursor, expressed	AT3G04720.1	HEL,PR-4,PR4	pathogenesis-related 4	OsPR4	10.1016/j.jplph.2011.07.013
LOC_Os11g38580	Chr11	22710400	0.00100546	152047	22862447	22867268	NBS-LRR type disease resistance protein, putative, expressed	AT3G46730.1	0	NB-ARC domain-containing disease resistance protein	Pb1	10.1111/j.1365-313X.2010.04348.x
LOC_Os11g38340	Chr11	22710400	0.00100546	1506	22708894	22711722	expressed protein	0	0	0
LOC_Os11g38350	Chr11	22710400	0.00100546	2629	22713029	22714426	retrotransposon protein, putative, unclassified, expressed	0	0	0
LOC_Os11g38360	Chr11	22710400	0.00100546	4925	22715325	22719222	retrotransposon protein, putative, unclassified, expressed	0	0	0
LOC_Os11g38330	Chr11	22710400	0.00100546	12707	22697693	22704632	ZOS11-06 - C2H2 zinc finger protein, expressed	0	0	0
LOC_Os11g38320	Chr11	22710400	0.00100546	15774	22694626	22696800	transposon protein, putative, unclassified	0	0	0
LOC_Os11g38370	Chr11	22710400	0.00100546	17213	22727613	22727867	hypothetical protein	0	0	0
LOC_Os11g38380	Chr11	22710400	0.00100546	18801	22729201	22732922	expressed protein	0	0	0
LOC_Os11g38390	Chr11	22710400	0.00100546	25017	22735417	22737431	expressed protein	0	0	0
LOC_Os11g38400	Chr11	22710400	0.00100546	28337	22738737	22739120	hypothetical protein	0	0	0
LOC_Os11g38310	Chr11	22710400	0.00100546	30069	22680331	22684592	expressed protein	AT2G05642.1	0	Nucleic acid-binding, OB-fold-like protein
LOC_Os11g38410	Chr11	22710400	0.00100546	36607	22747007	22747441	expressed protein	0	0	0
LOC_Os11g38300	Chr11	22710400	0.00100546	37724	22672676	22678761	retrotransposon protein, putative, unclassified, expressed	0	0	0
LOC_Os11g38280	Chr11	22710400	0.00100546	44369	22666031	22666291	expressed protein	0	0	0
LOC_Os11g38420	Chr11	22710400	0.00100546	44650	22755050	22757230	transposon protein, putative, unclassified	0	0	0
LOC_Os11g38430	Chr11	22710400	0.00100546	49341	22759741	22760167	expressed protein	0	0	0
LOC_Os11g38260	Chr11	22710400	0.00100546	49930	22660470	22662342	PAP fibrillin family domain containing protein, expressed	AT3G23400.1	FIB4	Plastid-lipid associated protein PAP / fibrillin family protein
LOC_Os11g38250	Chr11	22710400	0.00100546	51986	22658414	22660215	expressed protein	AT2G17030.1	0	F-box family protein with a domain of unknown function (DUF295)
LOC_Os11g38240	Chr11	22710400	0.00100546	53207	22657193	22657846	DUF538 domain containing protein, putative, expressed	AT1G09310.1	0	Protein of unknown function, DUF538
LOC_Os11g38440	Chr11	22710400	0.00100546	53393	22763793	22767680	expressed protein	AT3G07040.1	RPM1,RPS3	NB-ARC domain-containing disease resistance protein
LOC_Os11g38230	Chr11	22710400	0.00100546	56261	22654139	22655548	OsFBDUF61 - F-box and DUF domain containing protein, expressed	AT4G22660.1	0	F-box family protein with a domain of unknown function (DUF295)
LOC_Os11g38450	Chr11	22710400	0.00100546	58198	22768598	22772131	expressed protein	AT5G06430.1	0	Thioredoxin superfamily protein
LOC_Os11g38220	Chr11	22710400	0.00100546	58904	22651496	22652160	DUF538 domain containing protein, putative, expressed	AT1G09310.1	0	Protein of unknown function, DUF538
LOC_Os11g38210	Chr11	22710400	0.00100546	60615	22649785	22650366	DUF538 domain containing protein, putative, expressed	AT5G46230.1	0	Protein of unknown function, DUF538
LOC_Os11g38200	Chr11	22710400	0.00100546	64880	22645520	22647213	OsFBDUF60 - F-box and DUF domain containing protein, expressed	AT4G22660.1	0	F-box family protein with a domain of unknown function (DUF295)
LOC_Os11g38456	Chr11	22710400	0.00100546	66991	22777391	22781112	transposon protein, putative, CACTA, En/Spm sub-class, expressed	0	0	0
LOC_Os11g38190	Chr11	22710400	0.00100546	67834	22642566	22643982	expressed protein	0	0	0
LOC_Os11g38180	Chr11	22710400	0.00100546	71058	22639342	22641012	OsFBDUF59 - F-box and DUF domain containing protein, expressed	AT5G25290.1	0	F-box family protein with a domain of unknown function (DUF295)
LOC_Os11g38462	Chr11	22710400	0.00100546	73700	22784100	22787432	transposon protein, putative, CACTA, En/Spm sub-class, expressed	0	0	0
LOC_Os11g38170	Chr11	22710400	0.00100546	79425	22630975	22637804	notchless protein, putative, expressed	AT5G52820.1	0	WD-40 repeat family protein / notchless protein, putative
LOC_Os11g38470	Chr11	22710400	0.00100546	84594	22794994	22795662	expressed protein	0	0	0
LOC_Os11g38160	Chr11	22710400	0.00100546	84870	22625530	22627579	transporter family protein, putative, expressed	AT5G61520.1	0	Major facilitator superfamily protein
LOC_Os11g38480	Chr11	22710400	0.00100546	88888	22799288	22802116	NBS-LRR type disease resistance protein, putative, expressed	AT3G07040.1	RPM1,RPS3	NB-ARC domain-containing disease resistance protein
LOC_Os11g38150	Chr11	22710400	0.00100546	91581	22618819	22624351	expressed protein	0	0	0
LOC_Os11g38140	Chr11	22710400	0.00100546	95523	22614877	22616875	OsFBDUF58 - F-box and DUF domain containing protein, expressed	AT1G57790.1	0	F-box family protein
LOC_Os11g38130	Chr11	22710400	0.00100546	99530	22610870	22612522	OsFBDUF57 - F-box and DUF domain containing protein, expressed	AT5G25290.1	0	F-box family protein with a domain of unknown function (DUF295)
LOC_Os11g38120	Chr11	22710400	0.00100546	105526	22604874	22606589	OsFBDUF56 - F-box and DUF domain containing protein, expressed	AT2G05970.1	0	F-box family protein with a domain of unknown function (DUF295)
LOC_Os11g38500	Chr11	22710400	0.00100546	106181	22816581	22817823	OsFBDUF62 - F-box and DUF domain containing protein, expressed	AT2G03560.1	0	F-box family protein with a domain of unknown function (DUF295)
LOC_Os11g38110	Chr11	22710400	0.00100546	107225	22603175	22603540	retrotransposon protein, putative, Ty3-gypsy subclass	0	0	0
LOC_Os11g38100	Chr11	22710400	0.00100546	109722	22600678	22602126	OsFBDUF55 - F-box and DUF domain containing protein, expressed	AT4G22180.1	0	F-box family protein with a domain of unknown function (DUF295)
LOC_Os11g38510	Chr11	22710400	0.00100546	109962	22820362	22820654	expressed protein	0	0	0
LOC_Os11g38520	Chr11	22710400	0.00100546	112883	22823283	22827625	expressed protein	AT3G46730.1	0	NB-ARC domain-containing disease resistance protein
LOC_Os11g38530	Chr11	22710400	0.00100546	117936	22828336	22831078	retrotransposon protein, putative, unclassified, expressed	0	0	0
LOC_Os11g38540	Chr11	22710400	0.00100546	121681	22832081	22838218	retrotransposon protein, putative, unclassified, expressed	0	0	0
LOC_Os11g38090	Chr11	22710400	0.00100546	124050	22586350	22592054	retrotransposon protein, putative, Ty3-gypsy subclass, expressed	0	0	0
LOC_Os11g38080	Chr11	22710400	0.00100546	128446	22581954	22582547	retrotransposon protein, putative, unclassified	0	0	0
LOC_Os11g38550	Chr11	22710400	0.00100546	132104	22842504	22844411	transposon protein, putative, CACTA, En/Spm sub-class	0	0	0
LOC_Os11g38070	Chr11	22710400	0.00100546	132511	22577889	22579413	expressed protein	AT5G25290.1	0	F-box family protein with a domain of unknown function (DUF295)
LOC_Os11g38560	Chr11	22710400	0.00100546	135624	22846024	22847220	transposon protein, putative, CACTA, En/Spm sub-class, expressed	0	0	0
LOC_Os11g38050	Chr11	22710400	0.00100546	140419	22569981	22576763	phosphoesterase family protein, putative, expressed	AT3G03530.1	NPC4	non-specific phospholipase C4
LOC_Os11g38030	Chr11	22710400	0.00100546	148857	22561543	22565402	CDK5RAP1, putative, expressed	AT4G36390.1	0	Methylthiotransferase
LOC_Os11g38020	Chr11	22710400	0.00100546	154886	22555514	22561050	GTPase of unknown function domain containing protein, putative, expressed	AT5G57960.1	0	GTP-binding protein, HflX
LOC_Os11g38590	Chr11	22710400	0.00100546	159238	22869638	22870198	expressed protein	0	0	0
LOC_Os11g38010	Chr11	22710400	0.00100546	160187	22550213	22554890	targeting protein for Xklp2, putative, expressed	AT2G35880.1	0	TPX2 (targeting protein for Xklp2) protein family
LOC_Os11g38600	Chr11	22710400	0.00100546	161763	22872163	22872591	TruB family pseudouridylate synthase, putative, expressed	AT3G57150.1	AtCBF5,AtNAP57,CBF5,NAP57	homologue of NAP57
LOC_Os11g38610	Chr11	22710400	0.00100546	165999	22876399	22884547	expressed protein	AT3G47890.1	0	Ubiquitin carboxyl-terminal hydrolase-related protein
LOC_Os11g38000	Chr11	22710400	0.00100546	176547	22533853	22540098	NB-ARC domain containing protein, expressed	AT3G46530.1	RPP13	NB-ARC domain-containing disease resistance protein
LOC_Os11g38620	Chr11	22710400	0.00100546	177002	22887402	22892035	expressed protein	AT3G47910.2	0	Ubiquitin carboxyl-terminal hydrolase-related protein
LOC_Os11g37990	Chr11	22710400	0.00100546	186824	22523576	22529593	chloroplastic group IIA intron splicing facilitator CRS1, chloroplast precursor, putative, expressed	AT3G23070.1	ATCFM3A,CFM3A	CRM family member 3A
LOC_Os11g38630	Chr11	22710400	0.00100546	190284	22900684	22908302	expressed protein	AT3G47890.1	0	Ubiquitin carboxyl-terminal hydrolase-related protein
LOC_Os11g37980	Chr11	22710400	0.00100546	196213	22514187	22518111	GAUT2/LGT2, putative, expressed	AT5G47780.1	GAUT4	galacturonosyltransferase 4

## Sheet: PSAmax Drought
MSU Gene ID	Chromosome	SNP position	Marker Effect (|beta|)	Distance from SNP	Gene Start	Gene End	RiceAnnot	ArabidopsisGene	ArabidopsisGeneName	ArabidopsisFullName	Name In Citation	Citation
LOC_Os01g02890	Chr1	1052989	0.00124657	1046604	1053166	phosphatidylserine synthase, putative, expressed	AT1G15110.1	0	phosphatidyl serine synthase family protein	shortened uppermost internode 1	sui1	10.1007/s11103-011-9825-6
LOC_Os01g02890	Chr1	1053413	0.00116205	1046604	1053166	phosphatidylserine synthase, putative, expressed	AT1G15110.1	0	phosphatidyl serine synthase family protein	shortened uppermost internode 1	sui1	10.1007/s11103-011-9825-6
LOC_Os01g02890	Chr1	1040322	0.00125621	1046604	1053166	phosphatidylserine synthase, putative, expressed	AT1G15110.1	0	phosphatidyl serine synthase family protein	shortened uppermost internode 1	sui1	10.1007/s11103-011-9825-6
LOC_Os01g02890	Chr1	1044028	0.00128934	1046604	1053166	phosphatidylserine synthase, putative, expressed	AT1G15110.1	0	phosphatidyl serine synthase family protein	shortened uppermost internode 1	sui1	10.1007/s11103-011-9825-6
LOC_Os01g02890	Chr1	1042817	0.00135692	1046604	1053166	phosphatidylserine synthase, putative, expressed	AT1G15110.1	0	phosphatidyl serine synthase family protein	shortened uppermost internode 1	sui1	10.1007/s11103-011-9825-6
LOC_Os01g02890	Chr1	1043946	0.00147242	1046604	1053166	phosphatidylserine synthase, putative, expressed	AT1G15110.1	0	phosphatidyl serine synthase family protein	shortened uppermost internode 1	sui1	10.1007/s11103-011-9825-6
LOC_Os01g04380	Chr1	2136478	0.00120495	1951928	1952771	hsp20/alpha crystallin family protein, putative, expressed	AT1G53540.1	0	HSP20-like chaperones superfamily protein	OsHsp17.0	OsHsp17.0	10.1016/j.jplph.2011.12.014
LOC_Os02g40860	Chr2	24567269	0.00182419	24766807	24772750	CK1_CaseinKinase_1.5 - CK1 includes the casein kinase 1 kinases, expressed	AT4G28540.1	CKL6,PAPK1	casein kinase I-like 6	Casein Kinase I	OsCKI1	10.1046/j.1365-313X.2003.01866.x
LOC_Os08g33370	Chr8	20969804	0.00155227	20812503	20815632	14-3-3 protein, putative, expressed	AT3G02520.1	GF14 NU,GRF7	general regulatory factor 7	G-box factor 14-3-3c protein	GF14c	10.1093/pcp/pcp012
LOC_Os02g40530	Chr2	24491317	0.00132344	24580382	24582527	MYB family transcription factor, putative, expressed	AT4G13480.1	AtMYB79,MYB79	myb domain protein 79	MULTIPASS	OsMPS	10.1111/tpj.12286
LOC_Os02g40530	Chr2	24556541	0.00127771	24580382	24582527	MYB family transcription factor, putative, expressed	AT4G13480.1	AtMYB79,MYB79	myb domain protein 79	MULTIPASS	OsMPS	10.1111/tpj.12286
LOC_Os02g40530	Chr2	24525713	0.00140184	24580382	24582527	MYB family transcription factor, putative, expressed	AT4G13480.1	AtMYB79,MYB79	myb domain protein 79	MULTIPASS	OsMPS	10.1111/tpj.12286
LOC_Os02g40530	Chr2	24567269	0.00182419	24580382	24582527	MYB family transcription factor, putative, expressed	AT4G13480.1	AtMYB79,MYB79	myb domain protein 79	MULTIPASS	OsMPS	10.1111/tpj.12286
LOC_Os02g40450	Chr2	24556541	0.00127771	24518227	24527233	DEAD/DEAH box helicase domain containing protein, expressed	0	0	0	-	mer3	10.1242/?jcs.049080
LOC_Os02g40450	Chr2	24567269	0.00182419	24518227	24527233	DEAD/DEAH box helicase domain containing protein, expressed	0	0	0	-	mer3	10.1242/?jcs.049080
LOC_Os02g40450	Chr2	24525713	0.00140184	24518227	24527233	DEAD/DEAH box helicase domain containing protein, expressed	0	0	0	-	mer3	10.1242/?jcs.049080
LOC_Os02g40450	Chr2	24491317	0.00132344	24518227	24527233	DEAD/DEAH box helicase domain containing protein, expressed	0	0	0	-	mer3	10.1242/?jcs.049080
LOC_Os01g02550	Chr1	1040322	0.00125621	839809	842757	protein kinase domain containing protein, expressed	AT5G38280.1	PR5K	PR5-like receptor kinase
LOC_Os01g02560	Chr1	1043946	0.00147242	843530	847454	Ser/Thr receptor-like kinase, putative, expressed	AT1G70250.1	0	receptor serine/threonine kinase, putative
LOC_Os01g02560	Chr1	1042817	0.00135692	843530	847454	Ser/Thr receptor-like kinase, putative, expressed	AT1G70250.1	0	receptor serine/threonine kinase, putative
LOC_Os01g02560	Chr1	1040322	0.00125621	843530	847454	Ser/Thr receptor-like kinase, putative, expressed	AT1G70250.1	0	receptor serine/threonine kinase, putative
LOC_Os01g02560	Chr1	1044028	0.00128934	843530	847454	Ser/Thr receptor-like kinase, putative, expressed	AT1G70250.1	0	receptor serine/threonine kinase, putative
LOC_Os01g02570	Chr1	1052989	0.00124657	852249	854568	protein kinase domain containing protein, expressed	AT5G38260.1	0	Protein kinase superfamily protein
LOC_Os01g02570	Chr1	1042817	0.00135692	852249	854568	protein kinase domain containing protein, expressed	AT5G38260.1	0	Protein kinase superfamily protein
LOC_Os01g02570	Chr1	1053413	0.00116205	852249	854568	protein kinase domain containing protein, expressed	AT5G38260.1	0	Protein kinase superfamily protein
LOC_Os01g02570	Chr1	1044028	0.00128934	852249	854568	protein kinase domain containing protein, expressed	AT5G38260.1	0	Protein kinase superfamily protein
LOC_Os01g02570	Chr1	1043946	0.00147242	852249	854568	protein kinase domain containing protein, expressed	AT5G38260.1	0	Protein kinase superfamily protein
LOC_Os01g02570	Chr1	1040322	0.00125621	852249	854568	protein kinase domain containing protein, expressed	AT5G38260.1	0	Protein kinase superfamily protein
LOC_Os01g02580	Chr1	1052989	0.00124657	857957	860583	protein kinase domain containing protein, expressed	AT5G38260.1	0	Protein kinase superfamily protein
LOC_Os01g02580	Chr1	1042817	0.00135692	857957	860583	protein kinase domain containing protein, expressed	AT5G38260.1	0	Protein kinase superfamily protein
LOC_Os01g02580	Chr1	1043946	0.00147242	857957	860583	protein kinase domain containing protein, expressed	AT5G38260.1	0	Protein kinase superfamily protein
LOC_Os01g02580	Chr1	1044028	0.00128934	857957	860583	protein kinase domain containing protein, expressed	AT5G38260.1	0	Protein kinase superfamily protein
LOC_Os01g02580	Chr1	1053413	0.00116205	857957	860583	protein kinase domain containing protein, expressed	AT5G38260.1	0	Protein kinase superfamily protein
LOC_Os01g02580	Chr1	1040322	0.00125621	857957	860583	protein kinase domain containing protein, expressed	AT5G38260.1	0	Protein kinase superfamily protein
LOC_Os01g02590	Chr1	1042817	0.00135692	862579	865253	receptor-like kinase, putative, expressed	AT1G18390.2	0	Protein kinase superfamily protein
LOC_Os01g02590	Chr1	1052989	0.00124657	862579	865253	receptor-like kinase, putative, expressed	AT1G18390.2	0	Protein kinase superfamily protein
LOC_Os01g02590	Chr1	1043946	0.00147242	862579	865253	receptor-like kinase, putative, expressed	AT1G18390.2	0	Protein kinase superfamily protein
LOC_Os01g02590	Chr1	1053413	0.00116205	862579	865253	receptor-like kinase, putative, expressed	AT1G18390.2	0	Protein kinase superfamily protein
LOC_Os01g02590	Chr1	1044028	0.00128934	862579	865253	receptor-like kinase, putative, expressed	AT1G18390.2	0	Protein kinase superfamily protein
LOC_Os01g02590	Chr1	1040322	0.00125621	862579	865253	receptor-like kinase, putative, expressed	AT1G18390.2	0	Protein kinase superfamily protein
LOC_Os01g02600	Chr1	1052989	0.00124657	865966	869063	Ser/Thr receptor-like kinase, putative, expressed	AT5G38280.1	PR5K	PR5-like receptor kinase
LOC_Os01g02600	Chr1	1053413	0.00116205	865966	869063	Ser/Thr receptor-like kinase, putative, expressed	AT5G38280.1	PR5K	PR5-like receptor kinase
LOC_Os01g02600	Chr1	1042817	0.00135692	865966	869063	Ser/Thr receptor-like kinase, putative, expressed	AT5G38280.1	PR5K	PR5-like receptor kinase
LOC_Os01g02600	Chr1	1040322	0.00125621	865966	869063	Ser/Thr receptor-like kinase, putative, expressed	AT5G38280.1	PR5K	PR5-like receptor kinase
LOC_Os01g02600	Chr1	1044028	0.00128934	865966	869063	Ser/Thr receptor-like kinase, putative, expressed	AT5G38280.1	PR5K	PR5-like receptor kinase
LOC_Os01g02600	Chr1	1043946	0.00147242	865966	869063	Ser/Thr receptor-like kinase, putative, expressed	AT5G38280.1	PR5K	PR5-like receptor kinase
LOC_Os01g02610	Chr1	1052989	0.00124657	870318	874817	protein kinase domain containing protein, expressed	AT1G66980.1	SNC4	suppressor of npr1-1 constitutive 4
LOC_Os01g02610	Chr1	1044028	0.00128934	870318	874817	protein kinase domain containing protein, expressed	AT1G66980.1	SNC4	suppressor of npr1-1 constitutive 4
LOC_Os01g02610	Chr1	1043946	0.00147242	870318	874817	protein kinase domain containing protein, expressed	AT1G66980.1	SNC4	suppressor of npr1-1 constitutive 4
LOC_Os01g02610	Chr1	1042817	0.00135692	870318	874817	protein kinase domain containing protein, expressed	AT1G66980.1	SNC4	suppressor of npr1-1 constitutive 4
LOC_Os01g02610	Chr1	1053413	0.00116205	870318	874817	protein kinase domain containing protein, expressed	AT1G66980.1	SNC4	suppressor of npr1-1 constitutive 4
LOC_Os01g02610	Chr1	1040322	0.00125621	870318	874817	protein kinase domain containing protein, expressed	AT1G66980.1	SNC4	suppressor of npr1-1 constitutive 4
LOC_Os01g02629	Chr1	1053413	0.00116205	884161	887787	retrotransposon protein, putative, unclassified, expressed	0	0	0
LOC_Os01g02629	Chr1	1042817	0.00135692	884161	887787	retrotransposon protein, putative, unclassified, expressed	0	0	0
LOC_Os01g02629	Chr1	1052989	0.00124657	884161	887787	retrotransposon protein, putative, unclassified, expressed	0	0	0
LOC_Os01g02629	Chr1	1044028	0.00128934	884161	887787	retrotransposon protein, putative, unclassified, expressed	0	0	0
LOC_Os01g02629	Chr1	1043946	0.00147242	884161	887787	retrotransposon protein, putative, unclassified, expressed	0	0	0
LOC_Os01g02629	Chr1	1040322	0.00125621	884161	887787	retrotransposon protein, putative, unclassified, expressed	0	0	0
LOC_Os01g02650	Chr1	1042817	0.00135692	892095	898250	retrotransposon protein, putative, unclassified, expressed	0	0	0
LOC_Os01g02650	Chr1	1052989	0.00124657	892095	898250	retrotransposon protein, putative, unclassified, expressed	0	0	0
LOC_Os01g02650	Chr1	1043946	0.00147242	892095	898250	retrotransposon protein, putative, unclassified, expressed	0	0	0
LOC_Os01g02650	Chr1	1053413	0.00116205	892095	898250	retrotransposon protein, putative, unclassified, expressed	0	0	0
LOC_Os01g02650	Chr1	1040322	0.00125621	892095	898250	retrotransposon protein, putative, unclassified, expressed	0	0	0
LOC_Os01g02650	Chr1	1044028	0.00128934	892095	898250	retrotransposon protein, putative, unclassified, expressed	0	0	0
LOC_Os01g02660	Chr1	1042817	0.00135692	898866	902158	retrotransposon protein, putative, unclassified	0	0	0
LOC_Os01g02660	Chr1	1044028	0.00128934	898866	902158	retrotransposon protein, putative, unclassified	0	0	0
LOC_Os01g02660	Chr1	1043946	0.00147242	898866	902158	retrotransposon protein, putative, unclassified	0	0	0
LOC_Os01g02660	Chr1	1052989	0.00124657	898866	902158	retrotransposon protein, putative, unclassified	0	0	0
LOC_Os01g02660	Chr1	1053413	0.00116205	898866	902158	retrotransposon protein, putative, unclassified	0	0	0
LOC_Os01g02660	Chr1	1040322	0.00125621	898866	902158	retrotransposon protein, putative, unclassified	0	0	0
LOC_Os01g02670	Chr1	1044028	0.00128934	904341	910142	retrotransposon protein, putative, Ty1-copia subclass, expressed	0	0	0
LOC_Os01g02670	Chr1	1042817	0.00135692	904341	910142	retrotransposon protein, putative, Ty1-copia subclass, expressed	0	0	0
LOC_Os01g02670	Chr1	1043946	0.00147242	904341	910142	retrotransposon protein, putative, Ty1-copia subclass, expressed	0	0	0
LOC_Os01g02670	Chr1	1052989	0.00124657	904341	910142	retrotransposon protein, putative, Ty1-copia subclass, expressed	0	0	0
LOC_Os01g02670	Chr1	1040322	0.00125621	904341	910142	retrotransposon protein, putative, Ty1-copia subclass, expressed	0	0	0
LOC_Os01g02670	Chr1	1053413	0.00116205	904341	910142	retrotransposon protein, putative, Ty1-copia subclass, expressed	0	0	0
LOC_Os01g02680	Chr1	1042817	0.00135692	911735	914246	protein kinase domain containing protein, expressed	AT1G67000.1	0	Protein kinase superfamily protein
LOC_Os01g02680	Chr1	1044028	0.00128934	911735	914246	protein kinase domain containing protein, expressed	AT1G67000.1	0	Protein kinase superfamily protein
LOC_Os01g02680	Chr1	1052989	0.00124657	911735	914246	protein kinase domain containing protein, expressed	AT1G67000.1	0	Protein kinase superfamily protein
LOC_Os01g02680	Chr1	1040322	0.00125621	911735	914246	protein kinase domain containing protein, expressed	AT1G67000.1	0	Protein kinase superfamily protein
LOC_Os01g02680	Chr1	1043946	0.00147242	911735	914246	protein kinase domain containing protein, expressed	AT1G67000.1	0	Protein kinase superfamily protein
LOC_Os01g02680	Chr1	1053413	0.00116205	911735	914246	protein kinase domain containing protein, expressed	AT1G67000.1	0	Protein kinase superfamily protein
LOC_Os01g02690	Chr1	1053413	0.00116205	915639	919674	resistance-related receptor-like kinase, putative, expressed	AT5G38260.1	0	Protein kinase superfamily protein
LOC_Os01g02690	Chr1	1043946	0.00147242	915639	919674	resistance-related receptor-like kinase, putative, expressed	AT5G38260.1	0	Protein kinase superfamily protein
LOC_Os01g02690	Chr1	1042817	0.00135692	915639	919674	resistance-related receptor-like kinase, putative, expressed	AT5G38260.1	0	Protein kinase superfamily protein
LOC_Os01g02690	Chr1	1052989	0.00124657	915639	919674	resistance-related receptor-like kinase, putative, expressed	AT5G38260.1	0	Protein kinase superfamily protein
LOC_Os01g02690	Chr1	1044028	0.00128934	915639	919674	resistance-related receptor-like kinase, putative, expressed	AT5G38260.1	0	Protein kinase superfamily protein
LOC_Os01g02690	Chr1	1040322	0.00125621	915639	919674	resistance-related receptor-like kinase, putative, expressed	AT5G38260.1	0	Protein kinase superfamily protein
LOC_Os01g02700	Chr1	1044028	0.00128934	920992	923630	protein kinase domain containing protein, expressed	AT1G66910.1	0	Protein kinase superfamily protein
LOC_Os01g02700	Chr1	1043946	0.00147242	920992	923630	protein kinase domain containing protein, expressed	AT1G66910.1	0	Protein kinase superfamily protein
LOC_Os01g02700	Chr1	1042817	0.00135692	920992	923630	protein kinase domain containing protein, expressed	AT1G66910.1	0	Protein kinase superfamily protein
LOC_Os01g02700	Chr1	1053413	0.00116205	920992	923630	protein kinase domain containing protein, expressed	AT1G66910.1	0	Protein kinase superfamily protein
LOC_Os01g02700	Chr1	1052989	0.00124657	920992	923630	protein kinase domain containing protein, expressed	AT1G66910.1	0	Protein kinase superfamily protein
LOC_Os01g02700	Chr1	1040322	0.00125621	920992	923630	protein kinase domain containing protein, expressed	AT1G66910.1	0	Protein kinase superfamily protein
LOC_Os01g02710	Chr1	1043946	0.00147242	924451	925175	LRk-type protein, putative, expressed	AT1G18390.2	0	Protein kinase superfamily protein
LOC_Os01g02710	Chr1	1052989	0.00124657	924451	925175	LRk-type protein, putative, expressed	AT1G18390.2	0	Protein kinase superfamily protein
LOC_Os01g02710	Chr1	1044028	0.00128934	924451	925175	LRk-type protein, putative, expressed	AT1G18390.2	0	Protein kinase superfamily protein
LOC_Os01g02710	Chr1	1042817	0.00135692	924451	925175	LRk-type protein, putative, expressed	AT1G18390.2	0	Protein kinase superfamily protein
LOC_Os01g02710	Chr1	1040322	0.00125621	924451	925175	LRk-type protein, putative, expressed	AT1G18390.2	0	Protein kinase superfamily protein
LOC_Os01g02710	Chr1	1053413	0.00116205	924451	925175	LRk-type protein, putative, expressed	AT1G18390.2	0	Protein kinase superfamily protein
LOC_Os01g02720	Chr1	1043946	0.00147242	929883	934914	elongation factor Tu, putative, expressed	AT5G10630.2	0	Translation elongation factor EF1A/initiation factor IF2gamma family protein
LOC_Os01g02720	Chr1	1044028	0.00128934	929883	934914	elongation factor Tu, putative, expressed	AT5G10630.2	0	Translation elongation factor EF1A/initiation factor IF2gamma family protein
LOC_Os01g02720	Chr1	1042817	0.00135692	929883	934914	elongation factor Tu, putative, expressed	AT5G10630.2	0	Translation elongation factor EF1A/initiation factor IF2gamma family protein
LOC_Os01g02720	Chr1	1052989	0.00124657	929883	934914	elongation factor Tu, putative, expressed	AT5G10630.2	0	Translation elongation factor EF1A/initiation factor IF2gamma family protein
LOC_Os01g02720	Chr1	1040322	0.00125621	929883	934914	elongation factor Tu, putative, expressed	AT5G10630.2	0	Translation elongation factor EF1A/initiation factor IF2gamma family protein
LOC_Os01g02720	Chr1	1053413	0.00116205	929883	934914	elongation factor Tu, putative, expressed	AT5G10630.2	0	Translation elongation factor EF1A/initiation factor IF2gamma family protein
LOC_Os01g02730	Chr1	1043946	0.00147242	935574	938367	TAK14, putative, expressed	AT5G38280.1	PR5K	PR5-like receptor kinase
LOC_Os01g02730	Chr1	1040322	0.00125621	935574	938367	TAK14, putative, expressed	AT5G38280.1	PR5K	PR5-like receptor kinase
LOC_Os01g02730	Chr1	1052989	0.00124657	935574	938367	TAK14, putative, expressed	AT5G38280.1	PR5K	PR5-like receptor kinase
LOC_Os01g02730	Chr1	1053413	0.00116205	935574	938367	TAK14, putative, expressed	AT5G38280.1	PR5K	PR5-like receptor kinase
LOC_Os01g02730	Chr1	1042817	0.00135692	935574	938367	TAK14, putative, expressed	AT5G38280.1	PR5K	PR5-like receptor kinase
LOC_Os01g02730	Chr1	1044028	0.00128934	935574	938367	TAK14, putative, expressed	AT5G38280.1	PR5K	PR5-like receptor kinase
LOC_Os01g02740	Chr1	1052989	0.00124657	940005	952451	retrotransposon protein, putative, unclassified, expressed	0	0	0
LOC_Os01g02740	Chr1	1043946	0.00147242	940005	952451	retrotransposon protein, putative, unclassified, expressed	0	0	0
LOC_Os01g02740	Chr1	1040322	0.00125621	940005	952451	retrotransposon protein, putative, unclassified, expressed	0	0	0
LOC_Os01g02740	Chr1	1042817	0.00135692	940005	952451	retrotransposon protein, putative, unclassified, expressed	0	0	0
LOC_Os01g02740	Chr1	1053413	0.00116205	940005	952451	retrotransposon protein, putative, unclassified, expressed	0	0	0
LOC_Os01g02740	Chr1	1044028	0.00128934	940005	952451	retrotransposon protein, putative, unclassified, expressed	0	0	0
LOC_Os01g02750	Chr1	1040322	0.00125621	954075	956817	protein kinase domain containing protein, expressed	AT5G39030.1	0	Protein kinase superfamily protein
LOC_Os01g02750	Chr1	1042817	0.00135692	954075	956817	protein kinase domain containing protein, expressed	AT5G39030.1	0	Protein kinase superfamily protein
LOC_Os01g02750	Chr1	1043946	0.00147242	954075	956817	protein kinase domain containing protein, expressed	AT5G39030.1	0	Protein kinase superfamily protein
LOC_Os01g02750	Chr1	1044028	0.00128934	954075	956817	protein kinase domain containing protein, expressed	AT5G39030.1	0	Protein kinase superfamily protein
LOC_Os01g02750	Chr1	1053413	0.00116205	954075	956817	protein kinase domain containing protein, expressed	AT5G39030.1	0	Protein kinase superfamily protein
LOC_Os01g02750	Chr1	1052989	0.00124657	954075	956817	protein kinase domain containing protein, expressed	AT5G39030.1	0	Protein kinase superfamily protein
LOC_Os01g02760	Chr1	1042817	0.00135692	957907	960626	receptor-like kinase, putative, expressed	AT5G38280.1	PR5K	PR5-like receptor kinase
LOC_Os01g02760	Chr1	1040322	0.00125621	957907	960626	receptor-like kinase, putative, expressed	AT5G38280.1	PR5K	PR5-like receptor kinase
LOC_Os01g02760	Chr1	1044028	0.00128934	957907	960626	receptor-like kinase, putative, expressed	AT5G38280.1	PR5K	PR5-like receptor kinase
LOC_Os01g02760	Chr1	1043946	0.00147242	957907	960626	receptor-like kinase, putative, expressed	AT5G38280.1	PR5K	PR5-like receptor kinase
LOC_Os01g02760	Chr1	1053413	0.00116205	957907	960626	receptor-like kinase, putative, expressed	AT5G38280.1	PR5K	PR5-like receptor kinase
LOC_Os01g02760	Chr1	1052989	0.00124657	957907	960626	receptor-like kinase, putative, expressed	AT5G38280.1	PR5K	PR5-like receptor kinase
LOC_Os01g02770	Chr1	1040322	0.00125621	961681	965151	resistance-related receptor-like kinase, putative, expressed	AT5G39030.1	0	Protein kinase superfamily protein
LOC_Os01g02770	Chr1	1052989	0.00124657	961681	965151	resistance-related receptor-like kinase, putative, expressed	AT5G39030.1	0	Protein kinase superfamily protein
LOC_Os01g02770	Chr1	1043946	0.00147242	961681	965151	resistance-related receptor-like kinase, putative, expressed	AT5G39030.1	0	Protein kinase superfamily protein
LOC_Os01g02770	Chr1	1044028	0.00128934	961681	965151	resistance-related receptor-like kinase, putative, expressed	AT5G39030.1	0	Protein kinase superfamily protein
LOC_Os01g02770	Chr1	1053413	0.00116205	961681	965151	resistance-related receptor-like kinase, putative, expressed	AT5G39030.1	0	Protein kinase superfamily protein
LOC_Os01g02770	Chr1	1042817	0.00135692	961681	965151	resistance-related receptor-like kinase, putative, expressed	AT5G39030.1	0	Protein kinase superfamily protein
LOC_Os01g02780	Chr1	1043946	0.00147242	969308	973327	TAK33, putative, expressed	AT5G38280.1	PR5K	PR5-like receptor kinase
LOC_Os01g02780	Chr1	1040322	0.00125621	969308	973327	TAK33, putative, expressed	AT5G38280.1	PR5K	PR5-like receptor kinase
LOC_Os01g02780	Chr1	1052989	0.00124657	969308	973327	TAK33, putative, expressed	AT5G38280.1	PR5K	PR5-like receptor kinase
LOC_Os01g02780	Chr1	1053413	0.00116205	969308	973327	TAK33, putative, expressed	AT5G38280.1	PR5K	PR5-like receptor kinase
LOC_Os01g02780	Chr1	1042817	0.00135692	969308	973327	TAK33, putative, expressed	AT5G38280.1	PR5K	PR5-like receptor kinase
LOC_Os01g02780	Chr1	1044028	0.00128934	969308	973327	TAK33, putative, expressed	AT5G38280.1	PR5K	PR5-like receptor kinase
LOC_Os01g02790	Chr1	1052989	0.00124657	976766	980431	protein kinase domain containing protein, expressed	AT5G38280.1	PR5K	PR5-like receptor kinase
LOC_Os01g02790	Chr1	1043946	0.00147242	976766	980431	protein kinase domain containing protein, expressed	AT5G38280.1	PR5K	PR5-like receptor kinase
LOC_Os01g02790	Chr1	1044028	0.00128934	976766	980431	protein kinase domain containing protein, expressed	AT5G38280.1	PR5K	PR5-like receptor kinase
LOC_Os01g02790	Chr1	1053413	0.00116205	976766	980431	protein kinase domain containing protein, expressed	AT5G38280.1	PR5K	PR5-like receptor kinase
LOC_Os01g02790	Chr1	1040322	0.00125621	976766	980431	protein kinase domain containing protein, expressed	AT5G38280.1	PR5K	PR5-like receptor kinase
LOC_Os01g02790	Chr1	1042817	0.00135692	976766	980431	protein kinase domain containing protein, expressed	AT5G38280.1	PR5K	PR5-like receptor kinase
LOC_Os01g02800	Chr1	1042817	0.00135692	984301	986760	receptor-like kinase ARK1AS, putative, expressed	AT1G66910.1	0	Protein kinase superfamily protein
LOC_Os01g02800	Chr1	1052989	0.00124657	984301	986760	receptor-like kinase ARK1AS, putative, expressed	AT1G66910.1	0	Protein kinase superfamily protein
LOC_Os01g02800	Chr1	1053413	0.00116205	984301	986760	receptor-like kinase ARK1AS, putative, expressed	AT1G66910.1	0	Protein kinase superfamily protein
LOC_Os01g02800	Chr1	1044028	0.00128934	984301	986760	receptor-like kinase ARK1AS, putative, expressed	AT1G66910.1	0	Protein kinase superfamily protein
LOC_Os01g02800	Chr1	1040322	0.00125621	984301	986760	receptor-like kinase ARK1AS, putative, expressed	AT1G66910.1	0	Protein kinase superfamily protein
LOC_Os01g02800	Chr1	1043946	0.00147242	984301	986760	receptor-like kinase ARK1AS, putative, expressed	AT1G66910.1	0	Protein kinase superfamily protein
LOC_Os01g02810	Chr1	1044028	0.00128934	987591	990647	resistance-related receptor-like kinase, putative, expressed	AT5G39030.1	0	Protein kinase superfamily protein
LOC_Os01g02810	Chr1	1053413	0.00116205	987591	990647	resistance-related receptor-like kinase, putative, expressed	AT5G39030.1	0	Protein kinase superfamily protein
LOC_Os01g02810	Chr1	1043946	0.00147242	987591	990647	resistance-related receptor-like kinase, putative, expressed	AT5G39030.1	0	Protein kinase superfamily protein
LOC_Os01g02810	Chr1	1040322	0.00125621	987591	990647	resistance-related receptor-like kinase, putative, expressed	AT5G39030.1	0	Protein kinase superfamily protein
LOC_Os01g02810	Chr1	1052989	0.00124657	987591	990647	resistance-related receptor-like kinase, putative, expressed	AT5G39030.1	0	Protein kinase superfamily protein
LOC_Os01g02810	Chr1	1042817	0.00135692	987591	990647	resistance-related receptor-like kinase, putative, expressed	AT5G39030.1	0	Protein kinase superfamily protein
LOC_Os01g02830	Chr1	1043946	0.00147242	994710	997262	receptor-like kinase ARK1AS, putative, expressed	AT1G66910.1	0	Protein kinase superfamily protein
LOC_Os01g02830	Chr1	1040322	0.00125621	994710	997262	receptor-like kinase ARK1AS, putative, expressed	AT1G66910.1	0	Protein kinase superfamily protein
LOC_Os01g02830	Chr1	1044028	0.00128934	994710	997262	receptor-like kinase ARK1AS, putative, expressed	AT1G66910.1	0	Protein kinase superfamily protein
LOC_Os01g02830	Chr1	1042817	0.00135692	994710	997262	receptor-like kinase ARK1AS, putative, expressed	AT1G66910.1	0	Protein kinase superfamily protein
LOC_Os01g02830	Chr1	1052989	0.00124657	994710	997262	receptor-like kinase ARK1AS, putative, expressed	AT1G66910.1	0	Protein kinase superfamily protein
LOC_Os01g02830	Chr1	1053413	0.00116205	994710	997262	receptor-like kinase ARK1AS, putative, expressed	AT1G66910.1	0	Protein kinase superfamily protein
LOC_Os01g02840	Chr1	1040322	0.00125621	997963	1000997	resistance-related receptor-like kinase, putative, expressed	AT5G39020.1	0	Malectin/receptor-like protein kinase family protein
LOC_Os01g02840	Chr1	1044028	0.00128934	997963	1000997	resistance-related receptor-like kinase, putative, expressed	AT5G39020.1	0	Malectin/receptor-like protein kinase family protein
LOC_Os01g02840	Chr1	1052989	0.00124657	997963	1000997	resistance-related receptor-like kinase, putative, expressed	AT5G39020.1	0	Malectin/receptor-like protein kinase family protein
LOC_Os01g02840	Chr1	1053413	0.00116205	997963	1000997	resistance-related receptor-like kinase, putative, expressed	AT5G39020.1	0	Malectin/receptor-like protein kinase family protein
LOC_Os01g02840	Chr1	1043946	0.00147242	997963	1000997	resistance-related receptor-like kinase, putative, expressed	AT5G39020.1	0	Malectin/receptor-like protein kinase family protein
LOC_Os01g02840	Chr1	1042817	0.00135692	997963	1000997	resistance-related receptor-like kinase, putative, expressed	AT5G39020.1	0	Malectin/receptor-like protein kinase family protein
LOC_Os01g02850	Chr1	1043946	0.00147242	1001292	1001770	expressed protein	0	0	0
LOC_Os01g02850	Chr1	1052989	0.00124657	1001292	1001770	expressed protein	0	0	0
LOC_Os01g02850	Chr1	1044028	0.00128934	1001292	1001770	expressed protein	0	0	0
LOC_Os01g02850	Chr1	1040322	0.00125621	1001292	1001770	expressed protein	0	0	0
LOC_Os01g02850	Chr1	1042817	0.00135692	1001292	1001770	expressed protein	0	0	0
LOC_Os01g02850	Chr1	1053413	0.00116205	1001292	1001770	expressed protein	0	0	0
LOC_Os01g02860	Chr1	1052989	0.00124657	1002459	1007068	expressed protein	AT1G72390.1	0	0
LOC_Os01g02860	Chr1	1043946	0.00147242	1002459	1007068	expressed protein	AT1G72390.1	0	0
LOC_Os01g02860	Chr1	1044028	0.00128934	1002459	1007068	expressed protein	AT1G72390.1	0	0
LOC_Os01g02860	Chr1	1040322	0.00125621	1002459	1007068	expressed protein	AT1G72390.1	0	0
LOC_Os01g02860	Chr1	1042817	0.00135692	1002459	1007068	expressed protein	AT1G72390.1	0	0
LOC_Os01g02860	Chr1	1053413	0.00116205	1002459	1007068	expressed protein	AT1G72390.1	0	0
LOC_Os01g02870	Chr1	1042817	0.00135692	1010259	1012410	auxin-induced protein 5NG4, putative, expressed	AT3G18200.1	0	nodulin MtN21 /EamA-like transporter family protein
LOC_Os01g02870	Chr1	1044028	0.00128934	1010259	1012410	auxin-induced protein 5NG4, putative, expressed	AT3G18200.1	0	nodulin MtN21 /EamA-like transporter family protein
LOC_Os01g02870	Chr1	1053413	0.00116205	1010259	1012410	auxin-induced protein 5NG4, putative, expressed	AT3G18200.1	0	nodulin MtN21 /EamA-like transporter family protein
LOC_Os01g02870	Chr1	1043946	0.00147242	1010259	1012410	auxin-induced protein 5NG4, putative, expressed	AT3G18200.1	0	nodulin MtN21 /EamA-like transporter family protein
LOC_Os01g02870	Chr1	1040322	0.00125621	1010259	1012410	auxin-induced protein 5NG4, putative, expressed	AT3G18200.1	0	nodulin MtN21 /EamA-like transporter family protein
LOC_Os01g02870	Chr1	1052989	0.00124657	1010259	1012410	auxin-induced protein 5NG4, putative, expressed	AT3G18200.1	0	nodulin MtN21 /EamA-like transporter family protein
LOC_Os01g02880	Chr1	1040322	0.00125621	1016065	1019545	fructose-bisphospate aldolase isozyme, putative, expressed	AT2G01140.1	0	Aldolase superfamily protein
LOC_Os01g02880	Chr1	1044028	0.00128934	1016065	1019545	fructose-bisphospate aldolase isozyme, putative, expressed	AT2G01140.1	0	Aldolase superfamily protein
LOC_Os01g02880	Chr1	1042817	0.00135692	1016065	1019545	fructose-bisphospate aldolase isozyme, putative, expressed	AT2G01140.1	0	Aldolase superfamily protein
LOC_Os01g02880	Chr1	1052989	0.00124657	1016065	1019545	fructose-bisphospate aldolase isozyme, putative, expressed	AT2G01140.1	0	Aldolase superfamily protein
LOC_Os01g02880	Chr1	1053413	0.00116205	1016065	1019545	fructose-bisphospate aldolase isozyme, putative, expressed	AT2G01140.1	0	Aldolase superfamily protein
LOC_Os01g02880	Chr1	1043946	0.00147242	1016065	1019545	fructose-bisphospate aldolase isozyme, putative, expressed	AT2G01140.1	0	Aldolase superfamily protein
LOC_Os01g02884	Chr1	1042817	0.00135692	1024184	1030112	ATP-dependent RNA helicase DHX36, putative, expressed	0	0	0
LOC_Os01g02884	Chr1	1044028	0.00128934	1024184	1030112	ATP-dependent RNA helicase DHX36, putative, expressed	0	0	0
LOC_Os01g02884	Chr1	1052989	0.00124657	1024184	1030112	ATP-dependent RNA helicase DHX36, putative, expressed	0	0	0
LOC_Os01g02884	Chr1	1053413	0.00116205	1024184	1030112	ATP-dependent RNA helicase DHX36, putative, expressed	0	0	0
LOC_Os01g02884	Chr1	1043946	0.00147242	1024184	1030112	ATP-dependent RNA helicase DHX36, putative, expressed	0	0	0
LOC_Os01g02884	Chr1	1040322	0.00125621	1024184	1030112	ATP-dependent RNA helicase DHX36, putative, expressed	0	0	0
LOC_Os01g02900	Chr1	1042817	0.00135692	1057137	1059856	glycosyltransferase, putative, expressed	AT3G18170.1	0	Glycosyltransferase family 61 protein
LOC_Os01g02900	Chr1	1044028	0.00128934	1057137	1059856	glycosyltransferase, putative, expressed	AT3G18170.1	0	Glycosyltransferase family 61 protein
LOC_Os01g02900	Chr1	1053413	0.00116205	1057137	1059856	glycosyltransferase, putative, expressed	AT3G18170.1	0	Glycosyltransferase family 61 protein
LOC_Os01g02900	Chr1	1052989	0.00124657	1057137	1059856	glycosyltransferase, putative, expressed	AT3G18170.1	0	Glycosyltransferase family 61 protein
LOC_Os01g02900	Chr1	1043946	0.00147242	1057137	1059856	glycosyltransferase, putative, expressed	AT3G18170.1	0	Glycosyltransferase family 61 protein
LOC_Os01g02900	Chr1	1040322	0.00125621	1057137	1059856	glycosyltransferase, putative, expressed	AT3G18170.1	0	Glycosyltransferase family 61 protein
LOC_Os01g02910	Chr1	1042817	0.00135692	1066448	1069826	glycosyltransferase, putative, expressed	AT3G18180.1	0	Glycosyltransferase family 61 protein
LOC_Os01g02910	Chr1	1052989	0.00124657	1066448	1069826	glycosyltransferase, putative, expressed	AT3G18180.1	0	Glycosyltransferase family 61 protein
LOC_Os01g02910	Chr1	1043946	0.00147242	1066448	1069826	glycosyltransferase, putative, expressed	AT3G18180.1	0	Glycosyltransferase family 61 protein
LOC_Os01g02910	Chr1	1040322	0.00125621	1066448	1069826	glycosyltransferase, putative, expressed	AT3G18180.1	0	Glycosyltransferase family 61 protein
LOC_Os01g02910	Chr1	1044028	0.00128934	1066448	1069826	glycosyltransferase, putative, expressed	AT3G18180.1	0	Glycosyltransferase family 61 protein
LOC_Os01g02910	Chr1	1053413	0.00116205	1066448	1069826	glycosyltransferase, putative, expressed	AT3G18180.1	0	Glycosyltransferase family 61 protein
LOC_Os01g02920	Chr1	1044028	0.00128934	1071962	1075030	glycosyltransferase protein, putative, expressed	AT3G18180.1	0	Glycosyltransferase family 61 protein
LOC_Os01g02920	Chr1	1053413	0.00116205	1071962	1075030	glycosyltransferase protein, putative, expressed	AT3G18180.1	0	Glycosyltransferase family 61 protein
LOC_Os01g02920	Chr1	1042817	0.00135692	1071962	1075030	glycosyltransferase protein, putative, expressed	AT3G18180.1	0	Glycosyltransferase family 61 protein
LOC_Os01g02920	Chr1	1052989	0.00124657	1071962	1075030	glycosyltransferase protein, putative, expressed	AT3G18180.1	0	Glycosyltransferase family 61 protein
LOC_Os01g02920	Chr1	1040322	0.00125621	1071962	1075030	glycosyltransferase protein, putative, expressed	AT3G18180.1	0	Glycosyltransferase family 61 protein
LOC_Os01g02920	Chr1	1043946	0.00147242	1071962	1075030	glycosyltransferase protein, putative, expressed	AT3G18180.1	0	Glycosyltransferase family 61 protein
LOC_Os01g02930	Chr1	1044028	0.00128934	1078511	1081702	glycosyltransferase protein, putative, expressed	AT3G18180.1	0	Glycosyltransferase family 61 protein
LOC_Os01g02930	Chr1	1052989	0.00124657	1078511	1081702	glycosyltransferase protein, putative, expressed	AT3G18180.1	0	Glycosyltransferase family 61 protein
LOC_Os01g02930	Chr1	1043946	0.00147242	1078511	1081702	glycosyltransferase protein, putative, expressed	AT3G18180.1	0	Glycosyltransferase family 61 protein
LOC_Os01g02930	Chr1	1042817	0.00135692	1078511	1081702	glycosyltransferase protein, putative, expressed	AT3G18180.1	0	Glycosyltransferase family 61 protein
LOC_Os01g02930	Chr1	1053413	0.00116205	1078511	1081702	glycosyltransferase protein, putative, expressed	AT3G18180.1	0	Glycosyltransferase family 61 protein
LOC_Os01g02930	Chr1	1040322	0.00125621	1078511	1081702	glycosyltransferase protein, putative, expressed	AT3G18180.1	0	Glycosyltransferase family 61 protein
LOC_Os01g02940	Chr1	1044028	0.00128934	1089743	1093528	glycosyltransferase protein, putative, expressed	AT3G18180.1	0	Glycosyltransferase family 61 protein
LOC_Os01g02940	Chr1	1052989	0.00124657	1089743	1093528	glycosyltransferase protein, putative, expressed	AT3G18180.1	0	Glycosyltransferase family 61 protein
LOC_Os01g02940	Chr1	1042817	0.00135692	1089743	1093528	glycosyltransferase protein, putative, expressed	AT3G18180.1	0	Glycosyltransferase family 61 protein
LOC_Os01g02940	Chr1	1043946	0.00147242	1089743	1093528	glycosyltransferase protein, putative, expressed	AT3G18180.1	0	Glycosyltransferase family 61 protein
LOC_Os01g02940	Chr1	1040322	0.00125621	1089743	1093528	glycosyltransferase protein, putative, expressed	AT3G18180.1	0	Glycosyltransferase family 61 protein
LOC_Os01g02940	Chr1	1053413	0.00116205	1089743	1093528	glycosyltransferase protein, putative, expressed	AT3G18180.1	0	Glycosyltransferase family 61 protein
LOC_Os01g02950	Chr1	1042817	0.00135692	1097580	1098942	expressed protein	0	0	0
LOC_Os01g02950	Chr1	1043946	0.00147242	1097580	1098942	expressed protein	0	0	0
LOC_Os01g02950	Chr1	1040322	0.00125621	1097580	1098942	expressed protein	0	0	0
LOC_Os01g02950	Chr1	1053413	0.00116205	1097580	1098942	expressed protein	0	0	0
LOC_Os01g02950	Chr1	1052989	0.00124657	1097580	1098942	expressed protein	0	0	0
LOC_Os01g02950	Chr1	1044028	0.00128934	1097580	1098942	expressed protein	0	0	0
LOC_Os01g02960	Chr1	1052989	0.00124657	1103782	1106890	expressed protein	0	0	0
LOC_Os01g02960	Chr1	1042817	0.00135692	1103782	1106890	expressed protein	0	0	0
LOC_Os01g02960	Chr1	1040322	0.00125621	1103782	1106890	expressed protein	0	0	0
LOC_Os01g02960	Chr1	1044028	0.00128934	1103782	1106890	expressed protein	0	0	0
LOC_Os01g02960	Chr1	1043946	0.00147242	1103782	1106890	expressed protein	0	0	0
LOC_Os01g02960	Chr1	1053413	0.00116205	1103782	1106890	expressed protein	0	0	0
LOC_Os01g02970	Chr1	1040322	0.00125621	1112433	1113333	retrotransposon protein, putative, unclassified, expressed	0	0	0
LOC_Os01g02970	Chr1	1042817	0.00135692	1112433	1113333	retrotransposon protein, putative, unclassified, expressed	0	0	0
LOC_Os01g02970	Chr1	1044028	0.00128934	1112433	1113333	retrotransposon protein, putative, unclassified, expressed	0	0	0
LOC_Os01g02970	Chr1	1053413	0.00116205	1112433	1113333	retrotransposon protein, putative, unclassified, expressed	0	0	0
LOC_Os01g02970	Chr1	1052989	0.00124657	1112433	1113333	retrotransposon protein, putative, unclassified, expressed	0	0	0
LOC_Os01g02970	Chr1	1043946	0.00147242	1112433	1113333	retrotransposon protein, putative, unclassified, expressed	0	0	0
LOC_Os01g02980	Chr1	1053413	0.00116205	1120319	1126749	expressed protein	0	0	0
LOC_Os01g02980	Chr1	1044028	0.00128934	1120319	1126749	expressed protein	0	0	0
LOC_Os01g02980	Chr1	1042817	0.00135692	1120319	1126749	expressed protein	0	0	0
LOC_Os01g02980	Chr1	1040322	0.00125621	1120319	1126749	expressed protein	0	0	0
LOC_Os01g02980	Chr1	1052989	0.00124657	1120319	1126749	expressed protein	0	0	0
LOC_Os01g02980	Chr1	1043946	0.00147242	1120319	1126749	expressed protein	0	0	0
LOC_Os01g02990	Chr1	1042817	0.00135692	1137241	1137624	expressed protein	0	0	0
LOC_Os01g02990	Chr1	1053413	0.00116205	1137241	1137624	expressed protein	0	0	0
LOC_Os01g02990	Chr1	1052989	0.00124657	1137241	1137624	expressed protein	0	0	0
LOC_Os01g02990	Chr1	1044028	0.00128934	1137241	1137624	expressed protein	0	0	0
LOC_Os01g02990	Chr1	1040322	0.00125621	1137241	1137624	expressed protein	0	0	0
LOC_Os01g02990	Chr1	1043946	0.00147242	1137241	1137624	expressed protein	0	0	0
LOC_Os01g03010	Chr1	1053413	0.00116205	1143557	1144497	expressed protein	0	0	0
LOC_Os01g03010	Chr1	1044028	0.00128934	1143557	1144497	expressed protein	0	0	0
LOC_Os01g03010	Chr1	1052989	0.00124657	1143557	1144497	expressed protein	0	0	0
LOC_Os01g03010	Chr1	1042817	0.00135692	1143557	1144497	expressed protein	0	0	0
LOC_Os01g03010	Chr1	1040322	0.00125621	1143557	1144497	expressed protein	0	0	0
LOC_Os01g03010	Chr1	1043946	0.00147242	1143557	1144497	expressed protein	0	0	0
LOC_Os01g03020	Chr1	1052989	0.00124657	1145829	1155094	tRNA synthetase class I, putative, expressed	AT4G04350.1	EMB2369	tRNA synthetase class I (I, L, M and V) family protein
LOC_Os01g03020	Chr1	1040322	0.00125621	1145829	1155094	tRNA synthetase class I, putative, expressed	AT4G04350.1	EMB2369	tRNA synthetase class I (I, L, M and V) family protein
LOC_Os01g03020	Chr1	1042817	0.00135692	1145829	1155094	tRNA synthetase class I, putative, expressed	AT4G04350.1	EMB2369	tRNA synthetase class I (I, L, M and V) family protein
LOC_Os01g03020	Chr1	1043946	0.00147242	1145829	1155094	tRNA synthetase class I, putative, expressed	AT4G04350.1	EMB2369	tRNA synthetase class I (I, L, M and V) family protein
LOC_Os01g03020	Chr1	1053413	0.00116205	1145829	1155094	tRNA synthetase class I, putative, expressed	AT4G04350.1	EMB2369	tRNA synthetase class I (I, L, M and V) family protein
LOC_Os01g03020	Chr1	1044028	0.00128934	1145829	1155094	tRNA synthetase class I, putative, expressed	AT4G04350.1	EMB2369	tRNA synthetase class I (I, L, M and V) family protein
LOC_Os01g03030	Chr1	1044028	0.00128934	1155213	1158601	alanyl-tRNA synthetase, putative, expressed	AT3G16565.2	0	alanine-tRNA ligases;nucleic acid binding;ligases, forming aminoacyl-tRNA and related compounds;nucleotide binding;ATP binding
LOC_Os01g03030	Chr1	1040322	0.00125621	1155213	1158601	alanyl-tRNA synthetase, putative, expressed	AT3G16565.2	0	alanine-tRNA ligases;nucleic acid binding;ligases, forming aminoacyl-tRNA and related compounds;nucleotide binding;ATP binding
LOC_Os01g03030	Chr1	1053413	0.00116205	1155213	1158601	alanyl-tRNA synthetase, putative, expressed	AT3G16565.2	0	alanine-tRNA ligases;nucleic acid binding;ligases, forming aminoacyl-tRNA and related compounds;nucleotide binding;ATP binding
LOC_Os01g03030	Chr1	1043946	0.00147242	1155213	1158601	alanyl-tRNA synthetase, putative, expressed	AT3G16565.2	0	alanine-tRNA ligases;nucleic acid binding;ligases, forming aminoacyl-tRNA and related compounds;nucleotide binding;ATP binding
LOC_Os01g03030	Chr1	1052989	0.00124657	1155213	1158601	alanyl-tRNA synthetase, putative, expressed	AT3G16565.2	0	alanine-tRNA ligases;nucleic acid binding;ligases, forming aminoacyl-tRNA and related compounds;nucleotide binding;ATP binding
LOC_Os01g03030	Chr1	1042817	0.00135692	1155213	1158601	alanyl-tRNA synthetase, putative, expressed	AT3G16565.2	0	alanine-tRNA ligases;nucleic acid binding;ligases, forming aminoacyl-tRNA and related compounds;nucleotide binding;ATP binding
LOC_Os01g03040	Chr1	1052989	0.00124657	1160152	1164635	expressed protein	AT1G18060.1	0	0
LOC_Os01g03040	Chr1	1043946	0.00147242	1160152	1164635	expressed protein	AT1G18060.1	0	0
LOC_Os01g03040	Chr1	1044028	0.00128934	1160152	1164635	expressed protein	AT1G18060.1	0	0
LOC_Os01g03040	Chr1	1053413	0.00116205	1160152	1164635	expressed protein	AT1G18060.1	0	0
LOC_Os01g03040	Chr1	1042817	0.00135692	1160152	1164635	expressed protein	AT1G18060.1	0	0
LOC_Os01g03040	Chr1	1040322	0.00125621	1160152	1164635	expressed protein	AT1G18060.1	0	0
LOC_Os01g03050	Chr1	1042817	0.00135692	1165737	1168415	fruit protein PKIWI502, putative, expressed	AT1G15140.1	0	FAD/NAD(P)-binding oxidoreductase
LOC_Os01g03050	Chr1	1043946	0.00147242	1165737	1168415	fruit protein PKIWI502, putative, expressed	AT1G15140.1	0	FAD/NAD(P)-binding oxidoreductase
LOC_Os01g03050	Chr1	1052989	0.00124657	1165737	1168415	fruit protein PKIWI502, putative, expressed	AT1G15140.1	0	FAD/NAD(P)-binding oxidoreductase
LOC_Os01g03050	Chr1	1044028	0.00128934	1165737	1168415	fruit protein PKIWI502, putative, expressed	AT1G15140.1	0	FAD/NAD(P)-binding oxidoreductase
LOC_Os01g03050	Chr1	1040322	0.00125621	1165737	1168415	fruit protein PKIWI502, putative, expressed	AT1G15140.1	0	FAD/NAD(P)-binding oxidoreductase
LOC_Os01g03050	Chr1	1053413	0.00116205	1165737	1168415	fruit protein PKIWI502, putative, expressed	AT1G15140.1	0	FAD/NAD(P)-binding oxidoreductase
LOC_Os01g03060	Chr1	1042817	0.00135692	1168647	1171130	splicing factor, putative, expressed	AT2G01100.1	0	0
LOC_Os01g03060	Chr1	1040322	0.00125621	1168647	1171130	splicing factor, putative, expressed	AT2G01100.1	0	0
LOC_Os01g03060	Chr1	1043946	0.00147242	1168647	1171130	splicing factor, putative, expressed	AT2G01100.1	0	0
LOC_Os01g03060	Chr1	1052989	0.00124657	1168647	1171130	splicing factor, putative, expressed	AT2G01100.1	0	0
LOC_Os01g03060	Chr1	1053413	0.00116205	1168647	1171130	splicing factor, putative, expressed	AT2G01100.1	0	0
LOC_Os01g03060	Chr1	1044028	0.00128934	1168647	1171130	splicing factor, putative, expressed	AT2G01100.1	0	0
LOC_Os01g03070	Chr1	1043946	0.00147242	1171809	1179372	transposon protein, putative, unclassified, expressed	0	0	0
LOC_Os01g03070	Chr1	1040322	0.00125621	1171809	1179372	transposon protein, putative, unclassified, expressed	0	0	0
LOC_Os01g03070	Chr1	1042817	0.00135692	1171809	1179372	transposon protein, putative, unclassified, expressed	0	0	0
LOC_Os01g03070	Chr1	1053413	0.00116205	1171809	1179372	transposon protein, putative, unclassified, expressed	0	0	0
LOC_Os01g03070	Chr1	1052989	0.00124657	1171809	1179372	transposon protein, putative, unclassified, expressed	0	0	0
LOC_Os01g03070	Chr1	1044028	0.00128934	1171809	1179372	transposon protein, putative, unclassified, expressed	0	0	0
LOC_Os01g03080	Chr1	1053413	0.00116205	1181158	1182158	expressed protein	AT1G18290.1	0	0
LOC_Os01g03080	Chr1	1042817	0.00135692	1181158	1182158	expressed protein	AT1G18290.1	0	0
LOC_Os01g03080	Chr1	1052989	0.00124657	1181158	1182158	expressed protein	AT1G18290.1	0	0
LOC_Os01g03080	Chr1	1044028	0.00128934	1181158	1182158	expressed protein	AT1G18290.1	0	0
LOC_Os01g03080	Chr1	1040322	0.00125621	1181158	1182158	expressed protein	AT1G18290.1	0	0
LOC_Os01g03080	Chr1	1043946	0.00147242	1181158	1182158	expressed protein	AT1G18290.1	0	0
LOC_Os01g03090	Chr1	1044028	0.00128934	1183394	1186707	methyltransferase, putative, expressed	AT1G66680.1	AR401	S-adenosyl-L-methionine-dependent methyltransferases superfamily protein
LOC_Os01g03090	Chr1	1042817	0.00135692	1183394	1186707	methyltransferase, putative, expressed	AT1G66680.1	AR401	S-adenosyl-L-methionine-dependent methyltransferases superfamily protein
LOC_Os01g03090	Chr1	1052989	0.00124657	1183394	1186707	methyltransferase, putative, expressed	AT1G66680.1	AR401	S-adenosyl-L-methionine-dependent methyltransferases superfamily protein
LOC_Os01g03090	Chr1	1053413	0.00116205	1183394	1186707	methyltransferase, putative, expressed	AT1G66680.1	AR401	S-adenosyl-L-methionine-dependent methyltransferases superfamily protein
LOC_Os01g03090	Chr1	1043946	0.00147242	1183394	1186707	methyltransferase, putative, expressed	AT1G66680.1	AR401	S-adenosyl-L-methionine-dependent methyltransferases superfamily protein
LOC_Os01g03090	Chr1	1040322	0.00125621	1183394	1186707	methyltransferase, putative, expressed	AT1G66680.1	AR401	S-adenosyl-L-methionine-dependent methyltransferases superfamily protein
LOC_Os01g03100	Chr1	1042817	0.00135692	1186260	1191013	protein binding protein, putative, expressed	AT2G01275.1	0	RING/FYVE/PHD zinc finger superfamily protein
LOC_Os01g03100	Chr1	1044028	0.00128934	1186260	1191013	protein binding protein, putative, expressed	AT2G01275.1	0	RING/FYVE/PHD zinc finger superfamily protein
LOC_Os01g03100	Chr1	1040322	0.00125621	1186260	1191013	protein binding protein, putative, expressed	AT2G01275.1	0	RING/FYVE/PHD zinc finger superfamily protein
LOC_Os01g03100	Chr1	1053413	0.00116205	1186260	1191013	protein binding protein, putative, expressed	AT2G01275.1	0	RING/FYVE/PHD zinc finger superfamily protein
LOC_Os01g03100	Chr1	1052989	0.00124657	1186260	1191013	protein binding protein, putative, expressed	AT2G01275.1	0	RING/FYVE/PHD zinc finger superfamily protein
LOC_Os01g03100	Chr1	1043946	0.00147242	1186260	1191013	protein binding protein, putative, expressed	AT2G01275.1	0	RING/FYVE/PHD zinc finger superfamily protein
LOC_Os01g03110	Chr1	1052989	0.00124657	1198687	1203506	expressed protein	AT1G71110.1	0	0
LOC_Os01g03110	Chr1	1040322	0.00125621	1198687	1203506	expressed protein	AT1G71110.1	0	0
LOC_Os01g03110	Chr1	1042817	0.00135692	1198687	1203506	expressed protein	AT1G71110.1	0	0
LOC_Os01g03110	Chr1	1053413	0.00116205	1198687	1203506	expressed protein	AT1G71110.1	0	0
LOC_Os01g03110	Chr1	1044028	0.00128934	1198687	1203506	expressed protein	AT1G71110.1	0	0
LOC_Os01g03110	Chr1	1043946	0.00147242	1198687	1203506	expressed protein	AT1G71110.1	0	0
LOC_Os01g03130	Chr1	1042817	0.00135692	1217006	1218122	expressed protein	AT2G01300.1	0	0
LOC_Os01g03130	Chr1	1044028	0.00128934	1217006	1218122	expressed protein	AT2G01300.1	0	0
LOC_Os01g03130	Chr1	1043946	0.00147242	1217006	1218122	expressed protein	AT2G01300.1	0	0
LOC_Os01g03130	Chr1	1052989	0.00124657	1217006	1218122	expressed protein	AT2G01300.1	0	0
LOC_Os01g03130	Chr1	1040322	0.00125621	1217006	1218122	expressed protein	AT2G01300.1	0	0
LOC_Os01g03130	Chr1	1053413	0.00116205	1217006	1218122	expressed protein	AT2G01300.1	0	0
LOC_Os01g03144	Chr1	1052989	0.00124657	1222905	1230507	white-brown complex homolog protein 7, putative, expressed	AT2G01320.3	0	ABC-2 type transporter family protein
LOC_Os01g03144	Chr1	1053413	0.00116205	1222905	1230507	white-brown complex homolog protein 7, putative, expressed	AT2G01320.3	0	ABC-2 type transporter family protein
LOC_Os01g03144	Chr1	1040322	0.00125621	1222905	1230507	white-brown complex homolog protein 7, putative, expressed	AT2G01320.3	0	ABC-2 type transporter family protein
LOC_Os01g03144	Chr1	1042817	0.00135692	1222905	1230507	white-brown complex homolog protein 7, putative, expressed	AT2G01320.3	0	ABC-2 type transporter family protein
LOC_Os01g03144	Chr1	1044028	0.00128934	1222905	1230507	white-brown complex homolog protein 7, putative, expressed	AT2G01320.3	0	ABC-2 type transporter family protein
LOC_Os01g03144	Chr1	1043946	0.00147242	1222905	1230507	white-brown complex homolog protein 7, putative, expressed	AT2G01320.3	0	ABC-2 type transporter family protein
LOC_Os01g03160	Chr1	1052989	0.00124657	1232473	1236942	xylosyltransferase, putative, expressed	AT1G71070.1	0	Core-2/I-branching beta-1,6-N-acetylglucosaminyltransferase family protein
LOC_Os01g03160	Chr1	1044028	0.00128934	1232473	1236942	xylosyltransferase, putative, expressed	AT1G71070.1	0	Core-2/I-branching beta-1,6-N-acetylglucosaminyltransferase family protein
LOC_Os01g03160	Chr1	1053413	0.00116205	1232473	1236942	xylosyltransferase, putative, expressed	AT1G71070.1	0	Core-2/I-branching beta-1,6-N-acetylglucosaminyltransferase family protein
LOC_Os01g03160	Chr1	1040322	0.00125621	1232473	1236942	xylosyltransferase, putative, expressed	AT1G71070.1	0	Core-2/I-branching beta-1,6-N-acetylglucosaminyltransferase family protein
LOC_Os01g03160	Chr1	1042817	0.00135692	1232473	1236942	xylosyltransferase, putative, expressed	AT1G71070.1	0	Core-2/I-branching beta-1,6-N-acetylglucosaminyltransferase family protein
LOC_Os01g03160	Chr1	1043946	0.00147242	1232473	1236942	xylosyltransferase, putative, expressed	AT1G71070.1	0	Core-2/I-branching beta-1,6-N-acetylglucosaminyltransferase family protein
LOC_Os01g03170	Chr1	1040322	0.00125621	1238623	1242351	seven in absentia protein family protein, expressed	AT5G37890.1	0	Protein with RING/U-box and TRAF-like domains
LOC_Os01g03170	Chr1	1052989	0.00124657	1238623	1242351	seven in absentia protein family protein, expressed	AT5G37890.1	0	Protein with RING/U-box and TRAF-like domains
LOC_Os01g03170	Chr1	1042817	0.00135692	1238623	1242351	seven in absentia protein family protein, expressed	AT5G37890.1	0	Protein with RING/U-box and TRAF-like domains
LOC_Os01g03170	Chr1	1044028	0.00128934	1238623	1242351	seven in absentia protein family protein, expressed	AT5G37890.1	0	Protein with RING/U-box and TRAF-like domains
LOC_Os01g03170	Chr1	1053413	0.00116205	1238623	1242351	seven in absentia protein family protein, expressed	AT5G37890.1	0	Protein with RING/U-box and TRAF-like domains
LOC_Os01g03170	Chr1	1043946	0.00147242	1238623	1242351	seven in absentia protein family protein, expressed	AT5G37890.1	0	Protein with RING/U-box and TRAF-like domains
LOC_Os01g03180	Chr1	1052989	0.00124657	1249881	1251448	retrotransposon protein, putative, unclassified, expressed	0	0	0
LOC_Os01g03180	Chr1	1053413	0.00116205	1249881	1251448	retrotransposon protein, putative, unclassified, expressed	0	0	0
LOC_Os01g04350	Chr1	2136478	0.00120495	1941003	1941953	hsp20/alpha crystallin family protein, putative, expressed	AT1G53540.1	0	HSP20-like chaperones superfamily protein
LOC_Os01g04360	Chr1	2136478	0.00120495	1944247	1945035	hsp20/alpha crystallin family protein, putative, expressed	AT1G53540.1	0	HSP20-like chaperones superfamily protein
LOC_Os01g04370	Chr1	2136478	0.00120495	1948737	1949587	hsp20/alpha crystallin family protein, putative, expressed	AT1G53540.1	0	HSP20-like chaperones superfamily protein
LOC_Os01g04390	Chr1	2136478	0.00120495	1955148	1955925	expressed protein	0	0	0
LOC_Os01g04409	Chr1	2136478	0.00120495	1957777	1967451	OsWAK1 - OsWAK receptor-like cytoplasmic kinase OsWAK-RLCK, expressed	AT1G18390.2	0	Protein kinase superfamily protein
LOC_Os01g04430	Chr1	2136478	0.00120495	1968323	1970538	expressed protein	AT1G18390.2	0	Protein kinase superfamily protein
LOC_Os01g04440	Chr1	2136478	0.00120495	1973699	1977191	expressed protein	AT1G18390.2	0	Protein kinase superfamily protein
LOC_Os01g04450	Chr1	2136478	0.00120495	1977423	1982484	OsWAK2 - OsWAK receptor-like cytoplasmic kinase OsWAK-RLCK, expressed	AT1G18390.2	0	Protein kinase superfamily protein
LOC_Os01g04460	Chr1	2136478	0.00120495	1984267	1986394	Ser/Thr protein kinase, putative, expressed	AT1G66910.1	0	Protein kinase superfamily protein
LOC_Os01g04470	Chr1	2136478	0.00120495	1988731	1991248	expressed protein	AT1G18390.2	0	Protein kinase superfamily protein
LOC_Os01g04480	Chr1	2136478	0.00120495	1993515	1996857	expressed protein	AT1G66980.1	SNC4	suppressor of npr1-1 constitutive 4
LOC_Os01g04490	Chr1	2136478	0.00120495	1998427	2002855	Ser/Thr protein kinase, putative, expressed	AT5G38260.1	0	Protein kinase superfamily protein
LOC_Os01g04500	Chr1	2136478	0.00120495	2003219	2003916	expressed protein	0	0	0
LOC_Os01g04510	Chr1	2136478	0.00120495	2006152	2007254	expressed protein	0	0	0
LOC_Os01g04520	Chr1	2136478	0.00120495	2014821	2018057	Ser/Thr protein kinase, putative, expressed	AT1G67000.1	0	Protein kinase superfamily protein
LOC_Os01g04530	Chr1	2136478	0.00120495	2021415	2022167	expressed protein	AT1G18390.2	0	Protein kinase superfamily protein
LOC_Os01g04540	Chr1	2136478	0.00120495	2023879	2026177	serine/threonine-protein kinase At1g18390 precursor, putative, expressed	AT1G18390.2	0	Protein kinase superfamily protein
LOC_Os01g04550	Chr1	2136478	0.00120495	2036118	2038198	expressed protein	AT1G66980.1	SNC4	suppressor of npr1-1 constitutive 4
LOC_Os01g04560	Chr1	2136478	0.00120495	2041300	2042770	expressed protein	AT1G18390.2	0	Protein kinase superfamily protein
LOC_Os01g04570	Chr1	2136478	0.00120495	2048717	2052521	Ser/Thr protein kinase, putative, expressed	AT5G38260.1	0	Protein kinase superfamily protein
LOC_Os01g04580	Chr1	2136478	0.00120495	2053583	2057638	Ser/Thr protein kinase, putative, expressed	AT1G67000.1	0	Protein kinase superfamily protein
LOC_Os01g04590	Chr1	2136478	0.00120495	2059309	2062277	expressed protein	AT1G15030.1	0	Protein of unknown function (DUF789)
LOC_Os01g04600	Chr1	2136478	0.00120495	2063612	2066083	expressed protein	AT3G20070.1	TTN9	titan9
LOC_Os01g04610	Chr1	2136478	0.00120495	2068588	2069263	hypothetical protein	0	0	0
LOC_Os01g04620	Chr1	2136478	0.00120495	2071830	2073621	transposon protein, putative, unclassified, expressed	0	0	0
LOC_Os01g04630	Chr1	2136478	0.00120495	2074753	2077903	muconate cycloisomerase, putative, expressed	AT3G18270.1	CYP77A5P	cytochrome P450, family 77, subfamily A, polypeptide 5 pseudogene
LOC_Os01g04640	Chr1	2136478	0.00120495	2080105	2081540	reticulon domain containing protein, putative, expressed	AT3G18260.1	0	Reticulon family protein
LOC_Os01g04650	Chr1	2136478	0.00120495	2083681	2087226	PB1 domain containing protein, expressed	AT2G01190.1	0	Octicosapeptide/Phox/Bem1p family protein
LOC_Os01g04660	Chr1	2136478	0.00120495	2097192	2100694	lipid phosphatase protein, putative, expressed	AT3G02600.1	ATLPP3,LPP3	lipid phosphate phosphatase 3
LOC_Os01g04670	Chr1	2136478	0.00120495	2101874	2102672	expressed protein	0	0	0
LOC_Os01g04680	Chr1	2136478	0.00120495	2105191	2107839	retrotransposon protein, putative, unclassified, expressed	0	0	0
LOC_Os01g04690	Chr1	2136478	0.00120495	2108947	2109635	expressed protein	0	0	0
LOC_Os01g04699	Chr1	2136478	0.00120495	2111026	2111651	expressed protein	0	0	0
LOC_Os01g04710	Chr1	2136478	0.00120495	2120381	2122366	aspartic proteinase, putative, expressed	AT1G25510.1	0	Eukaryotic aspartyl protease family protein
LOC_Os01g04720	Chr1	2136478	0.00120495	2130798	2137310	leucine-rich repeat protein-related, putative, expressed	AT1G25570.1	0	Di-glucose binding protein with Leucine-rich repeat domain
LOC_Os01g04730	Chr1	2136478	0.00120495	2137763	2138996	ribosomal protein L24, putative, expressed	AT3G49910.1	0	Translation protein SH3-like family protein
LOC_Os01g04740	Chr1	2136478	0.00120495	2140865	2142091	hypothetical protein	0	0	0
LOC_Os01g04750	Chr1	2136478	0.00120495	2154326	2155994	B3 DNA binding domain containing protein, expressed	AT1G68840.1	EDF2,RAP2.8,RAV2,TEM2	related to ABI3/VP1 2
LOC_Os01g04760	Chr1	2136478	0.00120495	2162723	2162971	hypothetical protein	0	0	0
LOC_Os01g04770	Chr1	2136478	0.00120495	2181346	2182254	retrotransposon protein, putative, unclassified	0	0	0
LOC_Os01g04780	Chr1	2136478	0.00120495	2182765	2191942	retrotransposon protein, putative, unclassified, expressed	0	0	0
LOC_Os01g04790	Chr1	2136478	0.00120495	2195975	2198785	retrotransposon protein, putative, unclassified	0	0	0
LOC_Os01g04800	Chr1	2136478	0.00120495	2202264	2203860	B3 DNA binding domain containing protein, expressed	AT1G25560.1	EDF1,TEM1	AP2/B3 transcription factor family protein
LOC_Os01g04814	Chr1	2136478	0.00120495	2215586	2222837	vacuolar protein sorting-associating protein 4B, putative, expressed	AT2G27600.1	ATSKD1,SKD1,VPS4	AAA-type ATPase family protein
LOC_Os01g04830	Chr1	2136478	0.00120495	2224683	2225060	expressed protein	0	0	0
LOC_Os01g04840	Chr1	2136478	0.00120495	2226000	2229526	vacuolar protein sorting-associating protein 4B, putative, expressed	AT2G27600.1	ATSKD1,SKD1,VPS4	AAA-type ATPase family protein
LOC_Os01g04850	Chr1	2136478	0.00120495	2233636	2234508	retrotransposon protein, putative, unclassified, expressed	0	0	0
LOC_Os01g04860	Chr1	2136478	0.00120495	2245732	2250576	DUF647 domain containing protein, putative, expressed	AT5G01510.1	RUS5	Protein of unknown function, DUF647
LOC_Os01g04870	Chr1	2136478	0.00120495	2250820	2255073	WD domain, G-beta repeat domain containing protein, expressed	AT5G58760.1	DDB2	damaged DNA binding 2
LOC_Os01g04880	Chr1	2136478	0.00120495	2261455	2266908	retrotransposon protein, putative, unclassified, expressed	0	0	0
LOC_Os01g04900	Chr1	2136478	0.00120495	2265477	2271051	peptidase M50 family protein, putative, expressed	AT5G05740.3	ATEGY2,EGY2	ethylene-dependent gravitropism-deficient and yellow-green-like 2
LOC_Os01g04910	Chr1	2136478	0.00120495	2271163	2273757	TP53RK-binding protein, putative, expressed	AT4G34412.1	0	0
LOC_Os01g04920	Chr1	2136478	0.00120495	2275067	2278872	glycosyl transferase, group 1 domain containing protein, expressed	AT5G01220.1	SQD2	sulfoquinovosyldiacylglycerol 2
LOC_Os01g04930	Chr1	2136478	0.00120495	2281534	2285053	MYB family transcription factor, putative, expressed	AT2G38090.1	0	Duplicated homeodomain-like superfamily protein
LOC_Os01g04950	Chr1	2136478	0.00120495	2292111	2298407	peptide transporter PTR2, putative, expressed	AT5G01180.1	ATPTR5,PTR5	peptide transporter 5
LOC_Os01g04960	Chr1	2136478	0.00120495	2299737	2305323	transposon protein, putative, unclassified, expressed	0	0	0
LOC_Os01g04970	Chr1	2136478	0.00120495	2328624	2328856	hypothetical protein	0	0	0
LOC_Os02g40130	Chr2	24491317	0.00132344	24293135	24293959	leucine-rich, putative, expressed	AT5G20480.1	EFR	EF-TU receptor
LOC_Os02g40140	Chr2	24491317	0.00132344	24299926	24302290	transposon protein, putative, unclassified, expressed	0	0	0
LOC_Os02g40150	Chr2	24491317	0.00132344	24305367	24306160	retrotransposon protein, putative, unclassified, expressed	0	0	0
LOC_Os02g40160	Chr2	24491317	0.00132344	24307348	24308709	retrotransposon protein, putative, unclassified	0	0	0
LOC_Os02g40170	Chr2	24491317	0.00132344	24311826	24312619	retrotransposon protein, putative, unclassified, expressed	0	0	0
LOC_Os02g40180	Chr2	24491317	0.00132344	24315760	24318863	receptor-like protein kinase 5 precursor, putative, expressed	AT3G47570.1	0	Leucine-rich repeat protein kinase family protein
LOC_Os02g40190	Chr2	24491317	0.00132344	24323432	24324493	receptor kinase, putative, expressed	AT5G20480.1	EFR	EF-TU receptor
LOC_Os02g40200	Chr2	24491317	0.00132344	24327114	24331291	receptor-like protein kinase precursor, putative, expressed	AT3G47570.1	0	Leucine-rich repeat protein kinase family protein
LOC_Os02g40200	Chr2	24525713	0.00140184	24327114	24331291	receptor-like protein kinase precursor, putative, expressed	AT3G47570.1	0	Leucine-rich repeat protein kinase family protein
LOC_Os02g40210	Chr2	24491317	0.00132344	24332409	24333029	expressed protein	0	0	0
LOC_Os02g40210	Chr2	24525713	0.00140184	24332409	24333029	expressed protein	0	0	0
LOC_Os02g40220	Chr2	24525713	0.00140184	24333632	24334672	retrotransposon protein, putative, Ty1-copia subclass, expressed	0	0	0
LOC_Os02g40220	Chr2	24491317	0.00132344	24333632	24334672	retrotransposon protein, putative, Ty1-copia subclass, expressed	0	0	0
LOC_Os02g40230	Chr2	24491317	0.00132344	24335043	24338983	retrotransposon protein, putative, Ty1-copia subclass, expressed	0	0	0
LOC_Os02g40230	Chr2	24525713	0.00140184	24335043	24338983	retrotransposon protein, putative, Ty1-copia subclass, expressed	0	0	0
LOC_Os02g40240	Chr2	24491317	0.00132344	24350428	24354694	receptor kinase, putative, expressed	AT3G47570.1	0	Leucine-rich repeat protein kinase family protein
LOC_Os02g40240	Chr2	24525713	0.00140184	24350428	24354694	receptor kinase, putative, expressed	AT3G47570.1	0	Leucine-rich repeat protein kinase family protein
LOC_Os02g40250	Chr2	24525713	0.00140184	24361094	24369644	retrotransposon protein, putative, unclassified, expressed	0	0	0
LOC_Os02g40250	Chr2	24491317	0.00132344	24361094	24369644	retrotransposon protein, putative, unclassified, expressed	0	0	0
LOC_Os02g40250	Chr2	24556541	0.00127771	24361094	24369644	retrotransposon protein, putative, unclassified, expressed	0	0	0
LOC_Os02g40250	Chr2	24567269	0.00182419	24361094	24369644	retrotransposon protein, putative, unclassified, expressed	0	0	0
LOC_Os02g40260	Chr2	24525713	0.00140184	24372805	24374496	uncharacterized protein At4g06744 precursor, putative, expressed	AT4G06744.1	0	Leucine-rich repeat (LRR) family protein
LOC_Os02g40260	Chr2	24491317	0.00132344	24372805	24374496	uncharacterized protein At4g06744 precursor, putative, expressed	AT4G06744.1	0	Leucine-rich repeat (LRR) family protein
LOC_Os02g40260	Chr2	24556541	0.00127771	24372805	24374496	uncharacterized protein At4g06744 precursor, putative, expressed	AT4G06744.1	0	Leucine-rich repeat (LRR) family protein
LOC_Os02g40260	Chr2	24567269	0.00182419	24372805	24374496	uncharacterized protein At4g06744 precursor, putative, expressed	AT4G06744.1	0	Leucine-rich repeat (LRR) family protein
LOC_Os02g40270	Chr2	24567269	0.00182419	24380891	24382673	expressed protein	0	0	0
LOC_Os02g40270	Chr2	24491317	0.00132344	24380891	24382673	expressed protein	0	0	0
LOC_Os02g40270	Chr2	24556541	0.00127771	24380891	24382673	expressed protein	0	0	0
LOC_Os02g40270	Chr2	24525713	0.00140184	24380891	24382673	expressed protein	0	0	0
LOC_Os02g40280	Chr2	24491317	0.00132344	24390731	24396384	piwi domain containing protein, putative, expressed	AT2G27880.1	AGO5	Argonaute family protein
LOC_Os02g40280	Chr2	24556541	0.00127771	24390731	24396384	piwi domain containing protein, putative, expressed	AT2G27880.1	AGO5	Argonaute family protein
LOC_Os02g40280	Chr2	24525713	0.00140184	24390731	24396384	piwi domain containing protein, putative, expressed	AT2G27880.1	AGO5	Argonaute family protein
LOC_Os02g40280	Chr2	24567269	0.00182419	24390731	24396384	piwi domain containing protein, putative, expressed	AT2G27880.1	AGO5	Argonaute family protein
LOC_Os02g40300	Chr2	24491317	0.00132344	24397531	24398769	retrotransposon protein, putative, unclassified, expressed	0	0	0
LOC_Os02g40300	Chr2	24567269	0.00182419	24397531	24398769	retrotransposon protein, putative, unclassified, expressed	0	0	0
LOC_Os02g40300	Chr2	24556541	0.00127771	24397531	24398769	retrotransposon protein, putative, unclassified, expressed	0	0	0
LOC_Os02g40300	Chr2	24525713	0.00140184	24397531	24398769	retrotransposon protein, putative, unclassified, expressed	0	0	0
LOC_Os02g40310	Chr2	24567269	0.00182419	24400323	24403201	retrotransposon protein, putative, unclassified, expressed	0	0	0
LOC_Os02g40310	Chr2	24491317	0.00132344	24400323	24403201	retrotransposon protein, putative, unclassified, expressed	0	0	0
LOC_Os02g40310	Chr2	24556541	0.00127771	24400323	24403201	retrotransposon protein, putative, unclassified, expressed	0	0	0
LOC_Os02g40310	Chr2	24525713	0.00140184	24400323	24403201	retrotransposon protein, putative, unclassified, expressed	0	0	0
LOC_Os02g40320	Chr2	24525713	0.00140184	24403529	24408504	PINHEAD, putative, expressed	AT5G43810.1	AGO10,PNH,ZLL	Stabilizer of iron transporter SufD / Polynucleotidyl transferase
LOC_Os02g40320	Chr2	24491317	0.00132344	24403529	24408504	PINHEAD, putative, expressed	AT5G43810.1	AGO10,PNH,ZLL	Stabilizer of iron transporter SufD / Polynucleotidyl transferase
LOC_Os02g40320	Chr2	24567269	0.00182419	24403529	24408504	PINHEAD, putative, expressed	AT5G43810.1	AGO10,PNH,ZLL	Stabilizer of iron transporter SufD / Polynucleotidyl transferase
LOC_Os02g40320	Chr2	24556541	0.00127771	24403529	24408504	PINHEAD, putative, expressed	AT5G43810.1	AGO10,PNH,ZLL	Stabilizer of iron transporter SufD / Polynucleotidyl transferase
LOC_Os02g40330	Chr2	24491317	0.00132344	24409309	24414084	retrotransposon protein, putative, Ty3-gypsy subclass, expressed	0	0	0
LOC_Os02g40330	Chr2	24525713	0.00140184	24409309	24414084	retrotransposon protein, putative, Ty3-gypsy subclass, expressed	0	0	0
LOC_Os02g40330	Chr2	24567269	0.00182419	24409309	24414084	retrotransposon protein, putative, Ty3-gypsy subclass, expressed	0	0	0
LOC_Os02g40330	Chr2	24556541	0.00127771	24409309	24414084	retrotransposon protein, putative, Ty3-gypsy subclass, expressed	0	0	0
LOC_Os02g40340	Chr2	24567269	0.00182419	24432051	24435197	expressed protein	0	0	0
LOC_Os02g40340	Chr2	24491317	0.00132344	24432051	24435197	expressed protein	0	0	0
LOC_Os02g40340	Chr2	24556541	0.00127771	24432051	24435197	expressed protein	0	0	0
LOC_Os02g40340	Chr2	24525713	0.00140184	24432051	24435197	expressed protein	0	0	0
LOC_Os02g40350	Chr2	24525713	0.00140184	24435939	24438119	transposon protein, putative, unclassified, expressed	0	0	0
LOC_Os02g40350	Chr2	24491317	0.00132344	24435939	24438119	transposon protein, putative, unclassified, expressed	0	0	0
LOC_Os02g40350	Chr2	24567269	0.00182419	24435939	24438119	transposon protein, putative, unclassified, expressed	0	0	0
LOC_Os02g40350	Chr2	24556541	0.00127771	24435939	24438119	transposon protein, putative, unclassified, expressed	0	0	0
LOC_Os02g40360	Chr2	24525713	0.00140184	24440684	24446952	retrotransposon protein, putative, unclassified, expressed	0	0	0
LOC_Os02g40360	Chr2	24491317	0.00132344	24440684	24446952	retrotransposon protein, putative, unclassified, expressed	0	0	0
LOC_Os02g40360	Chr2	24556541	0.00127771	24440684	24446952	retrotransposon protein, putative, unclassified, expressed	0	0	0
LOC_Os02g40360	Chr2	24567269	0.00182419	24440684	24446952	retrotransposon protein, putative, unclassified, expressed	0	0	0
LOC_Os02g40370	Chr2	24567269	0.00182419	24450180	24450419	retrotransposon protein, putative, unclassified	0	0	0
LOC_Os02g40370	Chr2	24556541	0.00127771	24450180	24450419	retrotransposon protein, putative, unclassified	0	0	0
LOC_Os02g40370	Chr2	24525713	0.00140184	24450180	24450419	retrotransposon protein, putative, unclassified	0	0	0
LOC_Os02g40370	Chr2	24491317	0.00132344	24450180	24450419	retrotransposon protein, putative, unclassified	0	0	0
LOC_Os02g40380	Chr2	24556541	0.00127771	24450783	24451115	retrotransposon protein, putative, unclassified	0	0	0
LOC_Os02g40380	Chr2	24525713	0.00140184	24450783	24451115	retrotransposon protein, putative, unclassified	0	0	0
LOC_Os02g40380	Chr2	24567269	0.00182419	24450783	24451115	retrotransposon protein, putative, unclassified	0	0	0
LOC_Os02g40380	Chr2	24491317	0.00132344	24450783	24451115	retrotransposon protein, putative, unclassified	0	0	0
LOC_Os02g40390	Chr2	24525713	0.00140184	24451753	24457908	retrotransposon protein, putative, unclassified, expressed	0	0	0
LOC_Os02g40390	Chr2	24556541	0.00127771	24451753	24457908	retrotransposon protein, putative, unclassified, expressed	0	0	0
LOC_Os02g40390	Chr2	24491317	0.00132344	24451753	24457908	retrotransposon protein, putative, unclassified, expressed	0	0	0
LOC_Os02g40390	Chr2	24567269	0.00182419	24451753	24457908	retrotransposon protein, putative, unclassified, expressed	0	0	0
LOC_Os02g40400	Chr2	24525713	0.00140184	24462248	24467715	expressed protein	0	0	0
LOC_Os02g40400	Chr2	24556541	0.00127771	24462248	24467715	expressed protein	0	0	0
LOC_Os02g40400	Chr2	24491317	0.00132344	24462248	24467715	expressed protein	0	0	0
LOC_Os02g40400	Chr2	24567269	0.00182419	24462248	24467715	expressed protein	0	0	0
LOC_Os02g40410	Chr2	24567269	0.00182419	24471544	24477323	expressed protein	AT2G20240.1	0	Protein of unknown function (DUF3741)
LOC_Os02g40410	Chr2	24491317	0.00132344	24471544	24477323	expressed protein	AT2G20240.1	0	Protein of unknown function (DUF3741)
LOC_Os02g40410	Chr2	24556541	0.00127771	24471544	24477323	expressed protein	AT2G20240.1	0	Protein of unknown function (DUF3741)
LOC_Os02g40410	Chr2	24525713	0.00140184	24471544	24477323	expressed protein	AT2G20240.1	0	Protein of unknown function (DUF3741)
LOC_Os02g40420	Chr2	24525713	0.00140184	24482990	24487434	expressed protein	0	0	0
LOC_Os02g40420	Chr2	24491317	0.00132344	24482990	24487434	expressed protein	0	0	0
LOC_Os02g40420	Chr2	24567269	0.00182419	24482990	24487434	expressed protein	0	0	0
LOC_Os02g40420	Chr2	24556541	0.00127771	24482990	24487434	expressed protein	0	0	0
LOC_Os02g40430	Chr2	24567269	0.00182419	24489115	24501837	HEAT repeat family protein, putative, expressed	AT2G20190.1	ATCLASP,CLASP	CLIP-associated protein
LOC_Os02g40430	Chr2	24491317	0.00132344	24489115	24501837	HEAT repeat family protein, putative, expressed	AT2G20190.1	ATCLASP,CLASP	CLIP-associated protein
LOC_Os02g40430	Chr2	24525713	0.00140184	24489115	24501837	HEAT repeat family protein, putative, expressed	AT2G20190.1	ATCLASP,CLASP	CLIP-associated protein
LOC_Os02g40430	Chr2	24556541	0.00127771	24489115	24501837	HEAT repeat family protein, putative, expressed	AT2G20190.1	ATCLASP,CLASP	CLIP-associated protein
LOC_Os02g40440	Chr2	24525713	0.00140184	24516374	24518200	GDSL-like lipase/acylhydrolase, putative, expressed	AT5G33370.1	0	GDSL-like Lipase/Acylhydrolase superfamily protein
LOC_Os02g40440	Chr2	24556541	0.00127771	24516374	24518200	GDSL-like lipase/acylhydrolase, putative, expressed	AT5G33370.1	0	GDSL-like Lipase/Acylhydrolase superfamily protein
LOC_Os02g40440	Chr2	24491317	0.00132344	24516374	24518200	GDSL-like lipase/acylhydrolase, putative, expressed	AT5G33370.1	0	GDSL-like Lipase/Acylhydrolase superfamily protein
LOC_Os02g40440	Chr2	24567269	0.00182419	24516374	24518200	GDSL-like lipase/acylhydrolase, putative, expressed	AT5G33370.1	0	GDSL-like Lipase/Acylhydrolase superfamily protein
LOC_Os02g40454	Chr2	24556541	0.00127771	24526907	24530961	serine/threonine protein phosphatase 2A 55 kDa regulatory subunit B, putative, expressed	AT1G17720.1	ATB BETA	Protein phosphatase 2A, regulatory subunit PR55
LOC_Os02g40454	Chr2	24491317	0.00132344	24526907	24530961	serine/threonine protein phosphatase 2A 55 kDa regulatory subunit B, putative, expressed	AT1G17720.1	ATB BETA	Protein phosphatase 2A, regulatory subunit PR55
LOC_Os02g40454	Chr2	24525713	0.00140184	24526907	24530961	serine/threonine protein phosphatase 2A 55 kDa regulatory subunit B, putative, expressed	AT1G17720.1	ATB BETA	Protein phosphatase 2A, regulatory subunit PR55
LOC_Os02g40454	Chr2	24567269	0.00182419	24526907	24530961	serine/threonine protein phosphatase 2A 55 kDa regulatory subunit B, putative, expressed	AT1G17720.1	ATB BETA	Protein phosphatase 2A, regulatory subunit PR55
LOC_Os02g40460	Chr2	24525713	0.00140184	24531291	24534829	S1 RNA binding domain containing protein, expressed	AT5G14580.1	0	polyribonucleotide nucleotidyltransferase, putative
LOC_Os02g40460	Chr2	24567269	0.00182419	24531291	24534829	S1 RNA binding domain containing protein, expressed	AT5G14580.1	0	polyribonucleotide nucleotidyltransferase, putative
LOC_Os02g40460	Chr2	24491317	0.00132344	24531291	24534829	S1 RNA binding domain containing protein, expressed	AT5G14580.1	0	polyribonucleotide nucleotidyltransferase, putative
LOC_Os02g40460	Chr2	24556541	0.00127771	24531291	24534829	S1 RNA binding domain containing protein, expressed	AT5G14580.1	0	polyribonucleotide nucleotidyltransferase, putative
LOC_Os02g40470	Chr2	24525713	0.00140184	24541038	24542696	retrotransposon protein, putative, unclassified, expressed	0	0	0
LOC_Os02g40470	Chr2	24491317	0.00132344	24541038	24542696	retrotransposon protein, putative, unclassified, expressed	0	0	0
LOC_Os02g40470	Chr2	24556541	0.00127771	24541038	24542696	retrotransposon protein, putative, unclassified, expressed	0	0	0
LOC_Os02g40470	Chr2	24567269	0.00182419	24541038	24542696	retrotransposon protein, putative, unclassified, expressed	0	0	0
LOC_Os02g40480	Chr2	24556541	0.00127771	24545445	24548588	transposon protein, putative, unclassified, expressed	0	0	0
LOC_Os02g40480	Chr2	24525713	0.00140184	24545445	24548588	transposon protein, putative, unclassified, expressed	0	0	0
LOC_Os02g40480	Chr2	24491317	0.00132344	24545445	24548588	transposon protein, putative, unclassified, expressed	0	0	0
LOC_Os02g40480	Chr2	24567269	0.00182419	24545445	24548588	transposon protein, putative, unclassified, expressed	0	0	0
LOC_Os02g40490	Chr2	24556541	0.00127771	24560176	24563246	expressed protein	AT5G40080.1	0	Mitochondrial ribosomal protein L27
LOC_Os02g40490	Chr2	24525713	0.00140184	24560176	24563246	expressed protein	AT5G40080.1	0	Mitochondrial ribosomal protein L27
LOC_Os02g40490	Chr2	24491317	0.00132344	24560176	24563246	expressed protein	AT5G40080.1	0	Mitochondrial ribosomal protein L27
LOC_Os02g40490	Chr2	24567269	0.00182419	24560176	24563246	expressed protein	AT5G40080.1	0	Mitochondrial ribosomal protein L27
LOC_Os02g40500	Chr2	24525713	0.00140184	24566319	24568216	OsGrx_C2.1 - glutaredoxin subgroup I, expressed	AT5G40370.1	0	Glutaredoxin family protein
LOC_Os02g40500	Chr2	24491317	0.00132344	24566319	24568216	OsGrx_C2.1 - glutaredoxin subgroup I, expressed	AT5G40370.1	0	Glutaredoxin family protein
LOC_Os02g40500	Chr2	24567269	0.00182419	24566319	24568216	OsGrx_C2.1 - glutaredoxin subgroup I, expressed	AT5G40370.1	0	Glutaredoxin family protein
LOC_Os02g40500	Chr2	24556541	0.00127771	24566319	24568216	OsGrx_C2.1 - glutaredoxin subgroup I, expressed	AT5G40370.1	0	Glutaredoxin family protein
LOC_Os02g40510	Chr2	24556541	0.00127771	24569294	24572560	response regulator receiver domain containing protein, expressed	AT5G61380.1	APRR1,AtTOC1,PRR1,TOC1	CCT motif -containing response regulator protein
LOC_Os02g40510	Chr2	24567269	0.00182419	24569294	24572560	response regulator receiver domain containing protein, expressed	AT5G61380.1	APRR1,AtTOC1,PRR1,TOC1	CCT motif -containing response regulator protein
LOC_Os02g40510	Chr2	24525713	0.00140184	24569294	24572560	response regulator receiver domain containing protein, expressed	AT5G61380.1	APRR1,AtTOC1,PRR1,TOC1	CCT motif -containing response regulator protein
LOC_Os02g40510	Chr2	24491317	0.00132344	24569294	24572560	response regulator receiver domain containing protein, expressed	AT5G61380.1	APRR1,AtTOC1,PRR1,TOC1	CCT motif -containing response regulator protein
LOC_Os02g40514	Chr2	24491317	0.00132344	24573390	24575344	h/ACA ribonucleoprotein complex subunit 3, putative, expressed	AT2G20490.1	EDA27,NOP10	nucleolar RNA-binding Nop10p family protein
LOC_Os02g40514	Chr2	24567269	0.00182419	24573390	24575344	h/ACA ribonucleoprotein complex subunit 3, putative, expressed	AT2G20490.1	EDA27,NOP10	nucleolar RNA-binding Nop10p family protein
LOC_Os02g40514	Chr2	24556541	0.00127771	24573390	24575344	h/ACA ribonucleoprotein complex subunit 3, putative, expressed	AT2G20490.1	EDA27,NOP10	nucleolar RNA-binding Nop10p family protein
LOC_Os02g40514	Chr2	24525713	0.00140184	24573390	24575344	h/ACA ribonucleoprotein complex subunit 3, putative, expressed	AT2G20490.1	EDA27,NOP10	nucleolar RNA-binding Nop10p family protein
LOC_Os02g40520	Chr2	24525713	0.00140184	24577977	24578396	expressed protein	0	0	0
LOC_Os02g40520	Chr2	24556541	0.00127771	24577977	24578396	expressed protein	0	0	0
LOC_Os02g40520	Chr2	24567269	0.00182419	24577977	24578396	expressed protein	0	0	0
LOC_Os02g40520	Chr2	24491317	0.00132344	24577977	24578396	expressed protein	0	0	0
LOC_Os02g40540	Chr2	24567269	0.00182419	24592336	24593477	expressed protein	0	0	0
LOC_Os02g40540	Chr2	24556541	0.00127771	24592336	24593477	expressed protein	0	0	0
LOC_Os02g40540	Chr2	24525713	0.00140184	24592336	24593477	expressed protein	0	0	0
LOC_Os02g40540	Chr2	24491317	0.00132344	24592336	24593477	expressed protein	0	0	0
LOC_Os02g40550	Chr2	24525713	0.00140184	24595175	24596968	Lung seven transmembrane receptor domain containing protein, putative, expressed	AT3G09570.1	0	Lung seven transmembrane receptor family protein
LOC_Os02g40550	Chr2	24491317	0.00132344	24595175	24596968	Lung seven transmembrane receptor domain containing protein, putative, expressed	AT3G09570.1	0	Lung seven transmembrane receptor family protein
LOC_Os02g40550	Chr2	24567269	0.00182419	24595175	24596968	Lung seven transmembrane receptor domain containing protein, putative, expressed	AT3G09570.1	0	Lung seven transmembrane receptor family protein
LOC_Os02g40550	Chr2	24556541	0.00127771	24595175	24596968	Lung seven transmembrane receptor domain containing protein, putative, expressed	AT3G09570.1	0	Lung seven transmembrane receptor family protein
LOC_Os02g40560	Chr2	24567269	0.00182419	24597170	24597886	expressed protein	0	0	0
LOC_Os02g40560	Chr2	24556541	0.00127771	24597170	24597886	expressed protein	0	0	0
LOC_Os02g40560	Chr2	24491317	0.00132344	24597170	24597886	expressed protein	0	0	0
LOC_Os02g40560	Chr2	24525713	0.00140184	24597170	24597886	expressed protein	0	0	0
LOC_Os02g40570	Chr2	24556541	0.00127771	24599772	24605729	retrotransposon protein, putative, Ty3-gypsy subclass, expressed	0	0	0
LOC_Os02g40570	Chr2	24525713	0.00140184	24599772	24605729	retrotransposon protein, putative, Ty3-gypsy subclass, expressed	0	0	0
LOC_Os02g40570	Chr2	24567269	0.00182419	24599772	24605729	retrotransposon protein, putative, Ty3-gypsy subclass, expressed	0	0	0
LOC_Os02g40570	Chr2	24491317	0.00132344	24599772	24605729	retrotransposon protein, putative, Ty3-gypsy subclass, expressed	0	0	0
LOC_Os02g40580	Chr2	24525713	0.00140184	24611775	24618279	retrotransposon protein, putative, Ty3-gypsy subclass, expressed	0	0	0
LOC_Os02g40580	Chr2	24556541	0.00127771	24611775	24618279	retrotransposon protein, putative, Ty3-gypsy subclass, expressed	0	0	0
LOC_Os02g40580	Chr2	24491317	0.00132344	24611775	24618279	retrotransposon protein, putative, Ty3-gypsy subclass, expressed	0	0	0
LOC_Os02g40580	Chr2	24567269	0.00182419	24611775	24618279	retrotransposon protein, putative, Ty3-gypsy subclass, expressed	0	0	0
LOC_Os02g40590	Chr2	24556541	0.00127771	24624747	24625385	expressed protein	0	0	0
LOC_Os02g40590	Chr2	24525713	0.00140184	24624747	24625385	expressed protein	0	0	0
LOC_Os02g40590	Chr2	24491317	0.00132344	24624747	24625385	expressed protein	0	0	0
LOC_Os02g40590	Chr2	24567269	0.00182419	24624747	24625385	expressed protein	0	0	0
LOC_Os02g40600	Chr2	24567269	0.00182419	24627210	24627944	expressed protein	0	0	0
LOC_Os02g40600	Chr2	24556541	0.00127771	24627210	24627944	expressed protein	0	0	0
LOC_Os02g40600	Chr2	24525713	0.00140184	24627210	24627944	expressed protein	0	0	0
LOC_Os02g40600	Chr2	24491317	0.00132344	24627210	24627944	expressed protein	0	0	0
LOC_Os02g40610	Chr2	24525713	0.00140184	24628895	24631310	expressed protein	0	0	0
LOC_Os02g40610	Chr2	24567269	0.00182419	24628895	24631310	expressed protein	0	0	0
LOC_Os02g40610	Chr2	24556541	0.00127771	24628895	24631310	expressed protein	0	0	0
LOC_Os02g40610	Chr2	24491317	0.00132344	24628895	24631310	expressed protein	0	0	0
LOC_Os02g40620	Chr2	24556541	0.00127771	24631805	24632548	expressed protein	0	0	0
LOC_Os02g40620	Chr2	24525713	0.00140184	24631805	24632548	expressed protein	0	0	0
LOC_Os02g40620	Chr2	24491317	0.00132344	24631805	24632548	expressed protein	0	0	0
LOC_Os02g40620	Chr2	24567269	0.00182419	24631805	24632548	expressed protein	0	0	0
LOC_Os02g40630	Chr2	24556541	0.00127771	24635562	24635999	expressed protein	0	0	0
LOC_Os02g40630	Chr2	24567269	0.00182419	24635562	24635999	expressed protein	0	0	0
LOC_Os02g40630	Chr2	24525713	0.00140184	24635562	24635999	expressed protein	0	0	0
LOC_Os02g40630	Chr2	24491317	0.00132344	24635562	24635999	expressed protein	0	0	0
LOC_Os02g40640	Chr2	24567269	0.00182419	24641283	24641981	expressed protein	0	0	0
LOC_Os02g40640	Chr2	24525713	0.00140184	24641283	24641981	expressed protein	0	0	0
LOC_Os02g40640	Chr2	24491317	0.00132344	24641283	24641981	expressed protein	0	0	0
LOC_Os02g40640	Chr2	24556541	0.00127771	24641283	24641981	expressed protein	0	0	0
LOC_Os02g40650	Chr2	24525713	0.00140184	24643393	24644058	expressed protein	0	0	0
LOC_Os02g40650	Chr2	24567269	0.00182419	24643393	24644058	expressed protein	0	0	0
LOC_Os02g40650	Chr2	24556541	0.00127771	24643393	24644058	expressed protein	0	0	0
LOC_Os02g40650	Chr2	24491317	0.00132344	24643393	24644058	expressed protein	0	0	0
LOC_Os02g40664	Chr2	24525713	0.00140184	24645498	24651204	zinc finger family protein, putative, expressed	AT5G60710.1	0	Zinc finger (C3HC4-type RING finger) family protein
LOC_Os02g40664	Chr2	24556541	0.00127771	24645498	24651204	zinc finger family protein, putative, expressed	AT5G60710.1	0	Zinc finger (C3HC4-type RING finger) family protein
LOC_Os02g40664	Chr2	24491317	0.00132344	24645498	24651204	zinc finger family protein, putative, expressed	AT5G60710.1	0	Zinc finger (C3HC4-type RING finger) family protein
LOC_Os02g40664	Chr2	24567269	0.00182419	24645498	24651204	zinc finger family protein, putative, expressed	AT5G60710.1	0	Zinc finger (C3HC4-type RING finger) family protein
LOC_Os02g40680	Chr2	24525713	0.00140184	24667251	24670792	mis12 protein, expressed	AT5G35520.1	ATMIS12,MIS12	minichromosome instability 12 (mis12)-like
LOC_Os02g40680	Chr2	24556541	0.00127771	24667251	24670792	mis12 protein, expressed	AT5G35520.1	ATMIS12,MIS12	minichromosome instability 12 (mis12)-like
LOC_Os02g40680	Chr2	24567269	0.00182419	24667251	24670792	mis12 protein, expressed	AT5G35520.1	ATMIS12,MIS12	minichromosome instability 12 (mis12)-like
LOC_Os02g40680	Chr2	24491317	0.00132344	24667251	24670792	mis12 protein, expressed	AT5G35520.1	ATMIS12,MIS12	minichromosome instability 12 (mis12)-like
LOC_Os02g40690	Chr2	24556541	0.00127771	24671195	24671954	expressed protein	0	0	0
LOC_Os02g40690	Chr2	24525713	0.00140184	24671195	24671954	expressed protein	0	0	0
LOC_Os02g40690	Chr2	24491317	0.00132344	24671195	24671954	expressed protein	0	0	0
LOC_Os02g40690	Chr2	24567269	0.00182419	24671195	24671954	expressed protein	0	0	0
LOC_Os02g40700	Chr2	24567269	0.00182419	24676363	24677364	enzyme of the cupin superfamily protein, putative, expressed	AT4G10300.1	0	RmlC-like cupins superfamily protein
LOC_Os02g40700	Chr2	24556541	0.00127771	24676363	24677364	enzyme of the cupin superfamily protein, putative, expressed	AT4G10300.1	0	RmlC-like cupins superfamily protein
LOC_Os02g40700	Chr2	24525713	0.00140184	24676363	24677364	enzyme of the cupin superfamily protein, putative, expressed	AT4G10300.1	0	RmlC-like cupins superfamily protein
LOC_Os02g40700	Chr2	24491317	0.00132344	24676363	24677364	enzyme of the cupin superfamily protein, putative, expressed	AT4G10300.1	0	RmlC-like cupins superfamily protein
LOC_Os02g40710	Chr2	24567269	0.00182419	24683633	24685205	ammonium transporter protein, putative, expressed	AT4G13510.1	AMT1;1,ATAMT1,ATAMT1;1	ammonium transporter 1;1
LOC_Os02g40710	Chr2	24525713	0.00140184	24683633	24685205	ammonium transporter protein, putative, expressed	AT4G13510.1	AMT1;1,ATAMT1,ATAMT1;1	ammonium transporter 1;1
LOC_Os02g40710	Chr2	24491317	0.00132344	24683633	24685205	ammonium transporter protein, putative, expressed	AT4G13510.1	AMT1;1,ATAMT1,ATAMT1;1	ammonium transporter 1;1
LOC_Os02g40710	Chr2	24556541	0.00127771	24683633	24685205	ammonium transporter protein, putative, expressed	AT4G13510.1	AMT1;1,ATAMT1,ATAMT1;1	ammonium transporter 1;1
LOC_Os02g40720	Chr2	24491317	0.00132344	24686785	24687580	expressed protein	0	0	0
LOC_Os02g40720	Chr2	24567269	0.00182419	24686785	24687580	expressed protein	0	0	0
LOC_Os02g40720	Chr2	24556541	0.00127771	24686785	24687580	expressed protein	0	0	0
LOC_Os02g40720	Chr2	24525713	0.00140184	24686785	24687580	expressed protein	0	0	0
LOC_Os02g40730	Chr2	24556541	0.00127771	24690884	24692884	ammonium transporter protein, putative, expressed	AT4G13510.1	AMT1;1,ATAMT1,ATAMT1;1	ammonium transporter 1;1
LOC_Os02g40730	Chr2	24525713	0.00140184	24690884	24692884	ammonium transporter protein, putative, expressed	AT4G13510.1	AMT1;1,ATAMT1,ATAMT1;1	ammonium transporter 1;1
LOC_Os02g40730	Chr2	24491317	0.00132344	24690884	24692884	ammonium transporter protein, putative, expressed	AT4G13510.1	AMT1;1,ATAMT1,ATAMT1;1	ammonium transporter 1;1
LOC_Os02g40730	Chr2	24567269	0.00182419	24690884	24692884	ammonium transporter protein, putative, expressed	AT4G13510.1	AMT1;1,ATAMT1,ATAMT1;1	ammonium transporter 1;1
LOC_Os02g40750	Chr2	24525713	0.00140184	24696856	24698448	pentatricopeptide domain containing protein, putative, expressed	AT1G33350.1	0	Pentatricopeptide repeat (PPR) superfamily protein
LOC_Os02g40750	Chr2	24567269	0.00182419	24696856	24698448	pentatricopeptide domain containing protein, putative, expressed	AT1G33350.1	0	Pentatricopeptide repeat (PPR) superfamily protein
LOC_Os02g40750	Chr2	24556541	0.00127771	24696856	24698448	pentatricopeptide domain containing protein, putative, expressed	AT1G33350.1	0	Pentatricopeptide repeat (PPR) superfamily protein
LOC_Os02g40760	Chr2	24525713	0.00140184	24700974	24701678	expressed protein	0	0	0
LOC_Os02g40760	Chr2	24567269	0.00182419	24700974	24701678	expressed protein	0	0	0
LOC_Os02g40760	Chr2	24556541	0.00127771	24700974	24701678	expressed protein	0	0	0
LOC_Os02g40770	Chr2	24567269	0.00182419	24707985	24717301	SET domain containing protein, expressed	AT5G43990.2	SDG18,SUVR2	SET-domain containing protein lysine methyltransferase family protein
LOC_Os02g40770	Chr2	24556541	0.00127771	24707985	24717301	SET domain containing protein, expressed	AT5G43990.2	SDG18,SUVR2	SET-domain containing protein lysine methyltransferase family protein
LOC_Os02g40770	Chr2	24525713	0.00140184	24707985	24717301	SET domain containing protein, expressed	AT5G43990.2	SDG18,SUVR2	SET-domain containing protein lysine methyltransferase family protein
LOC_Os02g40784	Chr2	24567269	0.00182419	24718047	24724120	WAX2, putative, expressed	AT1G02205.2	CER1	Fatty acid hydroxylase superfamily
LOC_Os02g40784	Chr2	24556541	0.00127771	24718047	24724120	WAX2, putative, expressed	AT1G02205.2	CER1	Fatty acid hydroxylase superfamily
LOC_Os02g40784	Chr2	24525713	0.00140184	24718047	24724120	WAX2, putative, expressed	AT1G02205.2	CER1	Fatty acid hydroxylase superfamily
LOC_Os02g40800	Chr2	24567269	0.00182419	24724834	24725502	expressed protein	0	0	0
LOC_Os02g40800	Chr2	24556541	0.00127771	24724834	24725502	expressed protein	0	0	0
LOC_Os02g40800	Chr2	24525713	0.00140184	24724834	24725502	expressed protein	0	0	0
LOC_Os02g40810	Chr2	24567269	0.00182419	24728245	24733171	Zinc finger, ZZ type domain containing protein, expressed	AT3G24800.1	PRT1	proteolysis 1
LOC_Os02g40810	Chr2	24556541	0.00127771	24728245	24733171	Zinc finger, ZZ type domain containing protein, expressed	AT3G24800.1	PRT1	proteolysis 1
LOC_Os02g40820	Chr2	24556541	0.00127771	24736978	24739293	expressed protein	AT1G04000.1	0	0
LOC_Os02g40820	Chr2	24567269	0.00182419	24736978	24739293	expressed protein	AT1G04000.1	0	0
LOC_Os02g40830	Chr2	24556541	0.00127771	24741749	24747965	succinyl-CoA ligase beta-chain, mitochondrial precursor, putative, expressed	AT2G20420.1	0	ATP citrate lyase (ACL) family protein
LOC_Os02g40830	Chr2	24567269	0.00182419	24741749	24747965	succinyl-CoA ligase beta-chain, mitochondrial precursor, putative, expressed	AT2G20420.1	0	ATP citrate lyase (ACL) family protein
LOC_Os02g40840	Chr2	24567269	0.00182419	24749442	24754919	alcohol oxidase, putative, expressed	AT4G28570.1	0	Long-chain fatty alcohol dehydrogenase family protein
LOC_Os02g40840	Chr2	24556541	0.00127771	24749442	24754919	alcohol oxidase, putative, expressed	AT4G28570.1	0	Long-chain fatty alcohol dehydrogenase family protein
LOC_Os02g40850	Chr2	24567269	0.00182419	24762747	24765292	retrotransposon protein, putative, unclassified	0	0	0
LOC_Os04g53010	Chr4	31771806	0.00118209	31569285	31575203	transposon protein, putative, unclassified, expressed	0	0	0
LOC_Os04g53020	Chr4	31771806	0.00118209	31575624	31576441	GRF zinc finger family protein	0	0	0
LOC_Os04g53030	Chr4	31771806	0.00118209	31577881	31583871	NBS-LRR disease resistance protein, putative, expressed	AT3G14470.1	0	NB-ARC domain-containing disease resistance protein
LOC_Os04g53040	Chr4	31771806	0.00118209	31586585	31597784	retrotransposon protein, putative, unclassified, expressed	0	0	0
LOC_Os04g53050	Chr4	31771806	0.00118209	31600121	31604201	disease resistance RPP13-like protein 1, putative, expressed	AT3G14470.1	0	NB-ARC domain-containing disease resistance protein
LOC_Os04g53060	Chr4	31771806	0.00118209	31605401	31609869	NBS-LRR disease resistance protein, putative, expressed	AT5G46260.1	0	disease resistance protein (TIR-NBS-LRR class) family
LOC_Os04g53070	Chr4	31771806	0.00118209	31609500	31610834	expressed protein	AT5G65630.1	GTE7	global transcription factor group E7
LOC_Os04g53080	Chr4	31771806	0.00118209	31613335	31613694	hypothetical protein	0	0	0
LOC_Os04g53110	Chr4	31771806	0.00118209	31629191	31633431	hypothetical protein	0	0	0
LOC_Os04g53120	Chr4	31771806	0.00118209	31638099	31644795	NB-ARC domain containing protein, expressed	AT3G14470.1	0	NB-ARC domain-containing disease resistance protein
LOC_Os04g53130	Chr4	31771806	0.00118209	31645664	31649090	bromodomain containing protein, expressed	AT5G65630.1	GTE7	global transcription factor group E7
LOC_Os04g53140	Chr4	31771806	0.00118209	31650521	31650964	expressed protein	0	0	0
LOC_Os04g53150	Chr4	31853389	0.00147969	31652863	31654497	peptidase aspartic family protein, putative, expressed	AT5G33340.1	CDR1	Eukaryotic aspartyl protease family protein
LOC_Os04g53150	Chr4	31771806	0.00118209	31652863	31654497	peptidase aspartic family protein, putative, expressed	AT5G33340.1	CDR1	Eukaryotic aspartyl protease family protein
LOC_Os04g53160	Chr4	31853389	0.00147969	31656691	31662693	NBS-LRR disease resistance protein, putative, expressed	AT3G14470.1	0	NB-ARC domain-containing disease resistance protein
LOC_Os04g53160	Chr4	31771806	0.00118209	31656691	31662693	NBS-LRR disease resistance protein, putative, expressed	AT3G14470.1	0	NB-ARC domain-containing disease resistance protein
LOC_Os04g53170	Chr4	31771806	0.00118209	31663262	31665411	bromodomain containing protein, expressed	AT5G65630.1	GTE7	global transcription factor group E7
LOC_Os04g53170	Chr4	31853389	0.00147969	31663262	31665411	bromodomain containing protein, expressed	AT5G65630.1	GTE7	global transcription factor group E7
LOC_Os04g53180	Chr4	31853389	0.00147969	31666207	31667028	expressed protein	0	0	0
LOC_Os04g53180	Chr4	31771806	0.00118209	31666207	31667028	expressed protein	0	0	0
LOC_Os04g53190	Chr4	31853389	0.00147969	31669055	31674598	CPuORF12 - conserved peptide uORF-containing transcript, expressed	AT2G43020.1	ATPAO2,PAO2	polyamine oxidase 2
LOC_Os04g53190	Chr4	31771806	0.00118209	31669055	31674598	CPuORF12 - conserved peptide uORF-containing transcript, expressed	AT2G43020.1	ATPAO2,PAO2	polyamine oxidase 2
LOC_Os04g53195	Chr4	31771806	0.00118209	31669220	31674587	expressed protein	AT2G43020.1	ATPAO2,PAO2	polyamine oxidase 2
LOC_Os04g53195	Chr4	31853389	0.00147969	31669220	31674587	expressed protein	AT2G43020.1	ATPAO2,PAO2	polyamine oxidase 2
LOC_Os04g53200	Chr4	31771806	0.00118209	31678907	31683944	exonuclease, putative, expressed	AT5G26940.1	0	Polynucleotidyl transferase, ribonuclease H-like superfamily protein
LOC_Os04g53200	Chr4	31853389	0.00147969	31678907	31683944	exonuclease, putative, expressed	AT5G26940.1	0	Polynucleotidyl transferase, ribonuclease H-like superfamily protein
LOC_Os04g53210	Chr4	31771806	0.00118209	31688717	31692592	hydroxyacid oxidase 1, putative, expressed	AT4G18360.1	0	Aldolase-type TIM barrel family protein
LOC_Os04g53210	Chr4	31853389	0.00147969	31688717	31692592	hydroxyacid oxidase 1, putative, expressed	AT4G18360.1	0	Aldolase-type TIM barrel family protein
LOC_Os04g53214	Chr4	31771806	0.00118209	31693116	31696647	hydroxyacid oxidase 1, putative, expressed	AT4G18360.1	0	Aldolase-type TIM barrel family protein
LOC_Os04g53214	Chr4	31853389	0.00147969	31693116	31696647	hydroxyacid oxidase 1, putative, expressed	AT4G18360.1	0	Aldolase-type TIM barrel family protein
LOC_Os04g53220	Chr4	31771806	0.00118209	31697210	31700289	signal recognition particle 14 kDa protein, putative, expressed	AT2G43640.1	0	Signal recognition particle, SRP9/SRP14 subunit
LOC_Os04g53220	Chr4	31853389	0.00147969	31697210	31700289	signal recognition particle 14 kDa protein, putative, expressed	AT2G43640.1	0	Signal recognition particle, SRP9/SRP14 subunit
LOC_Os04g53230	Chr4	31771806	0.00118209	31700907	31703617	aminomethyltransferase, putative, expressed	AT1G11860.1	0	Glycine cleavage T-protein family
LOC_Os04g53230	Chr4	31853389	0.00147969	31700907	31703617	aminomethyltransferase, putative, expressed	AT1G11860.1	0	Glycine cleavage T-protein family
LOC_Os04g53240	Chr4	31853389	0.00147969	31716368	31719173	autophagy-related protein, putative, expressed	AT1G62040.2	ATG8C	Ubiquitin-like superfamily protein
LOC_Os04g53240	Chr4	31771806	0.00118209	31716368	31719173	autophagy-related protein, putative, expressed	AT1G62040.2	ATG8C	Ubiquitin-like superfamily protein
LOC_Os04g53250	Chr4	31853389	0.00147969	31721718	31723105	polyphenol oxidase protein, putative, expressed	0	0	0
LOC_Os04g53250	Chr4	31771806	0.00118209	31721718	31723105	polyphenol oxidase protein, putative, expressed	0	0	0
LOC_Os04g53260	Chr4	31853389	0.00147969	31727770	31729348	polyphenol oxidase, putative, expressed	0	0	0
LOC_Os04g53260	Chr4	31771806	0.00118209	31727770	31729348	polyphenol oxidase, putative, expressed	0	0	0
LOC_Os04g53270	Chr4	31853389	0.00147969	31730764	31733717	retrotransposon protein, putative, Ty3-gypsy subclass	0	0	0
LOC_Os04g53270	Chr4	31771806	0.00118209	31730764	31733717	retrotransposon protein, putative, Ty3-gypsy subclass	0	0	0
LOC_Os04g53280	Chr4	31771806	0.00118209	31734034	31740123	retrotransposon protein, putative, Ty3-gypsy subclass, expressed	0	0	0
LOC_Os04g53280	Chr4	31853389	0.00147969	31734034	31740123	retrotransposon protein, putative, Ty3-gypsy subclass, expressed	0	0	0
LOC_Os04g53290	Chr4	31853389	0.00147969	31740814	31741449	polyphenol oxidase protein, putative, expressed	0	0	0
LOC_Os04g53290	Chr4	31771806	0.00118209	31740814	31741449	polyphenol oxidase protein, putative, expressed	0	0	0
LOC_Os04g53300	Chr4	31771806	0.00118209	31749103	31752274	polyphenol oxidase, putative, expressed	0	0	0
LOC_Os04g53300	Chr4	31853389	0.00147969	31749103	31752274	polyphenol oxidase, putative, expressed	0	0	0
LOC_Os04g53310	Chr4	31853389	0.00147969	31750955	31759581	soluble starch synthase 3, chloroplast precursor, putative, expressed	AT1G11720.2	ATSS3,SS3	starch synthase 3
LOC_Os04g53310	Chr4	31771806	0.00118209	31750955	31759581	soluble starch synthase 3, chloroplast precursor, putative, expressed	AT1G11720.2	ATSS3,SS3	starch synthase 3
LOC_Os04g53320	Chr4	31771806	0.00118209	31762713	31763509	expressed protein	0	0	0
LOC_Os04g53320	Chr4	31853389	0.00147969	31762713	31763509	expressed protein	0	0	0
LOC_Os04g53330	Chr4	31853389	0.00147969	31764126	31766856	RNA recognition motif containing protein, putative, expressed	AT4G17720.1	0	RNA-binding (RRM/RBD/RNP motifs) family protein
LOC_Os04g53330	Chr4	31771806	0.00118209	31764126	31766856	RNA recognition motif containing protein, putative, expressed	AT4G17720.1	0	RNA-binding (RRM/RBD/RNP motifs) family protein
LOC_Os04g53340	Chr4	31853389	0.00147969	31767043	31767273	expressed protein	0	0	0
LOC_Os04g53340	Chr4	31771806	0.00118209	31767043	31767273	expressed protein	0	0	0
LOC_Os04g53350	Chr4	31853389	0.00147969	31768908	31773173	expressed protein	AT1G50660.1	0	0
LOC_Os04g53350	Chr4	31771806	0.00118209	31768908	31773173	expressed protein	AT1G50660.1	0	0
LOC_Os04g53360	Chr4	31771806	0.00118209	31777218	31780998	expressed protein	AT3G20490.1	0	0
LOC_Os04g53360	Chr4	31853389	0.00147969	31777218	31780998	expressed protein	AT3G20490.1	0	0
LOC_Os04g53370	Chr4	31771806	0.00118209	31786589	31788246	acyltransferase, putative, expressed	AT4G30580.1	ATS2,EMB1995,LPAT1	Phospholipid/glycerol acyltransferase family protein
LOC_Os04g53370	Chr4	31853389	0.00147969	31786589	31788246	acyltransferase, putative, expressed	AT4G30580.1	ATS2,EMB1995,LPAT1	Phospholipid/glycerol acyltransferase family protein
LOC_Os04g53380	Chr4	31853389	0.00147969	31788409	31801002	expressed protein	AT4G27010.1	0	0
LOC_Os04g53380	Chr4	31771806	0.00118209	31788409	31801002	expressed protein	AT4G27010.1	0	0
LOC_Os04g53390	Chr4	31853389	0.00147969	31801934	31803232	MrBTB2 - Bric-a-Brac, Tramtrack, Broad Complex BTB domain with Meprin and TRAF Homology MATH-related domain, expressed	AT5G19000.1	ATBPM1,BPM1	BTB-POZ and MATH domain 1
LOC_Os04g53390	Chr4	31771806	0.00118209	31801934	31803232	MrBTB2 - Bric-a-Brac, Tramtrack, Broad Complex BTB domain with Meprin and TRAF Homology MATH-related domain, expressed	AT5G19000.1	ATBPM1,BPM1	BTB-POZ and MATH domain 1
LOC_Os04g53400	Chr4	31853389	0.00147969	31809708	31810835	MBTB6 - Bric-a-Brac, Tramtrack, Broad Complex BTB domain with Meprin and TRAF Homology MATH domain, expressed	AT3G06190.1	ATBPM2,BPM2	BTB-POZ and MATH domain 2
LOC_Os04g53400	Chr4	31771806	0.00118209	31809708	31810835	MBTB6 - Bric-a-Brac, Tramtrack, Broad Complex BTB domain with Meprin and TRAF Homology MATH domain, expressed	AT3G06190.1	ATBPM2,BPM2	BTB-POZ and MATH domain 2
LOC_Os04g53410	Chr4	31853389	0.00147969	31812018	31813118	MBTB7 - Bric-a-Brac, Tramtrack, Broad Complex BTB domain with Meprin and TRAF Homology MATH domain, expressed	AT3G06190.1	ATBPM2,BPM2	BTB-POZ and MATH domain 2
LOC_Os04g53410	Chr4	31771806	0.00118209	31812018	31813118	MBTB7 - Bric-a-Brac, Tramtrack, Broad Complex BTB domain with Meprin and TRAF Homology MATH domain, expressed	AT3G06190.1	ATBPM2,BPM2	BTB-POZ and MATH domain 2
LOC_Os04g53420	Chr4	31853389	0.00147969	31814972	31815427	expressed protein	0	0	0
LOC_Os04g53420	Chr4	31771806	0.00118209	31814972	31815427	expressed protein	0	0	0
LOC_Os04g53430	Chr4	31853389	0.00147969	31817625	31818746	MBTB8 - Bric-a-Brac, Tramtrack, Broad Complex BTB domain with Meprin and TRAF Homology MATH domain, expressed	AT3G06190.1	ATBPM2,BPM2	BTB-POZ and MATH domain 2
LOC_Os04g53430	Chr4	31771806	0.00118209	31817625	31818746	MBTB8 - Bric-a-Brac, Tramtrack, Broad Complex BTB domain with Meprin and TRAF Homology MATH domain, expressed	AT3G06190.1	ATBPM2,BPM2	BTB-POZ and MATH domain 2
LOC_Os04g53440	Chr4	31853389	0.00147969	31819460	31823481	RNA recognition motif containing protein, putative, expressed	AT1G11650.2	ATRBP45B,RBP45B	RNA-binding (RRM/RBD/RNP motifs) family protein
LOC_Os04g53440	Chr4	31771806	0.00118209	31819460	31823481	RNA recognition motif containing protein, putative, expressed	AT1G11650.2	ATRBP45B,RBP45B	RNA-binding (RRM/RBD/RNP motifs) family protein
LOC_Os04g53450	Chr4	31771806	0.00118209	31824087	31828926	expressed protein	AT5G54920.1	0	0
LOC_Os04g53450	Chr4	31853389	0.00147969	31824087	31828926	expressed protein	AT5G54920.1	0	0
LOC_Os04g53460	Chr4	31771806	0.00118209	31831107	31836481	AT hook motif family protein, expressed	0	0	0
LOC_Os04g53460	Chr4	31853389	0.00147969	31831107	31836481	AT hook motif family protein, expressed	0	0	0
LOC_Os04g53470	Chr4	31853389	0.00147969	31838142	31842070	expressed protein	0	0	0
LOC_Os04g53470	Chr4	31771806	0.00118209	31838142	31842070	expressed protein	0	0	0
LOC_Os04g53480	Chr4	31853389	0.00147969	31843160	31846912	transposon protein, putative, unclassified, expressed	0	0	0
LOC_Os04g53480	Chr4	31771806	0.00118209	31843160	31846912	transposon protein, putative, unclassified, expressed	0	0	0
LOC_Os04g53490	Chr4	31853389	0.00147969	31848493	31850868	OsCHL Chloroplastic lipocalin, expressed	AT3G47860.1	CHL	chloroplastic lipocalin
LOC_Os04g53490	Chr4	31771806	0.00118209	31848493	31850868	OsCHL Chloroplastic lipocalin, expressed	AT3G47860.1	CHL	chloroplastic lipocalin
LOC_Os04g53496	Chr4	31853389	0.00147969	31854429	31862286	NBS-LRR disease resistance protein, putative, expressed	AT3G14460.1	0	LRR and NB-ARC domains-containing disease resistance protein
LOC_Os04g53496	Chr4	31771806	0.00118209	31854429	31862286	NBS-LRR disease resistance protein, putative, expressed	AT3G14460.1	0	LRR and NB-ARC domains-containing disease resistance protein
LOC_Os04g53510	Chr4	31771806	0.00118209	31875725	31879749	OsFBL20 - F-box domain and LRR containing protein, expressed	0	0	0
LOC_Os04g53510	Chr4	31853389	0.00147969	31875725	31879749	OsFBL20 - F-box domain and LRR containing protein, expressed	0	0	0
LOC_Os04g53520	Chr4	31771806	0.00118209	31880493	31894575	expressed protein	0	0	0
LOC_Os04g53520	Chr4	31853389	0.00147969	31880493	31894575	expressed protein	0	0	0
LOC_Os04g53530	Chr4	31771806	0.00118209	31895252	31900692	expressed protein	AT3G15160.1	0	0
LOC_Os04g53530	Chr4	31853389	0.00147969	31895252	31900692	expressed protein	AT3G15160.1	0	0
LOC_Os04g53540	Chr4	31771806	0.00118209	31899718	31907122	homeobox and START domains containing protein, putative, expressed	AT4G04890.1	PDF2	protodermal factor 2
LOC_Os04g53540	Chr4	31853389	0.00147969	31899718	31907122	homeobox and START domains containing protein, putative, expressed	AT4G04890.1	PDF2	protodermal factor 2
LOC_Os04g53544	Chr4	31771806	0.00118209	31910250	31910567	transposon protein, putative, unclassified, expressed	0	0	0
LOC_Os04g53544	Chr4	31853389	0.00147969	31910250	31910567	transposon protein, putative, unclassified, expressed	0	0	0
LOC_Os04g53550	Chr4	31853389	0.00147969	31925655	31928596	ABC transporter, ATP-binding protein, putative, expressed	AT1G63270.1	ATNAP10,NAP10	non-intrinsic ABC protein 10
LOC_Os04g53550	Chr4	31771806	0.00118209	31925655	31928596	ABC transporter, ATP-binding protein, putative, expressed	AT1G63270.1	ATNAP10,NAP10	non-intrinsic ABC protein 10
LOC_Os04g53560	Chr4	31853389	0.00147969	31932600	31933709	expressed protein	0	0	0
LOC_Os04g53560	Chr4	31771806	0.00118209	31932600	31933709	expressed protein	0	0	0
LOC_Os04g53580	Chr4	31853389	0.00147969	31937205	31939193	P21-Rho-binding domain containing protein, putative, expressed	AT4G28556.1	RIC7	PAK-box/P21-Rho-binding family protein
LOC_Os04g53580	Chr4	31771806	0.00118209	31937205	31939193	P21-Rho-binding domain containing protein, putative, expressed	AT4G28556.1	RIC7	PAK-box/P21-Rho-binding family protein
LOC_Os04g53590	Chr4	31771806	0.00118209	31945973	31951932	retrotransposon protein, putative, Ty3-gypsy subclass, expressed	0	0	0
LOC_Os04g53590	Chr4	31853389	0.00147969	31945973	31951932	retrotransposon protein, putative, Ty3-gypsy subclass, expressed	0	0	0
LOC_Os04g53600	Chr4	31771806	0.00118209	31956206	31957547	expressed protein	0	0	0
LOC_Os04g53600	Chr4	31853389	0.00147969	31956206	31957547	expressed protein	0	0	0
LOC_Os04g53606	Chr4	31853389	0.00147969	31957653	31958630	expressed protein	0	0	0
LOC_Os04g53606	Chr4	31771806	0.00118209	31957653	31958630	expressed protein	0	0	0
LOC_Os04g53612	Chr4	31853389	0.00147969	31959526	31961876	APO, putative, expressed	AT3G21740.1	APO4	Arabidopsis thaliana protein of unknown function (DUF794)
LOC_Os04g53612	Chr4	31771806	0.00118209	31959526	31961876	APO, putative, expressed	AT3G21740.1	APO4	Arabidopsis thaliana protein of unknown function (DUF794)
LOC_Os04g53620	Chr4	31853389	0.00147969	31962539	31965307	ubiquitin family protein, putative, expressed	AT4G05320.2	UBQ10	polyubiquitin 10
LOC_Os04g53620	Chr4	31771806	0.00118209	31962539	31965307	ubiquitin family protein, putative, expressed	AT4G05320.2	UBQ10	polyubiquitin 10
LOC_Os04g53630	Chr4	31853389	0.00147969	31966462	31968300	pentatricopeptide, putative, expressed	AT3G20730.1	0	Tetratricopeptide repeat (TPR)-like superfamily protein
LOC_Os04g53630	Chr4	31771806	0.00118209	31966462	31968300	pentatricopeptide, putative, expressed	AT3G20730.1	0	Tetratricopeptide repeat (TPR)-like superfamily protein
LOC_Os04g53640	Chr4	31853389	0.00147969	31970841	31972819	peroxidase precursor, putative, expressed	AT3G01190.1	0	Peroxidase superfamily protein
LOC_Os04g53640	Chr4	31771806	0.00118209	31970841	31972819	peroxidase precursor, putative, expressed	AT3G01190.1	0	Peroxidase superfamily protein
LOC_Os04g53650	Chr4	31853389	0.00147969	31975720	31976388	harpin-induced protein 1 domain containing protein, expressed	AT1G61760.1	0	Late embryogenesis abundant (LEA) hydroxyproline-rich glycoprotein family
LOC_Os04g53660	Chr4	31853389	0.00147969	31977236	31981158	transposon protein, putative, unclassified, expressed	0	0	0
LOC_Os04g53670	Chr4	31853389	0.00147969	31982327	31992465	expressed protein	AT3G20720.2	0	0
LOC_Os04g53680	Chr4	31853389	0.00147969	31995412	31998446	cyclin, putative, expressed	AT3G21870.1	CYCP2;1	cyclin p2;1
LOC_Os04g53690	Chr4	31853389	0.00147969	31999366	32002755	expressed protein	AT3G21865.1	PEX22	peroxin 22
LOC_Os04g53700	Chr4	31853389	0.00147969	32002720	32007327	zinc finger protein, putative, expressed	AT3G21820.1	ATXR2,SDG36	histone-lysine N-methyltransferase ATXR2
LOC_Os04g53710	Chr4	31853389	0.00147969	32008449	32009265	plastocyanin-like domain containing protein, putative, expressed	AT1G72230.1	0	Cupredoxin superfamily protein
LOC_Os04g53720	Chr4	31853389	0.00147969	32009476	32016407	SNF2 family N-terminal domain containing protein, expressed	0	0	0
LOC_Os04g53730	Chr4	31853389	0.00147969	32017655	32018402	expressed protein	AT3G22070.1	0	proline-rich family protein
LOC_Os04g53740	Chr4	31853389	0.00147969	32019370	32022727	thioredoxin, putative, expressed	AT1G11530.1	ATCXXS1,CXXS1	C-terminal cysteine residue is changed to a serine 1
LOC_Os04g53750	Chr4	31853389	0.00147969	32023858	32032485	retrotransposon protein, putative, Ty3-gypsy subclass, expressed	0	0	0
LOC_Os04g53760	Chr4	31853389	0.00147969	32033885	32039122	kinesin motor domain containing protein, putative, expressed	AT4G05190.1	ATK5	kinesin 5
LOC_Os04g53770	Chr4	31853389	0.00147969	32043533	32048708	SDA1, putative, expressed	AT1G13160.1	0	ARM repeat superfamily protein
LOC_Os04g53780	Chr4	31853389	0.00147969	32049063	32051694	leucoanthocyanidin reductase, putative, expressed	AT1G61720.1	BAN	NAD(P)-binding Rossmann-fold superfamily protein
LOC_Os04g53790	Chr4	31853389	0.00147969	32052336	32057781	retrotransposon protein, putative, unclassified, expressed	0	0	0
LOC_Os08g13880	Chr8	8508148	0.00144408	8290270	8308664	expressed protein	0	0	0
LOC_Os08g13880	Chr8	8487502	0.0015585	8290270	8308664	expressed protein	0	0	0
LOC_Os08g13890	Chr8	8487502	0.0015585	8297234	8299645	exonuclease, putative, expressed	AT1G67660.1	0	Restriction endonuclease, type II-like superfamily protein
LOC_Os08g13900	Chr8	8487502	0.0015585	8300959	8302146	expressed protein	AT3G26000.1	0	Ribonuclease inhibitor
LOC_Os08g13905	Chr8	8487502	0.0015585	8303870	8307351	expressed protein	0	0	0
LOC_Os08g13910	Chr8	8508148	0.00144408	8307778	8311538	expressed protein	0	0	0
LOC_Os08g13910	Chr8	8487502	0.0015585	8307778	8311538	expressed protein	0	0	0
LOC_Os08g13920	Chr8	8512758	0.00184529	8327866	8329399	glycosyl hydrolases family 16, putative, expressed	AT5G57550.1	XTH25,XTR3	xyloglucan endotransglucosylase/hydrolase 25
LOC_Os08g13920	Chr8	8508148	0.00144408	8327866	8329399	glycosyl hydrolases family 16, putative, expressed	AT5G57550.1	XTH25,XTR3	xyloglucan endotransglucosylase/hydrolase 25
LOC_Os08g13920	Chr8	8487502	0.0015585	8327866	8329399	glycosyl hydrolases family 16, putative, expressed	AT5G57550.1	XTH25,XTR3	xyloglucan endotransglucosylase/hydrolase 25
LOC_Os08g13930	Chr8	8487502	0.0015585	8342181	8346667	mannose-1-phosphate guanyltransferase, putative, expressed	AT2G39770.1	CYT1,EMB101,GMP1,SOZ1,VTC1	Glucose-1-phosphate adenylyltransferase family protein
LOC_Os08g13930	Chr8	8512758	0.00184529	8342181	8346667	mannose-1-phosphate guanyltransferase, putative, expressed	AT2G39770.1	CYT1,EMB101,GMP1,SOZ1,VTC1	Glucose-1-phosphate adenylyltransferase family protein
LOC_Os08g13930	Chr8	8508148	0.00144408	8342181	8346667	mannose-1-phosphate guanyltransferase, putative, expressed	AT2G39770.1	CYT1,EMB101,GMP1,SOZ1,VTC1	Glucose-1-phosphate adenylyltransferase family protein
LOC_Os08g13940	Chr8	8487502	0.0015585	8348453	8348956	expressed protein	0	0	0
LOC_Os08g13940	Chr8	8512758	0.00184529	8348453	8348956	expressed protein	0	0	0
LOC_Os08g13940	Chr8	8508148	0.00144408	8348453	8348956	expressed protein	0	0	0
LOC_Os08g13950	Chr8	8512758	0.00184529	8355403	8360496	transposon protein, putative, CACTA, En/Spm sub-class	0	0	0
LOC_Os08g13950	Chr8	8487502	0.0015585	8355403	8360496	transposon protein, putative, CACTA, En/Spm sub-class	0	0	0
LOC_Os08g13950	Chr8	8508148	0.00144408	8355403	8360496	transposon protein, putative, CACTA, En/Spm sub-class	0	0	0
LOC_Os08g13960	Chr8	8508148	0.00144408	8367120	8372818	retrotransposon protein, putative, Ty1-copia subclass, expressed	0	0	0
LOC_Os08g13960	Chr8	8512758	0.00184529	8367120	8372818	retrotransposon protein, putative, Ty1-copia subclass, expressed	0	0	0
LOC_Os08g13960	Chr8	8487502	0.0015585	8367120	8372818	retrotransposon protein, putative, Ty1-copia subclass, expressed	0	0	0
LOC_Os08g13970	Chr8	8487502	0.0015585	8375647	8383493	transposon protein, putative, unclassified, expressed	0	0	0
LOC_Os08g13970	Chr8	8512758	0.00184529	8375647	8383493	transposon protein, putative, unclassified, expressed	0	0	0
LOC_Os08g13970	Chr8	8508148	0.00144408	8375647	8383493	transposon protein, putative, unclassified, expressed	0	0	0
LOC_Os08g13980	Chr8	8487502	0.0015585	8384570	8385799	glycosyl hydrolases family 16, putative, expressed	AT5G57560.1	TCH4,XTH22	Xyloglucan endotransglucosylase/hydrolase family protein
LOC_Os08g13980	Chr8	8512758	0.00184529	8384570	8385799	glycosyl hydrolases family 16, putative, expressed	AT5G57560.1	TCH4,XTH22	Xyloglucan endotransglucosylase/hydrolase family protein
LOC_Os08g13980	Chr8	8508148	0.00144408	8384570	8385799	glycosyl hydrolases family 16, putative, expressed	AT5G57560.1	TCH4,XTH22	Xyloglucan endotransglucosylase/hydrolase family protein
LOC_Os08g13990	Chr8	8487502	0.0015585	8389386	8393585	pentatricopeptide, putative, expressed	AT2G37320.1	0	Tetratricopeptide repeat (TPR)-like superfamily protein
LOC_Os08g13990	Chr8	8512758	0.00184529	8389386	8393585	pentatricopeptide, putative, expressed	AT2G37320.1	0	Tetratricopeptide repeat (TPR)-like superfamily protein
LOC_Os08g13990	Chr8	8508148	0.00144408	8389386	8393585	pentatricopeptide, putative, expressed	AT2G37320.1	0	Tetratricopeptide repeat (TPR)-like superfamily protein
LOC_Os08g14000	Chr8	8487502	0.0015585	8394264	8397873	retrotransposon protein, putative, Ty1-copia subclass, expressed	0	0	0
LOC_Os08g14000	Chr8	8512758	0.00184529	8394264	8397873	retrotransposon protein, putative, Ty1-copia subclass, expressed	0	0	0
LOC_Os08g14000	Chr8	8508148	0.00144408	8394264	8397873	retrotransposon protein, putative, Ty1-copia subclass, expressed	0	0	0
LOC_Os08g14010	Chr8	8487502	0.0015585	8402873	8404718	retrotransposon protein, putative, unclassified, expressed	0	0	0
LOC_Os08g14010	Chr8	8512758	0.00184529	8402873	8404718	retrotransposon protein, putative, unclassified, expressed	0	0	0
LOC_Os08g14010	Chr8	8508148	0.00144408	8402873	8404718	retrotransposon protein, putative, unclassified, expressed	0	0	0
LOC_Os08g14020	Chr8	8487502	0.0015585	8405989	8409822	retrotransposon protein, putative, Ty1-copia subclass, expressed	0	0	0
LOC_Os08g14020	Chr8	8512758	0.00184529	8405989	8409822	retrotransposon protein, putative, Ty1-copia subclass, expressed	0	0	0
LOC_Os08g14020	Chr8	8508148	0.00144408	8405989	8409822	retrotransposon protein, putative, Ty1-copia subclass, expressed	0	0	0
LOC_Os08g14050	Chr8	8487502	0.0015585	8415405	8418565	expressed protein	0	0	0
LOC_Os08g14050	Chr8	8512758	0.00184529	8415405	8418565	expressed protein	0	0	0
LOC_Os08g14050	Chr8	8508148	0.00144408	8415405	8418565	expressed protein	0	0	0
LOC_Os08g14070	Chr8	8487502	0.0015585	8424284	8425291	LYR motif containing protein, putative, expressed	AT5G61220.1	0	LYR family of Fe/S cluster biogenesis protein
LOC_Os08g14070	Chr8	8508148	0.00144408	8424284	8425291	LYR motif containing protein, putative, expressed	AT5G61220.1	0	LYR family of Fe/S cluster biogenesis protein
LOC_Os08g14070	Chr8	8512758	0.00184529	8424284	8425291	LYR motif containing protein, putative, expressed	AT5G61220.1	0	LYR family of Fe/S cluster biogenesis protein
LOC_Os08g14090	Chr8	8487502	0.0015585	8431102	8433395	retrotransposon protein, putative, Ty1-copia subclass, expressed	0	0	0
LOC_Os08g14090	Chr8	8508148	0.00144408	8431102	8433395	retrotransposon protein, putative, Ty1-copia subclass, expressed	0	0	0
LOC_Os08g14090	Chr8	8512758	0.00184529	8431102	8433395	retrotransposon protein, putative, Ty1-copia subclass, expressed	0	0	0
LOC_Os08g14109	Chr8	8487502	0.0015585	8437323	8445919	retrotransposon protein, putative, Ty1-copia subclass, expressed	0	0	0
LOC_Os08g14109	Chr8	8508148	0.00144408	8437323	8445919	retrotransposon protein, putative, Ty1-copia subclass, expressed	0	0	0
LOC_Os08g14109	Chr8	8512758	0.00184529	8437323	8445919	retrotransposon protein, putative, Ty1-copia subclass, expressed	0	0	0
LOC_Os08g14130	Chr8	8508148	0.00144408	8448634	8449669	hypothetical protein	0	0	0
LOC_Os08g14130	Chr8	8487502	0.0015585	8448634	8449669	hypothetical protein	0	0	0
LOC_Os08g14130	Chr8	8512758	0.00184529	8448634	8449669	hypothetical protein	0	0	0
LOC_Os08g14140	Chr8	8512758	0.00184529	8451660	8451914	retrotransposon protein, putative, unclassified	0	0	0
LOC_Os08g14140	Chr8	8508148	0.00144408	8451660	8451914	retrotransposon protein, putative, unclassified	0	0	0
LOC_Os08g14140	Chr8	8487502	0.0015585	8451660	8451914	retrotransposon protein, putative, unclassified	0	0	0
LOC_Os08g14150	Chr8	8487502	0.0015585	8455041	8455539	hypothetical protein	0	0	0
LOC_Os08g14150	Chr8	8508148	0.00144408	8455041	8455539	hypothetical protein	0	0	0
LOC_Os08g14150	Chr8	8512758	0.00184529	8455041	8455539	hypothetical protein	0	0	0
LOC_Os08g14160	Chr8	8512758	0.00184529	8455801	8456055	retrotransposon protein, putative, unclassified	0	0	0
LOC_Os08g14160	Chr8	8508148	0.00144408	8455801	8456055	retrotransposon protein, putative, unclassified	0	0	0
LOC_Os08g14160	Chr8	8487502	0.0015585	8455801	8456055	retrotransposon protein, putative, unclassified	0	0	0
LOC_Os08g14170	Chr8	8512758	0.00184529	8459970	8463776	retrotransposon protein, putative, Ty1-copia subclass, expressed	0	0	0
LOC_Os08g14170	Chr8	8508148	0.00144408	8459970	8463776	retrotransposon protein, putative, Ty1-copia subclass, expressed	0	0	0
LOC_Os08g14170	Chr8	8487502	0.0015585	8459970	8463776	retrotransposon protein, putative, Ty1-copia subclass, expressed	0	0	0
LOC_Os08g14180	Chr8	8512758	0.00184529	8464913	8469510	flavonol sulfotransferase, putative, expressed	AT5G43690.1	0	P-loop containing nucleoside triphosphate hydrolases superfamily protein
LOC_Os08g14180	Chr8	8508148	0.00144408	8464913	8469510	flavonol sulfotransferase, putative, expressed	AT5G43690.1	0	P-loop containing nucleoside triphosphate hydrolases superfamily protein
LOC_Os08g14180	Chr8	8487502	0.0015585	8464913	8469510	flavonol sulfotransferase, putative, expressed	AT5G43690.1	0	P-loop containing nucleoside triphosphate hydrolases superfamily protein
LOC_Os08g14190	Chr8	8508148	0.00144408	8472521	8475589	flavonol sulfotransferase, putative, expressed	AT5G43690.1	0	P-loop containing nucleoside triphosphate hydrolases superfamily protein
LOC_Os08g14190	Chr8	8487502	0.0015585	8472521	8475589	flavonol sulfotransferase, putative, expressed	AT5G43690.1	0	P-loop containing nucleoside triphosphate hydrolases superfamily protein
LOC_Os08g14190	Chr8	8512758	0.00184529	8472521	8475589	flavonol sulfotransferase, putative, expressed	AT5G43690.1	0	P-loop containing nucleoside triphosphate hydrolases superfamily protein
LOC_Os08g14195	Chr8	8512758	0.00184529	8479361	8481824	expressed protein	0	0	0
LOC_Os08g14195	Chr8	8508148	0.00144408	8479361	8481824	expressed protein	0	0	0
LOC_Os08g14195	Chr8	8487502	0.0015585	8479361	8481824	expressed protein	0	0	0
LOC_Os08g14200	Chr8	8512758	0.00184529	8488370	8489922	glycosyl hydrolases family 16, putative, expressed	AT5G57550.1	XTH25,XTR3	xyloglucan endotransglucosylase/hydrolase 25
LOC_Os08g14200	Chr8	8508148	0.00144408	8488370	8489922	glycosyl hydrolases family 16, putative, expressed	AT5G57550.1	XTH25,XTR3	xyloglucan endotransglucosylase/hydrolase 25
LOC_Os08g14200	Chr8	8487502	0.0015585	8488370	8489922	glycosyl hydrolases family 16, putative, expressed	AT5G57550.1	XTH25,XTR3	xyloglucan endotransglucosylase/hydrolase 25
LOC_Os08g14210	Chr8	8512758	0.00184529	8493861	8495316	glycosyl hydrolases family 16, putative, expressed	AT3G23730.1	XTH16	xyloglucan endotransglucosylase/hydrolase 16
LOC_Os08g14210	Chr8	8508148	0.00144408	8493861	8495316	glycosyl hydrolases family 16, putative, expressed	AT3G23730.1	XTH16	xyloglucan endotransglucosylase/hydrolase 16
LOC_Os08g14210	Chr8	8487502	0.0015585	8493861	8495316	glycosyl hydrolases family 16, putative, expressed	AT3G23730.1	XTH16	xyloglucan endotransglucosylase/hydrolase 16
LOC_Os08g14220	Chr8	8508148	0.00144408	8497671	8500099	expressed protein	AT2G41350.1	0	0
LOC_Os08g14220	Chr8	8487502	0.0015585	8497671	8500099	expressed protein	AT2G41350.1	0	0
LOC_Os08g14220	Chr8	8512758	0.00184529	8497671	8500099	expressed protein	AT2G41350.1	0	0
LOC_Os08g14230	Chr8	8508148	0.00144408	8508449	8516435	villin, putative, expressed	AT4G30160.2	ATVLN4,VLN4	villin 4
LOC_Os08g14230	Chr8	8512758	0.00184529	8508449	8516435	villin, putative, expressed	AT4G30160.2	ATVLN4,VLN4	villin 4
LOC_Os08g14230	Chr8	8487502	0.0015585	8508449	8516435	villin, putative, expressed	AT4G30160.2	ATVLN4,VLN4	villin 4
LOC_Os08g14250	Chr8	8508148	0.00144408	8540283	8545355	retrotransposon protein, putative, Ty3-gypsy subclass, expressed	0	0	0
LOC_Os08g14250	Chr8	8487502	0.0015585	8540283	8545355	retrotransposon protein, putative, Ty3-gypsy subclass, expressed	0	0	0
LOC_Os08g14250	Chr8	8512758	0.00184529	8540283	8545355	retrotransposon protein, putative, Ty3-gypsy subclass, expressed	0	0	0
LOC_Os08g14260	Chr8	8487502	0.0015585	8551497	8552054	retrotransposon protein, putative, Ty3-gypsy subclass, expressed	0	0	0
LOC_Os08g14260	Chr8	8508148	0.00144408	8551497	8552054	retrotransposon protein, putative, Ty3-gypsy subclass, expressed	0	0	0
LOC_Os08g14260	Chr8	8512758	0.00184529	8551497	8552054	retrotransposon protein, putative, Ty3-gypsy subclass, expressed	0	0	0
LOC_Os08g14270	Chr8	8508148	0.00144408	8552524	8553189	retrotransposon protein, putative, Ty3-gypsy subclass	0	0	0
LOC_Os08g14270	Chr8	8512758	0.00184529	8552524	8553189	retrotransposon protein, putative, Ty3-gypsy subclass	0	0	0
LOC_Os08g14270	Chr8	8487502	0.0015585	8552524	8553189	retrotransposon protein, putative, Ty3-gypsy subclass	0	0	0
LOC_Os08g14280	Chr8	8512758	0.00184529	8556975	8558462	retrotransposon protein, putative, unclassified, expressed	0	0	0
LOC_Os08g14280	Chr8	8508148	0.00144408	8556975	8558462	retrotransposon protein, putative, unclassified, expressed	0	0	0
LOC_Os08g14280	Chr8	8487502	0.0015585	8556975	8558462	retrotransposon protein, putative, unclassified, expressed	0	0	0
LOC_Os08g14290	Chr8	8487502	0.0015585	8560660	8564463	retrotransposon protein, putative, Ty3-gypsy subclass, expressed	0	0	0
LOC_Os08g14290	Chr8	8512758	0.00184529	8560660	8564463	retrotransposon protein, putative, Ty3-gypsy subclass, expressed	0	0	0
LOC_Os08g14290	Chr8	8508148	0.00144408	8560660	8564463	retrotransposon protein, putative, Ty3-gypsy subclass, expressed	0	0	0
LOC_Os08g14300	Chr8	8512758	0.00184529	8565028	8565345	expressed protein	0	0	0
LOC_Os08g14300	Chr8	8508148	0.00144408	8565028	8565345	expressed protein	0	0	0
LOC_Os08g14300	Chr8	8487502	0.0015585	8565028	8565345	expressed protein	0	0	0
LOC_Os08g14310	Chr8	8487502	0.0015585	8570903	8574652	expressed protein	AT5G43150.1	0	0
LOC_Os08g14310	Chr8	8512758	0.00184529	8570903	8574652	expressed protein	AT5G43150.1	0	0
LOC_Os08g14310	Chr8	8508148	0.00144408	8570903	8574652	expressed protein	AT5G43150.1	0	0
LOC_Os08g14320	Chr8	8512758	0.00184529	8582061	8584105	zinc finger, C3HC4 type domain containing protein, expressed	AT5G10650.1	0	RING/U-box superfamily protein
LOC_Os08g14320	Chr8	8508148	0.00144408	8582061	8584105	zinc finger, C3HC4 type domain containing protein, expressed	AT5G10650.1	0	RING/U-box superfamily protein
LOC_Os08g14320	Chr8	8487502	0.0015585	8582061	8584105	zinc finger, C3HC4 type domain containing protein, expressed	AT5G10650.1	0	RING/U-box superfamily protein
LOC_Os08g14330	Chr8	8487502	0.0015585	8589037	8594478	aldose 1-epimerase, putative, expressed	AT5G57330.1	0	Galactose mutarotase-like superfamily protein
LOC_Os08g14330	Chr8	8512758	0.00184529	8589037	8594478	aldose 1-epimerase, putative, expressed	AT5G57330.1	0	Galactose mutarotase-like superfamily protein
LOC_Os08g14330	Chr8	8508148	0.00144408	8589037	8594478	aldose 1-epimerase, putative, expressed	AT5G57330.1	0	Galactose mutarotase-like superfamily protein
LOC_Os08g14340	Chr8	8512758	0.00184529	8598248	8602489	retrotransposon protein, putative, Ty1-copia subclass, expressed	0	0	0
LOC_Os08g14340	Chr8	8487502	0.0015585	8598248	8602489	retrotransposon protein, putative, Ty1-copia subclass, expressed	0	0	0
LOC_Os08g14340	Chr8	8508148	0.00144408	8598248	8602489	retrotransposon protein, putative, Ty1-copia subclass, expressed	0	0	0
LOC_Os08g14350	Chr8	8512758	0.00184529	8605007	8605717	expressed protein	0	0	0
LOC_Os08g14350	Chr8	8508148	0.00144408	8605007	8605717	expressed protein	0	0	0
LOC_Os08g14350	Chr8	8487502	0.0015585	8605007	8605717	expressed protein	0	0	0
LOC_Os08g14360	Chr8	8487502	0.0015585	8613746	8615699	expressed protein	0	0	0
LOC_Os08g14360	Chr8	8512758	0.00184529	8613746	8615699	expressed protein	0	0	0
LOC_Os08g14360	Chr8	8508148	0.00144408	8613746	8615699	expressed protein	0	0	0
LOC_Os08g14364	Chr8	8512758	0.00184529	8615720	8617846	expressed protein	0	0	0
LOC_Os08g14364	Chr8	8508148	0.00144408	8615720	8617846	expressed protein	0	0	0
LOC_Os08g14364	Chr8	8487502	0.0015585	8615720	8617846	expressed protein	0	0	0
LOC_Os08g14370	Chr8	8487502	0.0015585	8623646	8624359	retrotransposon protein, putative, unclassified	0	0	0
LOC_Os08g14370	Chr8	8512758	0.00184529	8623646	8624359	retrotransposon protein, putative, unclassified	0	0	0
LOC_Os08g14370	Chr8	8508148	0.00144408	8623646	8624359	retrotransposon protein, putative, unclassified	0	0	0
LOC_Os08g14380	Chr8	8487502	0.0015585	8625649	8625951	retrotransposon protein, putative, unclassified	0	0	0
LOC_Os08g14380	Chr8	8508148	0.00144408	8625649	8625951	retrotransposon protein, putative, unclassified	0	0	0
LOC_Os08g14380	Chr8	8512758	0.00184529	8625649	8625951	retrotransposon protein, putative, unclassified	0	0	0
LOC_Os08g14390	Chr8	8508148	0.00144408	8630959	8636402	expressed protein	AT1G11820.2	0	O-Glycosyl hydrolases family 17 protein
LOC_Os08g14390	Chr8	8487502	0.0015585	8630959	8636402	expressed protein	AT1G11820.2	0	O-Glycosyl hydrolases family 17 protein
LOC_Os08g14390	Chr8	8512758	0.00184529	8630959	8636402	expressed protein	AT1G11820.2	0	O-Glycosyl hydrolases family 17 protein
LOC_Os08g14400	Chr8	8487502	0.0015585	8639190	8640760	homeobox domain containing protein, expressed	AT5G17810.1	WOX12	WUSCHEL related homeobox 12
LOC_Os08g14400	Chr8	8508148	0.00144408	8639190	8640760	homeobox domain containing protein, expressed	AT5G17810.1	WOX12	WUSCHEL related homeobox 12
LOC_Os08g14400	Chr8	8512758	0.00184529	8639190	8640760	homeobox domain containing protein, expressed	AT5G17810.1	WOX12	WUSCHEL related homeobox 12
LOC_Os08g14410	Chr8	8487502	0.0015585	8646156	8646533	expressed protein	0	0	0
LOC_Os08g14410	Chr8	8508148	0.00144408	8646156	8646533	expressed protein	0	0	0
LOC_Os08g14410	Chr8	8512758	0.00184529	8646156	8646533	expressed protein	0	0	0
LOC_Os08g14420	Chr8	8512758	0.00184529	8653986	8654189	expressed protein	0	0	0
LOC_Os08g14420	Chr8	8487502	0.0015585	8653986	8654189	expressed protein	0	0	0
LOC_Os08g14420	Chr8	8508148	0.00144408	8653986	8654189	expressed protein	0	0	0
LOC_Os08g14430	Chr8	8508148	0.00144408	8656208	8657150	expressed protein	0	0	0
LOC_Os08g14430	Chr8	8487502	0.0015585	8656208	8657150	expressed protein	0	0	0
LOC_Os08g14430	Chr8	8512758	0.00184529	8656208	8657150	expressed protein	0	0	0
LOC_Os08g14440	Chr8	8512758	0.00184529	8668896	8672887	uridylyltransferase-related, putative, expressed	AT1G16880.1	0	uridylyltransferase-related
LOC_Os08g14440	Chr8	8508148	0.00144408	8668896	8672887	uridylyltransferase-related, putative, expressed	AT1G16880.1	0	uridylyltransferase-related
LOC_Os08g14440	Chr8	8487502	0.0015585	8668896	8672887	uridylyltransferase-related, putative, expressed	AT1G16880.1	0	uridylyltransferase-related
LOC_Os08g14450	Chr8	8512758	0.00184529	8677955	8681990	RNA polymerase sigma factor, putative, expressed	AT2G36990.1	ATSIG6,SIG6,SIGF,SOLDAT8	RNApolymerase sigma-subunit F
LOC_Os08g14450	Chr8	8487502	0.0015585	8677955	8681990	RNA polymerase sigma factor, putative, expressed	AT2G36990.1	ATSIG6,SIG6,SIGF,SOLDAT8	RNApolymerase sigma-subunit F
LOC_Os08g14450	Chr8	8508148	0.00144408	8677955	8681990	RNA polymerase sigma factor, putative, expressed	AT2G36990.1	ATSIG6,SIG6,SIGF,SOLDAT8	RNApolymerase sigma-subunit F
LOC_Os08g14460	Chr8	8487502	0.0015585	8680808	8686512	expressed protein	AT5G57410.3	0	Afadin/alpha-actinin-binding protein
LOC_Os08g14460	Chr8	8508148	0.00144408	8680808	8686512	expressed protein	AT5G57410.3	0	Afadin/alpha-actinin-binding protein
LOC_Os08g14460	Chr8	8512758	0.00184529	8680808	8686512	expressed protein	AT5G57410.3	0	Afadin/alpha-actinin-binding protein
LOC_Os08g14470	Chr8	8512758	0.00184529	8689651	8695806	transposon protein, putative, unclassified, expressed	0	0	0
LOC_Os08g14470	Chr8	8508148	0.00144408	8689651	8695806	transposon protein, putative, unclassified, expressed	0	0	0
LOC_Os08g14480	Chr8	8508148	0.00144408	8696436	8699670	transposon protein, putative, unclassified, expressed	0	0	0
LOC_Os08g14480	Chr8	8512758	0.00184529	8696436	8699670	transposon protein, putative, unclassified, expressed	0	0	0
LOC_Os08g14490	Chr8	8508148	0.00144408	8703799	8708988	dehydrogenase-phosphopantetheinyltransferase, putative, expressed	AT3G11470.1	0	4\'-phosphopantetheinyl transferase superfamily
LOC_Os08g14490	Chr8	8512758	0.00184529	8703799	8708988	dehydrogenase-phosphopantetheinyltransferase, putative, expressed	AT3G11470.1	0	4\'-phosphopantetheinyl transferase superfamily
LOC_Os08g33320	Chr8	20969804	0.00155227	20776096	20782667	expressed protein	AT5G52530.1	0	dentin sialophosphoprotein-related
LOC_Os08g33330	Chr8	20969804	0.00155227	20790427	20794816	protein kinase PKN/PRK1, effector, putative, expressed	AT1G55170.1	0	0
LOC_Os08g33340	Chr8	20969804	0.00155227	20796966	20801724	RAD23 DNA repair protein, putative, expressed	AT3G02540.1	RAD23-3,RAD23C	Rad23 UV excision repair protein family
LOC_Os08g33350	Chr8	20969804	0.00155227	20802476	20805200	expressed protein	AT1G48920.1	ATNUC-L1,NUC-L1,PARL1	nucleolin like 1
LOC_Os08g33360	Chr8	20969804	0.00155227	20808686	20811153	transposon protein, putative, Mariner sub-class, expressed	0	0	0
LOC_Os08g33380	Chr8	20969804	0.00155227	20817234	20820513	expressed protein	AT4G01150.1	0	0
LOC_Os08g33390	Chr8	20969804	0.00155227	20820888	20824910	Regulator of chromosome condensation domain containing protein, expressed	AT5G16040.1	0	Regulator of chromosome condensation (RCC1) family protein
LOC_Os08g33400	Chr8	20969804	0.00155227	20828249	20831337	expressed protein	0	0	0
LOC_Os08g33410	Chr8	20969804	0.00155227	20842201	20843157	hypothetical protein	0	0	0
LOC_Os08g33420	Chr8	20969804	0.00155227	20848024	20853007	agenet domain containing protein, expressed	AT1G68580.2	0	agenet domain-containing protein / bromo-adjacent homology (BAH) domain-containing protein
LOC_Os08g33430	Chr8	20969804	0.00155227	20855162	20858214	formin, putative, expressed	AT3G05470.1	0	Actin-binding FH2 (formin homology 2) family protein
LOC_Os08g33440	Chr8	20969804	0.00155227	20858724	20862259	2-oxo acid dehydrogenases acyltransferase domain containing protein, expressed	AT3G25860.1	LTA2,PLE2	2-oxoacid dehydrogenases acyltransferase family protein
LOC_Os08g33450	Chr8	20969804	0.00155227	20866798	20872271	transposon protein, putative, unclassified	0	0	0
LOC_Os08g33460	Chr8	20969804	0.00155227	20873552	20874394	expressed protein	AT4G16450.1	0	0
LOC_Os08g33470	Chr8	20969804	0.00155227	20878903	20879259	expressed protein	0	0	0
LOC_Os08g33479	Chr8	20969804	0.00155227	20883923	20886243	expressed protein	0	0	0
LOC_Os08g33488	Chr8	20969804	0.00155227	20897215	20906881	OsMADS23 - MADS-box family gene with MIKCc type-box, expressed	AT3G57230.1	AGL16	AGAMOUS-like 16
LOC_Os08g33500	Chr8	20969804	0.00155227	20908490	20911822	transposon protein, putative, CACTA, En/Spm sub-class, expressed	0	0	0
LOC_Os08g33510	Chr8	20969804	0.00155227	20914734	20918432	transposon protein, putative, CACTA, En/Spm sub-class, expressed	0	0	0
LOC_Os08g33520	Chr8	20969804	0.00155227	20924492	20926796	expressed protein	0	0	0
LOC_Os08g33530	Chr8	20969804	0.00155227	20931298	20932089	TCP family transcription factor, putative, expressed	AT3G18550.1	ATTCP18,BRC1,TCP18	TCP family transcription factor
LOC_Os08g33540	Chr8	20969804	0.00155227	20945056	20947979	ATP-dependent Clp protease adaptor protein ClpS containing protein, expressed	AT1G68660.1	0	Ribosomal protein L12/ ATP-dependent Clp protease adaptor protein ClpS family protein
LOC_Os08g33550	Chr8	20969804	0.00155227	20948959	20951695	transposon protein, putative, Mutator sub-class, expressed	0	0	0
LOC_Os08g33560	Chr8	20969804	0.00155227	20953157	20956500	retrotransposon protein, putative, unclassified, expressed	0	0	0
LOC_Os08g33570	Chr8	20969804	0.00155227	20957439	20963275	retrotransposon protein, putative, unclassified, expressed	0	0	0
LOC_Os08g33580	Chr8	20969804	0.00155227	20964843	20967362	zinc knuckle family protein, putative, expressed	0	0	0
LOC_Os08g33590	Chr8	20969804	0.00155227	20974259	20977254	basic helix-loop-helix, putative, expressed	AT1G68810.1	0	basic helix-loop-helix (bHLH) DNA-binding superfamily protein
LOC_Os08g33600	Chr8	20969804	0.00155227	20982696	20984300	retrotransposon protein, putative, unclassified, expressed	0	0	0
LOC_Os08g33610	Chr8	20969804	0.00155227	20984575	20985631	retrotransposon protein, putative, unclassified, expressed	0	0	0
LOC_Os08g33620	Chr8	20969804	0.00155227	20997277	20997796	arginine decarboxylase, putative, expressed	AT4G34710.1	ADC2,ATADC2,SPE2	arginine decarboxylase 2
LOC_Os08g33630	Chr8	20969804	0.00155227	21000060	21003946	uncharacterized protein family UPF0016 domain containing protein, expressed	AT1G25520.1	0	Uncharacterized protein family (UPF0016)
LOC_Os08g33640	Chr8	20969804	0.00155227	21010714	21013624	expressed protein	AT1G23110.1	0	0
LOC_Os08g33650	Chr8	20969804	0.00155227	21014458	21018732	SET domain-containing protein, putative, expressed	AT1G26761.1	0	Arabinanase/levansucrase/invertase
LOC_Os08g33660	Chr8	20969804	0.00155227	21019370	21021463	MYB family transcription factor, putative, expressed	AT3G01140.1	AtMYB106,MYB106,NOK	myb domain protein 106
LOC_Os08g33670	Chr8	20969804	0.00155227	21025544	21028959	no apical meristem protein, putative, expressed	AT5G61430.1	ANAC100,ATNAC5,NAC100	NAC domain containing protein 100
LOC_Os08g33680	Chr8	20969804	0.00155227	21034178	21036094	YGL010w, putative, expressed	AT1G74440.1	0	Protein of unknown function (DUF962)
LOC_Os08g33690	Chr8	20969804	0.00155227	21036702	21037277	expressed protein	0	0	0
LOC_Os08g33700	Chr8	20969804	0.00155227	21043003	21047252	pentatricopeptide, putative, expressed	AT3G47530.1	0	Pentatricopeptide repeat (PPR) superfamily protein
LOC_Os08g33710	Chr8	20969804	0.00155227	21050472	21052852	ribonuclease T2 family domain containing protein, expressed	AT1G26820.1	RNS3	ribonuclease 3
LOC_Os08g33720	Chr8	20969804	0.00155227	21054659	21057561	lactate/malate dehydrogenase, putative, expressed	AT3G47520.1	MDH	malate dehydrogenase
LOC_Os08g33730	Chr8	20969804	0.00155227	21062530	21062976	expressed protein	0	0	0
LOC_Os08g33740	Chr8	20969804	0.00155227	21078139	21086651	CSLA11 - cellulose synthase-like family A, expressed	AT5G03760.1	ATCSLA09,ATCSLA9,CSLA09,CSLA9,RAT4	Nucleotide-diphospho-sugar transferases superfamily protein
LOC_Os08g33750	Chr8	20969804	0.00155227	21089942	21092108	myb-like DNA-binding domain containing protein, expressed	AT3G04030.3	0	Homeodomain-like superfamily protein
LOC_Os08g33760	Chr8	20969804	0.00155227	21116364	21120715	transposon protein, putative, CACTA, En/Spm sub-class, expressed	0	0	0
LOC_Os08g33770	Chr8	20969804	0.00155227	21121543	21122682	expressed protein	0	0	0
LOC_Os08g33780	Chr8	20969804	0.00155227	21127053	21130046	transposon protein, putative, CACTA, En/Spm sub-class, expressed	0	0	0
LOC_Os08g33790	Chr8	20969804	0.00155227	21135977	21136186	hypothetical protein	0	0	0
LOC_Os08g33800	Chr8	20969804	0.00155227	21155524	21157775	MYB family transcription factor, putative, expressed	AT1G69560.1	ATMYB105,LOF2,MYB105	myb domain protein 105
LOC_Os08g33810	Chr8	20969804	0.00155227	21165006	21169759	lipoate protein ligase, putative, expressed	AT3G29010.1	0	Biotin/lipoate A/B protein ligase family
LOC_Os10g29760	Chr10	15670486	0.00118252	15472665	15473675	hypothetical protein	0	0	0
LOC_Os10g29790	Chr10	15670486	0.00118252	15486180	15487367	MBTB57 - Bric-a-Brac, Tramtrack, Broad Complex BTB domain with Meprin and TRAF Homology MATH domain, expressed	AT2G39760.1	ATBPM3,BPM3	BTB/POZ/MATH-domains containing protein
LOC_Os10g29800	Chr10	15670486	0.00118252	15491815	15493787	expressed protein	0	0	0
LOC_Os10g29810	Chr10	15670486	0.00118252	15498122	15499315	MBTB58 - Bric-a-Brac, Tramtrack, Broad Complex BTB domain with Meprin and TRAF Homology MATH domain, expressed	AT2G39760.1	ATBPM3,BPM3	BTB/POZ/MATH-domains containing protein
LOC_Os10g29820	Chr10	15670486	0.00118252	15500253	15501197	snRNP protein, putative	AT3G06190.1	ATBPM2,BPM2	BTB-POZ and MATH domain 2
LOC_Os10g29830	Chr10	15670486	0.00118252	15502381	15504194	expressed protein	0	0	0
LOC_Os10g29840	Chr10	15670486	0.00118252	15506569	15507648	MBTB59 - Bric-a-Brac, Tramtrack, Broad Complex BTB domain with Meprin and TRAF Homology MATH domain	AT2G39760.1	ATBPM3,BPM3	BTB/POZ/MATH-domains containing protein
LOC_Os10g29850	Chr10	15670486	0.00118252	15514718	15519165	MBTB60 - Bric-a-Brac, Tramtrack, Broad Complex BTB domain with Meprin and TRAF Homology MATH domain, expressed	AT3G06190.1	ATBPM2,BPM2	BTB-POZ and MATH domain 2
LOC_Os10g29870	Chr10	15670486	0.00118252	15521350	15521835	expressed protein	0	0	0
LOC_Os10g29880	Chr10	15670486	0.00118252	15524295	15526005	expressed protein	0	0	0
LOC_Os10g29900	Chr10	15670486	0.00118252	15531669	15532079	expressed protein	0	0	0
LOC_Os10g29920	Chr10	15670486	0.00118252	15539245	15540452	snRNP protein, putative, expressed	AT2G39760.1	ATBPM3,BPM3	BTB/POZ/MATH-domains containing protein
LOC_Os10g29930	Chr10	15670486	0.00118252	15540741	15542701	expressed protein	0	0	0
LOC_Os10g29940	Chr10	15670486	0.00118252	15544921	15545205	expressed protein	0	0	0
LOC_Os10g29950	Chr10	15670486	0.00118252	15546516	15547685	speckle-type POZ protein, putative, expressed	AT5G19000.1	ATBPM1,BPM1	BTB-POZ and MATH domain 1
LOC_Os10g29960	Chr10	15670486	0.00118252	15548856	15550935	expressed protein	0	0	0
LOC_Os10g29970	Chr10	15670486	0.00118252	15552563	15556503	retrotransposon protein, putative, Ty1-copia subclass, expressed	0	0	0
LOC_Os10g29980	Chr10	15670486	0.00118252	15561617	15565711	retrotransposon protein, putative, Ty3-gypsy subclass, expressed	0	0	0
LOC_Os10g29990	Chr10	15670486	0.00118252	15565963	15566923	retrotransposon protein, putative, Ty3-gypsy subclass	0	0	0
LOC_Os10g30000	Chr10	15670486	0.00118252	15570973	15572865	transposon protein, putative, CACTA, En/Spm sub-class, expressed	0	0	0
LOC_Os10g30010	Chr10	15670486	0.00118252	15576230	15578895	retrotransposon protein, putative, unclassified, expressed	0	0	0
LOC_Os10g30020	Chr10	15670486	0.00118252	15580171	15583761	retrotransposon protein, putative, unclassified, expressed	0	0	0
LOC_Os10g30040	Chr10	15670486	0.00118252	15593062	15594184	BTB/POZ domain containing protein, putative, expressed	AT3G06190.1	ATBPM2,BPM2	BTB-POZ and MATH domain 2
LOC_Os10g30054	Chr10	15670486	0.00118252	15601067	15610594	ENT domain containing protein, expressed	AT5G13020.1	0	Emsy N Terminus (ENT)/ plant Tudor-like domains-containing protein
LOC_Os10g30070	Chr10	15670486	0.00118252	15614210	15616127	sodium/calcium exchanger protein, putative, expressed	AT5G17860.1	CAX7	calcium exchanger 7
LOC_Os10g30080	Chr10	15670486	0.00118252	15621355	15624800	xylosyltransferase, putative, expressed	AT3G03690.1	UNE7	Core-2/I-branching beta-1,6-N-acetylglucosaminyltransferase family protein
LOC_Os10g30090	Chr10	15670486	0.00118252	15629313	15635900	amino acid permease, putative, expressed	AT5G36940.1	CAT3	cationic amino acid transporter 3
LOC_Os10g30100	Chr10	15670486	0.00118252	15637903	15644365	3-5 exonuclease family protein, putative, expressed	AT5G35910.1	0	Polynucleotidyl transferase, ribonuclease H fold protein with HRDC domain
LOC_Os10g30120	Chr10	15670486	0.00118252	15648466	15648856	laccase-9 precursor, putative	AT5G09360.1	LAC14	laccase 14
LOC_Os10g30130	Chr10	15670486	0.00118252	15650235	15656424	retrotransposon protein, putative, unclassified, expressed	0	0	0
LOC_Os10g30140	Chr10	15670486	0.00118252	15659478	15661329	laccase-16, putative, expressed	AT5G09360.1	LAC14	laccase 14
LOC_Os10g30150	Chr10	15670486	0.00118252	15663623	15664584	universal stress protein domain containing protein, putative, expressed	AT3G11930.2	0	Adenine nucleotide alpha hydrolases-like superfamily protein
LOC_Os10g30156	Chr10	15670486	0.00118252	15673128	15681124	starch synthase, putative, expressed	AT3G01180.1	AtSS2,SS2	starch synthase 2
LOC_Os10g30162	Chr10	15670486	0.00118252	15681535	15683615	hsp20/alpha crystallin family protein, putative, expressed	AT5G04890.1	RTM2	HSP20-like chaperones superfamily protein
LOC_Os10g30170	Chr10	15670486	0.00118252	15683993	15684706	expressed protein	0	0	0
LOC_Os10g30180	Chr10	15670486	0.00118252	15688773	15689850	hsp20/alpha crystallin family protein, putative, expressed	AT2G27140.1	0	HSP20-like chaperones superfamily protein
LOC_Os10g30190	Chr10	15670486	0.00118252	15689665	15693104	BTBP2 - Bric-a-Brac, Tramtrack, Broad Complex BTB domain with pentapeptide repeats, expressed	AT5G55000.2	FIP2	potassium channel tetramerisation domain-containing protein / pentapeptide repeat-containing protein
LOC_Os10g30200	Chr10	15670486	0.00118252	15695678	15696454	SKP1-like protein 1B, putative, expressed	AT1G20140.1	ASK4,SK4	SKP1-like 4
LOC_Os10g30210	Chr10	15670486	0.00118252	15697971	15700037	expressed protein	AT1G11320.1	0	0
LOC_Os10g30220	Chr10	15670486	0.00118252	15700507	15701338	expressed protein	0	0	0
LOC_Os10g30230	Chr10	15670486	0.00118252	15703017	15703631	expressed protein	0	0	0
LOC_Os10g30240	Chr10	15670486	0.00118252	15703792	15707221	expressed protein	0	0	0
LOC_Os10g30250	Chr10	15670486	0.00118252	15713254	15716488	transposon protein, putative, unclassified, expressed	0	0	0
LOC_Os10g30260	Chr10	15670486	0.00118252	15717128	15723280	transposon protein, putative, unclassified, expressed	0	0	0
LOC_Os10g30270	Chr10	15670486	0.00118252	15726449	15727105	retrotransposon, putative, centromere-specific, expressed	0	0	0
LOC_Os10g30280	Chr10	15670486	0.00118252	15730619	15734015	OsFBX386 - F-box domain containing protein, expressed	AT4G35930.1	0	F-box family protein
LOC_Os10g30290	Chr10	15670486	0.00118252	15734082	15736908	GDSL-like lipase/acylhydrolase, putative, expressed	AT1G75900.1	0	GDSL-like Lipase/Acylhydrolase superfamily protein
LOC_Os10g30300	Chr10	15670486	0.00118252	15737581	15740779	TRM112, putative, expressed	AT4G35905.1	0	0
LOC_Os10g30310	Chr10	15670486	0.00118252	15741907	15742308	zinc finger, C3HC4 type domain containing protein, expressed	AT1G12760.2	0	Zinc finger, C3HC4 type (RING finger) family protein
LOC_Os10g30330	Chr10	15670486	0.00118252	15751894	15753575	expansin precursor, putative, expressed	AT1G20190.1	ATEXP11,ATEXPA11,ATHEXP ALPHA 1.14,EXP11,EXPA11	expansin 11
LOC_Os10g30340	Chr10	15670486	0.00118252	15754875	15755891	expansin precursor, putative, expressed	AT1G20190.1	ATEXP11,ATEXPA11,ATHEXP ALPHA 1.14,EXP11,EXPA11	expansin 11
LOC_Os10g30350	Chr10	15670486	0.00118252	15767421	15772646	retrotransposon protein, putative, unclassified, expressed	0	0	0
LOC_Os10g30360	Chr10	15670486	0.00118252	15774570	15775465	MATH domain containing protein	AT2G39760.1	ATBPM3,BPM3	BTB/POZ/MATH-domains containing protein
LOC_Os10g30370	Chr10	15670486	0.00118252	15780470	15788016	RNA recognition motif containing protein, putative, expressed	AT5G09880.1	0	Splicing factor, CC1-like
LOC_Os10g30380	Chr10	15670486	0.00118252	15789729	15792467	cytochrome P450, putative, expressed	AT5G25140.1	CYP71B13	cytochrome P450, family 71, subfamily B, polypeptide 13
LOC_Os10g30390	Chr10	15670486	0.00118252	15796178	15799887	cytochrome P450, putative, expressed	AT5G25180.1	CYP71B14	cytochrome P450, family 71, subfamily B, polypeptide 14
LOC_Os10g30410	Chr10	15670486	0.00118252	15806654	15811018	cytochrome P450 71D7, putative, expressed	AT5G25140.1	CYP71B13	cytochrome P450, family 71, subfamily B, polypeptide 13
LOC_Os10g30420	Chr10	15670486	0.00118252	15812836	15817788	transcription factor Dp, putative, expressed	AT5G03415.1	ATDPB,DPB	Transcription factor DP
LOC_Os10g30430	Chr10	15670486	0.00118252	15820991	15821530	heavy metal-associated domain containing protein, expressed	AT3G02960.1	0	Heavy metal transport/detoxification superfamily protein
LOC_Os10g30440	Chr10	15670486	0.00118252	15823628	15824008	expressed protein	0	0	0
LOC_Os10g30450	Chr10	15670486	0.00118252	15827044	15828826	heavy-metal-associated domain-containing protein, putative, expressed	AT2G36950.1	0	Heavy metal transport/detoxification superfamily protein
LOC_Os10g30460	Chr10	15670486	0.00118252	15830737	15831844	retrotransposon protein, putative, unclassified, expressed	0	0	0
LOC_Os10g30480	Chr10	15670486	0.00118252	15858182	15859274	expressed protein	0	0	0
LOC_Os10g30490	Chr10	15670486	0.00118252	15859880	15860335	STRUBBELIG-RECEPTOR FAMILY 6 precursor, putative, expressed	AT1G53730.1	SRF6	STRUBBELIG-receptor family 6
LOC_Os10g30500	Chr10	15670486	0.00118252	15861348	15861614	hypothetical protein	0	0	0
LOC_Os10g30510	Chr10	15670486	0.00118252	15863971	15868332	retrotransposon protein, putative, unclassified, expressed	0	0	0
LOC_Os10g30520	Chr10	15670486	0.00118252	15869292	15873575	ras-related protein, putative, expressed	AT3G54840.1	ARA-6,ARA6,ATRAB5C,ATRABF1,RABF1	Ras-related small GTP-binding family protein
LOC_Os11g28600	Chr11	16694032	0.00120891	16506953	16507935	expressed protein	0	0	0
LOC_Os11g28610	Chr11	16694032	0.00120891	16510126	16512724	transporter family protein, putative, expressed	AT4G35300.1	TMT2	tonoplast monosaccharide transporter2
LOC_Os11g28628	Chr11	16694032	0.00120891	16547420	16549964	retrotransposon protein, putative, Ty1-copia subclass, expressed	0	0	0
LOC_Os11g28640	Chr11	16694032	0.00120891	16558085	16558468	hypothetical protein	0	0	0
LOC_Os11g28650	Chr11	16694032	0.00120891	16570306	16571935	retrotransposon protein, putative, unclassified, expressed	0	0	0
LOC_Os11g28660	Chr11	16694032	0.00120891	16573179	16576954	retrotransposon protein, putative, unclassified, expressed	0	0	0
LOC_Os11g28670	Chr11	16694032	0.00120891	16578167	16578646	hypothetical protein	0	0	0
LOC_Os11g28680	Chr11	16694032	0.00120891	16581714	16582440	expressed protein	0	0	0
LOC_Os11g28690	Chr11	16694032	0.00120891	16589404	16592343	retrotransposon protein, putative, Ty3-gypsy subclass	0	0	0
LOC_Os11g28700	Chr11	16694032	0.00120891	16592964	16598759	retrotransposon protein, putative, Ty3-gypsy subclass, expressed	0	0	0
LOC_Os11g28710	Chr11	16694032	0.00120891	16610177	16610437	expressed protein	0	0	0
LOC_Os11g28720	Chr11	16694032	0.00120891	16612058	16615016	retrotransposon protein, putative, Ty3-gypsy subclass, expressed	0	0	0
LOC_Os11g28730	Chr11	16694032	0.00120891	16615333	16621016	retrotransposon protein, putative, Ty3-gypsy subclass, expressed	0	0	0
LOC_Os11g28740	Chr11	16694032	0.00120891	16638749	16641947	hAT dimerisation domain-containing protein, putative, expressed	0	0	0
LOC_Os11g28750	Chr11	16694032	0.00120891	16648481	16652131	hypothetical protein	0	0	0
LOC_Os11g28770	Chr11	16694032	0.00120891	16672139	16678144	retrotransposon protein, putative, unclassified, expressed	0	0	0
LOC_Os11g28780	Chr11	16694032	0.00120891	16678776	16682067	retrotransposon protein, putative, unclassified, expressed	0	0	0
LOC_Os11g28790	Chr11	16694032	0.00120891	16687002	16689822	retrotransposon protein, putative, unclassified, expressed	0	0	0
LOC_Os11g28800	Chr11	16694032	0.00120891	16690286	16691143	retrotransposon protein, putative, Ty3-gypsy subclass	0	0	0
LOC_Os11g28810	Chr11	16694032	0.00120891	16691707	16693611	retrotransposon protein, putative, Ty3-gypsy subclass	0	0	0
LOC_Os11g28820	Chr11	16694032	0.00120891	16695761	16696195	retrotransposon protein, putative, unclassified, expressed	0	0	0
LOC_Os11g28830	Chr11	16694032	0.00120891	16697857	16699377	retrotransposon protein, putative, Ty3-gypsy subclass, expressed	0	0	0
LOC_Os11g28840	Chr11	16694032	0.00120891	16701459	16702353	retrotransposon protein, putative, Ty3-gypsy subclass, expressed	0	0	0
LOC_Os11g28850	Chr11	16694032	0.00120891	16704284	16705300	retrotransposon protein, putative, Ty3-gypsy subclass	0	0	0
LOC_Os11g28860	Chr11	16694032	0.00120891	16714066	16714518	ligA, putative, expressed	0	0	0
LOC_Os11g28870	Chr11	16694032	0.00120891	16717527	16718372	retrotransposon protein, putative, Ty3-gypsy subclass, expressed	0	0	0
LOC_Os11g28880	Chr11	16694032	0.00120891	16718929	16720099	retrotransposon protein, putative, Ty3-gypsy subclass	0	0	0
LOC_Os11g28890	Chr11	16694032	0.00120891	16720445	16721638	retrotransposon protein, putative, Ty3-gypsy subclass, expressed	0	0	0
LOC_Os11g28900	Chr11	16694032	0.00120891	16725196	16725804	retrotransposon protein, putative, unclassified, expressed	0	0	0
LOC_Os11g28910	Chr11	16694032	0.00120891	16728466	16735327	transposon protein, putative, CACTA, En/Spm sub-class, expressed	0	0	0
LOC_Os11g28920	Chr11	16694032	0.00120891	16736944	16737222	expressed protein	0	0	0
LOC_Os11g28940	Chr11	16694032	0.00120891	16743353	16744495	expressed protein	AT1G05835.1	0	PHD finger protein
LOC_Os11g28950	Chr11	16694032	0.00120891	16751697	16759716	pollen signalling protein with adenylyl cyclase activity, putative, expressed	AT3G14470.1	0	NB-ARC domain-containing disease resistance protein
LOC_Os11g28970	Chr11	16694032	0.00120891	16762419	16764041	retrotransposon protein, putative, unclassified	0	0	0
LOC_Os11g28980	Chr11	16694032	0.00120891	16766466	16772230	GPI transamidase component Gpi16 subunit family protein, putative, expressed	AT3G07140.1	0	GPI transamidase component Gpi16 subunit family protein
LOC_Os11g28990	Chr11	16694032	0.00120891	16774877	16780258	TBC domain containing protein, expressed	AT1G04830.1	0	Ypt/Rab-GAP domain of gyp1p superfamily protein
LOC_Os11g29000	Chr11	16694032	0.00120891	16781662	16784646	pollen signalling protein with adenylyl cyclase activity, putative, expressed	AT3G14470.1	0	NB-ARC domain-containing disease resistance protein
LOC_Os11g29014	Chr11	16694032	0.00120891	16791974	16796861	retrotransposon protein, putative, unclassified, expressed	0	0	0
LOC_Os11g29030	Chr11	16694032	0.00120891	16807964	16809227	disease resistance protein RPM1, putative, expressed	AT3G46730.1	0	NB-ARC domain-containing disease resistance protein
LOC_Os11g29050	Chr11	16694032	0.00120891	16821579	16826538	NBS-LRR type disease resistance protein, putative, expressed	AT3G07040.1	RPM1,RPS3	NB-ARC domain-containing disease resistance protein
LOC_Os11g29060	Chr11	16694032	0.00120891	16836387	16838788	expressed protein	0	0	0
LOC_Os11g29074	Chr11	16694032	0.00120891	16843169	16847367	retrotransposon protein, putative, Ty1-copia subclass, expressed	0	0	0
LOC_Os11g29090	Chr11	16694032	0.00120891	16849043	16852227	NB-ARC/LRR disease resistance protein, putative, expressed	AT4G27190.1	0	NB-ARC domain-containing disease resistance protein
LOC_Os11g29100	Chr11	16694032	0.00120891	16858767	16859303	expressed protein	0	0	0
LOC_Os11g29110	Chr11	16694032	0.00120891	16860235	16864216	Leucine Rich Repeat family protein, expressed	AT3G14460.1	0	LRR and NB-ARC domains-containing disease resistance protein
LOC_Os11g29120	Chr11	16694032	0.00120891	16866309	16872028	growth regulator related protein, putative, expressed	AT1G04910.1	0	O-fucosyltransferase family protein
LOC_Os11g29130	Chr11	16694032	0.00120891	16885468	16888373	expressed protein	0	0	0
LOC_Os11g29140	Chr11	16694032	0.00120891	16889171	16889936	expressed protein	0	0	0
LOC_Os12g31120	Chr12	18910556	0.001157	18717286	18718979	transposon protein, putative, CACTA, En/Spm sub-class, expressed	0	0	0
LOC_Os12g31130	Chr12	18910556	0.001157	18733323	18740413	retrotransposon protein, putative, unclassified, expressed	0	0	0
LOC_Os12g31140	Chr12	18910556	0.001157	18746203	18749535	transposon protein, putative, CACTA, En/Spm sub-class, expressed	0	0	0
LOC_Os12g31150	Chr12	18910556	0.001157	18752660	18756357	transposon protein, putative, CACTA, En/Spm sub-class, expressed	0	0	0
LOC_Os12g31160	Chr12	18910556	0.001157	18757946	18764040	MLA10, putative, expressed	AT3G46530.1	RPP13	NB-ARC domain-containing disease resistance protein
LOC_Os12g31180	Chr12	18910556	0.001157	18773393	18776332	retrotransposon protein, putative, Ty3-gypsy subclass, expressed	0	0	0
LOC_Os12g31190	Chr12	18910556	0.001157	18776649	18782759	retrotransposon protein, putative, Ty3-gypsy subclass, expressed	0	0	0
LOC_Os12g31200	Chr12	18910556	0.001157	18783467	18787349	NB-ARC domain containing protein, expressed	AT1G58602.1	0	LRR and NB-ARC domains-containing disease resistance protein
LOC_Os12g31210	Chr12	18910556	0.001157	18791094	18792782	retrotransposon protein, putative, unclassified	0	0	0
LOC_Os12g31230	Chr12	18910556	0.001157	18803417	18807744	transposon protein, putative, CACTA, En/Spm sub-class, expressed	0	0	0
LOC_Os12g31240	Chr12	18910556	0.001157	18810731	18812591	retrotransposon protein, putative, Ty3-gypsy subclass	0	0	0
LOC_Os12g31250	Chr12	18910556	0.001157	18812857	18817278	retrotransposon protein, putative, Ty3-gypsy subclass, expressed	0	0	0
LOC_Os12g31260	Chr12	18910556	0.001157	18821199	18821789	transposon protein, putative, CACTA, En/Spm sub-class	0	0	0
LOC_Os12g31270	Chr12	18910556	0.001157	18822213	18822539	transposon protein, putative, CACTA, En/Spm sub-class	0	0	0
LOC_Os12g31280	Chr12	18910556	0.001157	18825068	18826615	transposon protein, putative, CACTA, En/Spm sub-class	0	0	0
LOC_Os12g31290	Chr12	18910556	0.001157	18831404	18833134	expressed protein	0	0	0
LOC_Os12g31300	Chr12	18910556	0.001157	18834653	18836902	retrotransposon protein, putative, Ty3-gypsy subclass	0	0	0
LOC_Os12g31310	Chr12	18910556	0.001157	18840104	18840536	retrotransposon, putative, centromere-specific	0	0	0
LOC_Os12g31320	Chr12	18910556	0.001157	18844838	18845668	photoreceptor-interacting protein-like, putative, expressed	AT5G48800.1	0	Phototropic-responsive NPH3 family protein
LOC_Os12g31330	Chr12	18910556	0.001157	18847035	18847621	hypothetical protein	0	0	0
LOC_Os12g31340	Chr12	18910556	0.001157	18851065	18852758	OsFBD15 - F-box and FBD domain containing protein, expressed	AT3G03360.1	0	F-box/RNI-like superfamily protein
LOC_Os12g31350	Chr12	18910556	0.001157	18855637	18860647	SSXT protein, putative, expressed	AT4G00850.1	GIF3	GRF1-interacting factor 3
LOC_Os12g31370	Chr12	18910556	0.001157	18876115	18879204	DNA repair protein Rad51, putative, expressed	AT5G20850.1	ATRAD51,RAD51	RAS associated with diabetes protein 51
LOC_Os12g31380	Chr12	18910556	0.001157	18879399	18882414	initiation factor 2 subunit family domain containing protein, expressed	AT1G53900.1	0	Eukaryotic translation initiation factor 2B (eIF-2B) family protein
LOC_Os12g31390	Chr12	18910556	0.001157	18883741	18884366	expressed protein	0	0	0
LOC_Os12g31400	Chr12	18910556	0.001157	18891632	18892276	expressed protein	0	0	0
LOC_Os12g31410	Chr12	18910556	0.001157	18893310	18895347	expressed protein	0	0	0
LOC_Os12g31420	Chr12	18910556	0.001157	18898172	18899570	expressed protein	0	0	0
LOC_Os12g31430	Chr12	18910556	0.001157	18903675	18904665	helix-loop-helix DNA-binding domain containing protein, expressed	AT1G30670.1	0	basic helix-loop-helix (bHLH) DNA-binding superfamily protein
LOC_Os12g31440	Chr12	18910556	0.001157	18908831	18913018	expressed protein	AT3G54190.1	0	Transducin/WD40 repeat-like superfamily protein
LOC_Os12g31450	Chr12	18910556	0.001157	18913254	18915691	plastid division regulator MinE, putative, expressed	AT1G69390.1	ARC12,ATMINE1,MINE1	homologue of bacterial MinE 1
LOC_Os12g31460	Chr12	18910556	0.001157	18918230	18920690	heat shock protein DnaJ, putative, expressed	AT5G21430.1	0	Chaperone DnaJ-domain superfamily protein
LOC_Os12g31470	Chr12	18910556	0.001157	18922804	18931492	retrotransposon protein, putative, unclassified, expressed	0	0	0
LOC_Os12g31480	Chr12	18910556	0.001157	18932890	18936126	GPI mannosyltransferase 2, putative, expressed	AT1G11880.1	0	transferases, transferring hexosyl groups
LOC_Os12g31485	Chr12	18910556	0.001157	18936515	18936924	retrotransposon protein, putative, unclassified, expressed	0	0	0
LOC_Os12g31490	Chr12	18910556	0.001157	18938714	18943800	expressed protein	AT5G55610.1	0	0
LOC_Os12g31510	Chr12	18910556	0.001157	18954678	18955772	expressed protein	AT5G35870.1	0	0
LOC_Os12g31520	Chr12	18910556	0.001157	18959387	18959839	expressed protein	0	0	0
LOC_Os12g31530	Chr12	18910556	0.001157	18963230	18964644	transposon protein, putative, unclassified	0	0	0
LOC_Os12g31540	Chr12	18910556	0.001157	18967432	18970531	expressed protein	AT2G17780.4	MCA2	PLAC8 family protein
LOC_Os12g31550	Chr12	18910556	0.001157	18972204	18977828	expressed protein	0	0	0
LOC_Os12g31560	Chr12	18910556	0.001157	18984634	18986648	protein kinase, putative, expressed	AT3G55950.1	ATCRR3,CCR3	CRINKLY4 related 3
LOC_Os12g31570	Chr12	18910556	0.001157	18997423	19003616	retrotransposon protein, putative, Ty3-gypsy subclass	0	0	0
LOC_Os12g31580	Chr12	18910556	0.001157	19006050	19006589	retrotransposon protein, putative, Ty3-gypsy subclass, expressed	0	0	0
LOC_Os12g31590	Chr12	18910556	0.001157	19010765	19014461	transposon protein, putative, CACTA, En/Spm sub-class, expressed	0	0	0
LOC_Os12g31600	Chr12	18910556	0.001157	19017669	19021001	transposon protein, putative, CACTA, En/Spm sub-class, expressed	0	0	0
LOC_Os12g31610	Chr12	18910556	0.001157	19035623	19038953	lectin-like protein kinase, putative, expressed	AT5G06740.1	0	Concanavalin A-like lectin protein kinase family protein
LOC_Os12g31620	Chr12	18910556	0.001157	19043758	19048583	disease resistance protein RPM1, putative, expressed	AT3G07040.1	RPM1,RPS3	NB-ARC domain-containing disease resistance protein
LOC_Os12g31630	Chr12	18910556	0.001157	19052482	19053999	expressed protein	AT5G42905.1	0	Polynucleotidyl transferase, ribonuclease H-like superfamily protein
LOC_Os12g31640	Chr12	18910556	0.001157	19055878	19060976	vacuolar protein sorting-associated protein 26, putative, expressed	AT5G53530.1	VPS26A	vacuolar protein sorting 26A
LOC_Os12g31650	Chr12	18910556	0.001157	19063933	19067333	transposon protein, putative, unclassified, expressed	0	0	0
LOC_Os12g31660	Chr12	18910556	0.001157	19069751	19072449	transposon protein, putative, CACTA, En/Spm sub-class, expressed	0	0	0
LOC_Os12g31670	Chr12	18910556	0.001157	19075126	19075614	expressed protein	0	0	0
LOC_Os12g31680	Chr12	18910556	0.001157	19077672	19078358	expressed protein	0	0	0
LOC_Os12g31690	Chr12	18910556	0.001157	19079740	19080620	expressed protein	0	0	0
LOC_Os12g31700	Chr12	18910556	0.001157	19082070	19086015	transposon protein, putative, unclassified, expressed	0	0	0
LOC_Os12g31710	Chr12	18910556	0.001157	19089135	19092961	universal stress protein domain containing protein, putative, expressed	AT1G69080.1	0	Adenine nucleotide alpha hydrolases-like superfamily protein
LOC_Os12g31729	Chr12	18910556	0.001157	19094714	19099323	transposon protein, putative, unclassified, expressed	0	0	0
LOC_Os12g31748	Chr12	18910556	0.001157	19106070	19115282	OsMADS20 - MADS-box family gene with MIKCc type-box, expressed	AT5G60910.1	AGL8,FUL	AGAMOUS-like 8

## Sheet: Alpha Control
MSU Gene ID	Chromosome	SNP position	Marker Effect (|beta|)	Distance from SNP	Gene Start	Gene End	RiceAnnot	ArabidopsisGene	ArabidopsisGeneName	ArabidopsisFullName	Name In Citation	Citation
LOC_Os04g52450	Chr4	31375141	198491	0.00140974	31176650	31182453	aminotransferase, putative, expressed	AT3G22200.1	GABA-T,HER1,POP2	Pyridoxal phosphate (PLP)-dependent transferases superfamily protein
LOC_Os04g52460	Chr4	31375141	187792	0.00140974	31187349	31195906	retrotransposon protein, putative, unclassified, expressed	0	0	0
LOC_Os04g52479	Chr4	31375141	171616	0.00140974	31203525	31214741	peptidase, trypsin-like serine and cysteine proteases, putative, expressed	AT5G45030.1	0	Trypsin family protein	nal1	10.1104/pp.108.118778
LOC_Os04g52500	Chr4	31375141	160005	0.00140974	31215136	31219616	lecithine cholesterol acyltransferase, putative, expressed	AT4G19860.1	0	alpha/beta-Hydrolases superfamily protein
LOC_Os04g52504	Chr4	31375141	155322	0.00140974	31219819	31221018	adhesive/proline-rich protein, putative, expressed	AT2G32190.1	0	0
LOC_Os04g52510	Chr4	31375141	151745	0.00140974	31223396	31224544	glucosyltransferase, putative, expressed	AT3G53150.1	UGT73D1	UDP-glucosyl transferase 73D1
LOC_Os04g52520	Chr4	31375141	149125	0.00140974	31226016	31230567	APO, putative, expressed	AT1G64810.2	APO1	Arabidopsis thaliana protein of unknown function (DUF794)
LOC_Os04g52530	Chr4	31375141	144213	0.00140974	31230928	31231968	heavy metal-associated domain containing protein, expressed	AT5G19090.1	0	Heavy metal transport/detoxification superfamily protein
LOC_Os04g52540	Chr4	31375141	135956	0.00140974	31239185	31243433	retrotransposon protein, putative, unclassified, expressed	0	0	0
LOC_Os04g52550	Chr4	31375141	130693	0.00140974	31244448	31249676	PAZ domain-containing protein, putative, expressed	AT1G31280.1	AGO2	Argonaute family protein
LOC_Os04g52560	Chr4	31375141	125459	0.00140974	31249682	31254040	transposon protein, putative, unclassified, expressed	0	0	0
LOC_Os04g52570	Chr4	31375141	120300	0.00140974	31254841	31257934	expressed protein	AT1G56080.1	0	0
LOC_Os04g52580	Chr4	31375141	115046	0.00140974	31260095	31262441	tetratricopeptide repeat domain containing protein, expressed	AT1G56090.1	0	Tetratricopeptide repeat (TPR)-like superfamily protein
LOC_Os04g52590	Chr4	31375141	112048	0.00140974	31263093	31270896	protein kinase domain containing protein, expressed	AT1G56130.1	0	Leucine-rich repeat transmembrane protein kinase
LOC_Os04g52600	Chr4	31375141	100671	0.00140974	31274470	31282411	SHR5-receptor-like kinase, putative, expressed	AT1G56130.1	0	Leucine-rich repeat transmembrane protein kinase
LOC_Os04g52606	Chr4	31375141	89851	0.00140974	31285290	31290910	SHR5-receptor-like kinase, putative, expressed	AT1G56130.1	0	Leucine-rich repeat transmembrane protein kinase
LOC_Os04g52614	Chr4	31375141	75443	0.00140974	31299698	31307726	SHR5-receptor-like kinase, putative, expressed	AT1G56130.1	0	Leucine-rich repeat transmembrane protein kinase
LOC_Os04g52630	Chr4	31375141	66392	0.00140974	31308749	31316299	leucine-rich repeat-containing protein kinase family protein, putative, expressed	AT1G56130.1	0	Leucine-rich repeat transmembrane protein kinase
LOC_Os04g52640	Chr4	31375141	57552	0.00140974	31317589	31328040	SHR5-receptor-like kinase, putative, expressed	AT1G56130.1	0	Leucine-rich repeat transmembrane protein kinase
LOC_Os04g52650	Chr4	31375141	45410	0.00140974	31329731	31331334	expressed protein	0	0	0
LOC_Os04g52660	Chr4	31375141	34958	0.00140974	31340183	31344730	expressed protein	0	0	0
LOC_Os04g52670	Chr4	31375141	25485	0.00140974	31349656	31350722	OsSAUR21 - Auxin-responsive SAUR gene family member, expressed	AT1G16510.1	0	SAUR-like auxin-responsive protein family
LOC_Os04g52680	Chr4	31375141	20902	0.00140974	31354239	31355203	expressed protein	0	0	0
LOC_Os04g52684	Chr4	31375141	17584	0.00140974	31357557	31358028	expressed protein	AT2G46690.1	0	SAUR-like auxin-responsive protein family
LOC_Os04g52690	Chr4	31375141	11098	0.00140974	31364043	31369487	AAA family ATPase, putative, expressed	AT1G03000.1	PEX6	peroxin 6
LOC_Os04g52700	Chr4	31375141	4124	0.00140974	31379265	31380794	expressed protein	AT1G79160.1	0	0
LOC_Os04g52710	Chr4	31375141	14524	0.00140974	31389665	31393995	imidazoleglycerol-phosphate dehydratase, putative, expressed	AT3G22425.2	HISN5A,IGPD	imidazoleglycerol-phosphate dehydratase
LOC_Os04g52720	Chr4	31375141	17735	0.00140974	31392876	31395185	Cupin domain containing protein, expressed	AT5G39130.1	0	RmlC-like cupins superfamily protein
LOC_Os04g52725	Chr4	31375141	23557	0.00140974	31398698	31400187	PPR repeat domain containing protein, putative, expressed	AT3G14580.1	0	Pentatricopeptide repeat (PPR) superfamily protein
LOC_Os04g52730	Chr4	31375141	28224	0.00140974	31403365	31407281	NAD dependent epimerase/dehydratase family domain containing protein, expressed	AT1G30620.1	HSR8,MUR4,UXE1	NAD(P)-binding Rossmann-fold superfamily protein
LOC_Os04g52740	Chr4	31375141	32339	0.00140974	31407480	31407893	expressed protein	0	0	0
LOC_Os04g52750	Chr4	31375141	35364	0.00140974	31410505	31410993	expressed protein	0	0	0
LOC_Os04g52760	Chr4	31375141	36994	0.00140974	31412135	31416160	gamma-soluble NSF attachment protein, putative, expressed	AT4G20410.1	GAMMA-SNAP,GSNAP	gamma-soluble NSF attachment protein
LOC_Os04g52770	Chr4	31375141	41237	0.00140974	31416378	31420192	helix-loop-helix DNA-binding domain containing protein, expressed	AT2G20180.1	PIF1,PIL5	phytochrome interacting factor 3-like 5
LOC_Os04g52780	Chr4	31375141	45584	0.00140974	31420725	31425092	leucine-rich repeat receptor protein kinase EXS precursor, putative, expressed	AT5G46330.1	FLS2	Leucine-rich receptor-like protein kinase family protein
LOC_Os04g52790	Chr4	31375141	57293	0.00140974	31432434	31432952	expressed protein	0	0	0
LOC_Os04g52800	Chr4	31375141	59795	0.00140974	31434936	31435955	expressed protein	AT1G79060.1	0	0
LOC_Os04g52810	Chr4	31375141	64454	0.00140974	31439595	31443397	no apical meristem protein, putative, expressed	AT1G56010.2	anac021,ANAC022,NAC1	NAC domain containing protein 1
LOC_Os04g52820	Chr4	31375141	73405	0.00140974	31448546	31452514	expressed protein	0	0	0
LOC_Os04g52830	Chr4	31375141	83803	0.00140974	31458944	31462079	OsFBK15 - F-box domain and kelch repeat containing protein, expressed	AT5G60570.1	0	Galactose oxidase/kelch repeat superfamily protein
LOC_Os04g52840	Chr4	31375141	87964	0.00140974	31463105	31466403	tyrosine protein kinase domain containing protein, putative, expressed	AT1G16670.1	0	Protein kinase superfamily protein
LOC_Os04g52850	Chr4	31375141	99233	0.00140974	31474374	31477433	OTU-like cysteine protease family protein, putative, expressed	AT3G62940.2	0	Cysteine proteinases superfamily protein
LOC_Os04g52860	Chr4	31375141	103109	0.00140974	31478250	31481997	TKL_IRAK_CrRLK1L-1.9 - The CrRLK1L-1 subfamily has homology to the CrRLK1L homolog, expressed	AT1G30570.1	HERK2	hercules receptor kinase 2
LOC_Os04g52870	Chr4	31375141	110223	0.00140974	31485364	31488541	OsFBW1 - F-box domain and WD40 repeat containing protein, expressed	AT5G21040.1	FBX2	F-box protein 2
LOC_Os04g52880	Chr4	31375141	117605	0.00140974	31492746	31494163	expressed protein	0	0	0
LOC_Os04g52890	Chr4	31375141	122113	0.00140974	31497254	31502769	ATBAG1, putative, expressed	AT5G52060.1	ATBAG1,BAG1	BCL-2-associated athanogene 1
LOC_Os04g52900	Chr4	31375141	127799	0.00140974	31502940	31514308	ABC transporter family protein, putative, expressed	AT2G34660.1	ATMRP2,EST4,MRP2	multidrug resistance-associated protein 2	OsABCC1	10.1073/pnas.1414968111
LOC_Os04g52910	Chr4	31375141	144102	0.00140974	31519243	31519899	hypothetical protein	0	0	0
LOC_Os04g52920	Chr4	31375141	149473	0.00140974	31524614	31527861	remorin family protein, putative, expressed	AT1G30320.1	0	Remorin family protein
LOC_Os04g52930	Chr4	31375141	152994	0.00140974	31528135	31529494	hypothetical protein	0	0	0
LOC_Os04g52940	Chr4	31375141	156764	0.00140974	31531905	31541913	SIT4 phosphatase-associated protein domain containing protein, expressed	AT1G30470.1	0	SIT4 phosphatase-associated family protein
LOC_Os04g52950	Chr4	31375141	166814	0.00140974	31541955	31542752	nitrate-induced NOI protein, expressed	AT5G55850.1	NOI	RPM1-interacting protein 4 (RIN4) family protein
LOC_Os04g52960	Chr4	31375141	168983	0.00140974	31544124	31551241	nucleolin, putative, expressed	AT3G18610.1	ATNUC-L2,NUC-L2,PARLL1	nucleolin like 2
LOC_Os04g52970	Chr4	31375141	177924	0.00140974	31553065	31558406	NBS-LRR disease resistance protein, putative, expressed	AT3G14460.1	0	LRR and NB-ARC domains-containing disease resistance protein
LOC_Os04g52980	Chr4	31375141	184663	0.00140974	31559804	31560073	expressed protein	0	0	0
LOC_Os04g52990	Chr4	31375141	187235	0.00140974	31562376	31562964	expressed protein	0	0	0
LOC_Os04g53000	Chr4	31375141	190003	0.00140974	31565144	31566271	NBS-LRR disease resistance protein, putative, expressed	AT1G33560.1	ADR1	Disease resistance protein (CC-NBS-LRR class) family
LOC_Os04g53010	Chr4	31375141	194144	0.00140974	31569285	31575203	transposon protein, putative, unclassified, expressed	0	0	0
LOC_Os05g09130	Chr5	5294319	206718	0.00143609	5087601	5097842	transposon protein, putative, CACTA, En/Spm sub-class, expressed	0	0	0
LOC_Os05g09150	Chr5	5294319	180340	0.00143609	5113979	5115430	AGAP006957-PA, putative, expressed	0	0	0
LOC_Os05g09160	Chr5	5294319	175001	0.00143609	5119318	5120690	expressed protein	0	0	0
LOC_Os05g09170	Chr5	5294319	169043	0.00143609	5125276	5128962	transposon protein, putative, CACTA, En/Spm sub-class	0	0	0
LOC_Os05g09180	Chr5	5294319	163757	0.00143609	5130562	5135946	transposon protein, putative, CACTA, En/Spm sub-class	0	0	0
LOC_Os05g09200	Chr5	5294319	153571	0.00143609	5140748	5143285	expressed protein	0	0	0
LOC_Os05g09210	Chr5	5294319	144392	0.00143609	5149927	5150784	expressed protein	AT4G29780.1	0	0
LOC_Os05g09220	Chr5	5294319	142242	0.00143609	5152077	5154824	transposon protein, putative, CACTA, En/Spm sub-class, expressed	0	0	0
LOC_Os05g09230	Chr5	5294319	136830	0.00143609	5157489	5160847	transposon protein, putative, CACTA, En/Spm sub-class, expressed	0	0	0
LOC_Os05g09240	Chr5	5294319	132717	0.00143609	5161602	5162372	AGAP006957-PA, putative, expressed	AT4G29780.1	0	0
LOC_Os05g09250	Chr5	5294319	123613	0.00143609	5170706	5171800	retrotransposon protein, putative, unclassified, expressed	0	0	0
LOC_Os05g09260	Chr5	5294319	120995	0.00143609	5173324	5174154	retrotransposon protein, putative, unclassified	0	0	0
LOC_Os05g09270	Chr5	5294319	119930	0.00143609	5174389	5175614	retrotransposon protein, putative, Ty1-copia subclass	0	0	0
LOC_Os05g09280	Chr5	5294319	106562	0.00143609	5187757	5189754	AGAP006957-PA, putative, expressed	AT5G12010.1	0	0
LOC_Os05g09290	Chr5	5294319	104271	0.00143609	5190048	5190398	expressed protein	0	0	0
LOC_Os05g09300	Chr5	5294319	97272	0.00143609	5197047	5201863	transposon protein, putative, CACTA, En/Spm sub-class, expressed	0	0	0
LOC_Os05g09310	Chr5	5294319	91262	0.00143609	5203057	5203356	expressed protein	0	0	0
LOC_Os05g09320	Chr5	5294319	90233	0.00143609	5204086	5207581	transposon protein, putative, CACTA, En/Spm sub-class, expressed	0	0	0
LOC_Os05g09330	Chr5	5294319	85809	0.00143609	5208510	5215968	transposon protein, putative, CACTA, En/Spm sub-class	0	0	0
LOC_Os05g09340	Chr5	5294319	76667	0.00143609	5217652	5221338	transposon protein, putative, CACTA, En/Spm sub-class	0	0	0
LOC_Os05g09350	Chr5	5294319	67071	0.00143609	5227248	5227962	expressed protein	0	0	0
LOC_Os05g09360	Chr5	5294319	56063	0.00143609	5238256	5250036	glycine-rich protein, putative, expressed	AT5G11700.2	0	0
LOC_Os05g09360	Chr5	5441824	203568	0.0010905	5238256	5250036	glycine-rich protein, putative, expressed	AT5G11700.2	0	0
LOC_Os05g09370	Chr5	5294319	40073	0.00143609	5254246	5262152	kinase, pfkB family, putative, expressed	AT1G49350.1	0	pfkB-like carbohydrate kinase family protein
LOC_Os05g09370	Chr5	5441824	187578	0.0010905	5254246	5262152	kinase, pfkB family, putative, expressed	AT1G49350.1	0	pfkB-like carbohydrate kinase family protein
LOC_Os05g09380	Chr5	5294319	27383	0.00143609	5266936	5270781	AR791, putative, expressed	AT1G52080.1	AR791	actin binding protein family
LOC_Os05g09380	Chr5	5441824	174888	0.0010905	5266936	5270781	AR791, putative, expressed	AT1G52080.1	AR791	actin binding protein family
LOC_Os05g09400	Chr5	5294319	20120	0.00143609	5274199	5277765	30S ribosomal protein S31, chloroplast precursor, putative, expressed	AT2G38140.1	PSRP4	plastid-specific ribosomal protein 4
LOC_Os05g09400	Chr5	5441824	167625	0.0010905	5274199	5277765	30S ribosomal protein S31, chloroplast precursor, putative, expressed	AT2G38140.1	PSRP4	plastid-specific ribosomal protein 4
LOC_Os05g09410	Chr5	5294319	16121	0.00143609	5278198	5280638	histidine-containing phosphotransfer protein 4, putative, expressed	AT3G16360.2	AHP4	HPT phosphotransmitter 4
LOC_Os05g09410	Chr5	5441824	163626	0.0010905	5278198	5280638	histidine-containing phosphotransfer protein 4, putative, expressed	AT3G16360.2	AHP4	HPT phosphotransmitter 4
LOC_Os05g09420	Chr5	5294319	7596	0.00143609	5286723	5288907	hypothetical protein	0	0	0
LOC_Os05g09420	Chr5	5441824	155101	0.0010905	5286723	5288907	hypothetical protein	0	0	0
LOC_Os05g09430	Chr5	5294319	1745	0.00143609	5292574	5293332	expressed protein	0	0	0
LOC_Os05g09430	Chr5	5441824	149250	0.0010905	5292574	5293332	expressed protein	0	0	0
LOC_Os05g09440	Chr5	5294319	764	0.00143609	5293555	5297419	NADP-dependent malic enzyme, chloroplast precursor, putative, expressed	AT5G25880.1	ATNADP-ME3,NADP-ME3	NADP-malic enzyme 3
LOC_Os05g09440	Chr5	5441824	148269	0.0010905	5293555	5297419	NADP-dependent malic enzyme, chloroplast precursor, putative, expressed	AT5G25880.1	ATNADP-ME3,NADP-ME3	NADP-malic enzyme 3
LOC_Os05g09450	Chr5	5294319	7590	0.00143609	5301909	5303336	hypothetical protein	0	0	0
LOC_Os05g09450	Chr5	5441824	139915	0.0010905	5301909	5303336	hypothetical protein	0	0	0
LOC_Os05g09460	Chr5	5294319	15362	0.00143609	5309681	5311945	hypothetical protein	0	0	0
LOC_Os05g09460	Chr5	5441824	132143	0.0010905	5309681	5311945	hypothetical protein	0	0	0
LOC_Os05g09470	Chr5	5294319	24946	0.00143609	5319265	5321928	hypothetical protein	0	0	0
LOC_Os05g09470	Chr5	5441824	122559	0.0010905	5319265	5321928	hypothetical protein	0	0	0
LOC_Os05g09480	Chr5	5294319	35262	0.00143609	5329581	5331490	OsIAA16 - Auxin-responsive Aux/IAA gene family member, expressed	AT3G16500.1	IAA26,PAP1	phytochrome-associated protein 1
LOC_Os05g09480	Chr5	5441824	112243	0.0010905	5329581	5331490	OsIAA16 - Auxin-responsive Aux/IAA gene family member, expressed	AT3G16500.1	IAA26,PAP1	phytochrome-associated protein 1
LOC_Os05g09490	Chr5	5294319	39407	0.00143609	5333726	5336905	peptidase, T1 family, putative, expressed	AT3G27430.2	PBB1	N-terminal nucleophile aminohydrolases (Ntn hydrolases) superfamily protein
LOC_Os05g09490	Chr5	5441824	108098	0.0010905	5333726	5336905	peptidase, T1 family, putative, expressed	AT3G27430.2	PBB1	N-terminal nucleophile aminohydrolases (Ntn hydrolases) superfamily protein
LOC_Os05g09500	Chr5	5294319	42876	0.00143609	5337195	5341210	hexokinase, putative, expressed	AT4G29130.1	ATHXK1,GIN2,HXK1	hexokinase 1
LOC_Os05g09500	Chr5	5441824	104629	0.0010905	5337195	5341210	hexokinase, putative, expressed	AT4G29130.1	ATHXK1,GIN2,HXK1	hexokinase 1
LOC_Os05g09510	Chr5	5294319	57651	0.00143609	5351970	5353052	hypothetical protein	0	0	0
LOC_Os05g09510	Chr5	5441824	89854	0.0010905	5351970	5353052	hypothetical protein	0	0	0
LOC_Os05g09520	Chr5	5294319	70803	0.00143609	5365122	5366701	IQ calmodulin-binding motif family protein, expressed	AT3G16490.1	IQD26	IQ-domain 26
LOC_Os05g09520	Chr5	5441824	76702	0.0010905	5365122	5366701	IQ calmodulin-binding motif family protein, expressed	AT3G16490.1	IQD26	IQ-domain 26
LOC_Os05g09530	Chr5	5294319	94135	0.00143609	5388454	5390458	expressed protein	AT1G05840.1	0	Eukaryotic aspartyl protease family protein
LOC_Os05g09530	Chr5	5441824	53370	0.0010905	5388454	5390458	expressed protein	AT1G05840.1	0	Eukaryotic aspartyl protease family protein
LOC_Os05g09540	Chr5	5441824	50303	0.0010905	5391521	5392195	expressed protein	0	0	0
LOC_Os05g09540	Chr5	5294319	97202	0.00143609	5391521	5392195	expressed protein	0	0	0
LOC_Os05g09550	Chr5	5294319	100017	0.00143609	5394336	5398141	Der1-like family domain containing protein, expressed	AT4G29330.1	DER1	DERLIN-1
LOC_Os05g09550	Chr5	5441824	47488	0.0010905	5394336	5398141	Der1-like family domain containing protein, expressed	AT4G29330.1	DER1	DERLIN-1
LOC_Os05g09570	Chr5	5294319	111174	0.00143609	5405493	5409916	transposon protein, putative, Ac/Ds sub-class	0	0	0
LOC_Os05g09570	Chr5	5441824	36331	0.0010905	5405493	5409916	transposon protein, putative, Ac/Ds sub-class	0	0	0
LOC_Os05g09580	Chr5	5294319	120618	0.00143609	5414937	5415206	expressed protein	0	0	0
LOC_Os05g09580	Chr5	5441824	26887	0.0010905	5414937	5415206	expressed protein	0	0	0
LOC_Os05g09590	Chr5	5294319	122831	0.00143609	5417150	5417753	expressed protein	0	0	0
LOC_Os05g09590	Chr5	5441824	24674	0.0010905	5417150	5417753	expressed protein	0	0	0
LOC_Os05g09600	Chr5	5294319	124948	0.00143609	5419267	5420744	GA11916-PA, putative, expressed	AT5G19570.1	0	0
LOC_Os05g09600	Chr5	5441824	22557	0.0010905	5419267	5420744	GA11916-PA, putative, expressed	AT5G19570.1	0	0
LOC_Os05g09620	Chr5	5294319	129987	0.00143609	5424306	5433090	SCC3, putative, expressed	AT2G47980.1	ATSCC3,SCC3	sister-chromatid cohesion protein 3
LOC_Os05g09620	Chr5	5441824	17518	0.0010905	5424306	5433090	SCC3, putative, expressed	AT2G47980.1	ATSCC3,SCC3	sister-chromatid cohesion protein 3
LOC_Os05g09630	Chr5	5294319	142742	0.00143609	5437061	5445212	homeobox domain containing protein, expressed	AT4G03090.2	0	sequence-specific DNA binding;sequence-specific DNA binding transcription factors
LOC_Os05g09630	Chr5	5441824	4763	0.0010905	5437061	5445212	homeobox domain containing protein, expressed	AT4G03090.2	0	sequence-specific DNA binding;sequence-specific DNA binding transcription factors
LOC_Os05g09640	Chr5	5294319	152552	0.00143609	5446871	5448079	uncharacterized protein At4g06744 precursor, putative, expressed	AT4G29240.1	0	Leucine-rich repeat (LRR) family protein
LOC_Os05g09640	Chr5	5441824	5047	0.0010905	5446871	5448079	uncharacterized protein At4g06744 precursor, putative, expressed	AT4G29240.1	0	Leucine-rich repeat (LRR) family protein
LOC_Os05g09650	Chr5	5294319	155785	0.00143609	5450104	5451973	ubiquinone biosynthesis protein COQ4, putative, expressed	AT2G03690.1	0	coenzyme Q biosynthesis Coq4 family protein / ubiquinone biosynthesis Coq4 family protein
LOC_Os05g09650	Chr5	5441824	8280	0.0010905	5450104	5451973	ubiquinone biosynthesis protein COQ4, putative, expressed	AT2G03690.1	0	coenzyme Q biosynthesis Coq4 family protein / ubiquinone biosynthesis Coq4 family protein
LOC_Os05g09660	Chr5	5294319	161363	0.00143609	5455682	5461653	HAD superfamily phosphatase, putative, expressed	AT4G29260.1	0	HAD superfamily, subfamily IIIB acid phosphatase
LOC_Os05g09660	Chr5	5441824	13858	0.0010905	5455682	5461653	HAD superfamily phosphatase, putative, expressed	AT4G29260.1	0	HAD superfamily, subfamily IIIB acid phosphatase
LOC_Os05g09670	Chr5	5294319	168015	0.00143609	5462334	5463074	expressed protein	0	0	0
LOC_Os05g09670	Chr5	5441824	20510	0.0010905	5462334	5463074	expressed protein	0	0	0
LOC_Os05g09680	Chr5	5294319	171000	0.00143609	5465319	5468644	acid phosphatase family, putative, expressed	AT5G24780.1	ATVSP1,VSP1	vegetative storage protein 1
LOC_Os05g09680	Chr5	5441824	23495	0.0010905	5465319	5468644	acid phosphatase family, putative, expressed	AT5G24780.1	ATVSP1,VSP1	vegetative storage protein 1
LOC_Os05g09700	Chr5	5294319	176486	0.00143609	5470805	5471011	expressed protein	AT3G15630.1	0	0
LOC_Os05g09700	Chr5	5441824	28981	0.0010905	5470805	5471011	expressed protein	AT3G15630.1	0	0
LOC_Os05g09704	Chr5	5294319	178370	0.00143609	5472689	5474678	HAD superfamily phosphatase, putative, expressed	AT5G51260.1	0	HAD superfamily, subfamily IIIB acid phosphatase
LOC_Os05g09704	Chr5	5441824	30865	0.0010905	5472689	5474678	HAD superfamily phosphatase, putative, expressed	AT5G51260.1	0	HAD superfamily, subfamily IIIB acid phosphatase
LOC_Os05g09708	Chr5	5294319	186889	0.00143609	5481208	5482753	expressed protein	0	0	0
LOC_Os05g09708	Chr5	5441824	39384	0.0010905	5481208	5482753	expressed protein	0	0	0
LOC_Os05g09716	Chr5	5441824	49543	0.0010905	5491367	5495289	transposon protein, putative, CACTA, En/Spm sub-class, expressed	0	0	0
LOC_Os05g09716	Chr5	5294319	197048	0.00143609	5491367	5495289	transposon protein, putative, CACTA, En/Spm sub-class, expressed	0	0	0
LOC_Os05g09720	Chr5	5441824	60946	0.0010905	5502770	5506548	expressed protein	0	0	0
LOC_Os05g09724	Chr5	5441824	66572	0.0010905	5508396	5510290	HAD superfamily phosphatase, putative, expressed	AT4G25150.1	0	HAD superfamily, subfamily IIIB acid phosphatase
LOC_Os05g09728	Chr5	5441824	70055	0.0010905	5511879	5512895	expressed protein	0	0	0
LOC_Os05g09732	Chr5	5441824	74270	0.0010905	5516094	5516387	acid phosphatase family, putative, expressed	AT4G25150.1	0	HAD superfamily, subfamily IIIB acid phosphatase
LOC_Os05g09736	Chr5	5441824	78619	0.0010905	5520443	5526350	retrotransposon protein, putative, Ty1-copia subclass, expressed	0	0	0
LOC_Os05g09740	Chr5	5441824	92704	0.0010905	5534528	5536110	HAD superfamily phosphatase, putative, expressed	AT4G25150.1	0	HAD superfamily, subfamily IIIB acid phosphatase
LOC_Os05g10210	Chr5	5441824	111804	0.0010905	5553628	5554934	HAD superfamily phosphatase, putative, expressed	AT4G25150.1	0	HAD superfamily, subfamily IIIB acid phosphatase
LOC_Os05g10220	Chr5	5441824	117569	0.0010905	5559393	5560600	retrotransposon protein, putative, unclassified	0	0	0
LOC_Os05g10230	Chr5	5441824	119364	0.0010905	5561188	5565975	transposon protein, putative, CACTA, En/Spm sub-class, expressed	0	0	0
LOC_Os05g10240	Chr5	5441824	125947	0.0010905	5567771	5570571	transposon protein, putative, CACTA, En/Spm sub-class, expressed	0	0	0
LOC_Os05g10250	Chr5	5441824	130469	0.0010905	5572293	5578938	retrotransposon protein, putative, unclassified, expressed	0	0	0
LOC_Os05g10260	Chr5	5441824	137735	0.0010905	5579559	5582807	retrotransposon protein, putative, unclassified, expressed	0	0	0
LOC_Os05g10270	Chr5	5441824	160423	0.0010905	5602247	5609634	expressed protein	0	0	0
LOC_Os05g10290	Chr5	5441824	178890	0.0010905	5620714	5621114	expressed protein	0	0	0
LOC_Os05g10300	Chr5	5441824	181382	0.0010905	5623206	5623877	expressed protein	0	0	0
LOC_Os05g10310	Chr5	5441824	183889	0.0010905	5625713	5632906	acid phosphatase, putative, expressed	AT4G25150.1	0	HAD superfamily, subfamily IIIB acid phosphatase
LOC_Os05g10320	Chr5	5441824	194040	0.0010905	5635864	5636136	expressed protein	0	0	0
LOC_Os05g10330	Chr5	5441824	196698	0.0010905	5638522	5641118	HAD superfamily phosphatase, putative, expressed	AT4G29260.1	0	HAD superfamily, subfamily IIIB acid phosphatase
LOC_Os07g45830	Chr7	27547556	198190	0.00112104	27349366	27356462	retrotransposon protein, putative, Ty3-gypsy subclass, expressed	0	0	0
LOC_Os07g45840	Chr7	27547556	189167	0.00112104	27358389	27358814	retrotransposon protein, putative, Ty3-gypsy subclass, expressed	0	0	0
LOC_Os07g45850	Chr7	27547556	187637	0.00112104	27359919	27361034	retrotransposon protein, putative, unclassified	0	0	0
LOC_Os07g45860	Chr7	27547556	183950	0.00112104	27363606	27364031	retrotransposon protein, putative, Ty3-gypsy subclass, expressed	0	0	0
LOC_Os07g45870	Chr7	27547556	182405	0.00112104	27365151	27367234	retrotransposon protein, putative, Ty3-gypsy subclass, expressed	0	0	0
LOC_Os07g45880	Chr7	27547556	172482	0.00112104	27375074	27379355	retrotransposon protein, putative, unclassified, expressed	0	0	0
LOC_Os07g45890	Chr7	27547556	166274	0.00112104	27381282	27387010	transposon protein, putative, CACTA, En/Spm sub-class, expressed	0	0	0
LOC_Os07g45900	Chr7	27547556	156872	0.00112104	27390684	27396428	transposon protein, putative, CACTA, En/Spm sub-class, expressed	0	0	0
LOC_Os07g45910	Chr7	27547556	148272	0.00112104	27399284	27400579	hypothetical protein	AT5G18980.1	0	ARM repeat superfamily protein
LOC_Os07g45920	Chr7	27547556	145259	0.00112104	27402297	27406983	retrotransposon protein, putative, unclassified, expressed	0	0	0
LOC_Os07g45930	Chr7	27547556	135748	0.00112104	27411808	27412362	transposon protein, putative, unclassified	0	0	0
LOC_Os07g45940	Chr7	27547556	134285	0.00112104	27413271	27419174	retrotransposon protein, putative, unclassified, expressed	0	0	0
LOC_Os07g45950	Chr7	27547556	126458	0.00112104	27421098	27423642	expressed protein	AT3G06210.1	0	ARM repeat superfamily protein
LOC_Os07g45960	Chr7	27547556	122024	0.00112104	27425532	27426124	expressed protein	0	0	0
LOC_Os07g45970	Chr7	27547556	119120	0.00112104	27428436	27438674	retrotransposon protein, putative, unclassified, expressed	0	0	0
LOC_Os07g45980	Chr7	27547556	107233	0.00112104	27440323	27440712	retrotransposon protein, putative, unclassified, expressed	0	0	0
LOC_Os07g45990	Chr7	27547556	105286	0.00112104	27442270	27447578	retrotransposon protein, putative, unclassified, expressed	0	0	0
LOC_Os07g46000	Chr7	27547556	98565	0.00112104	27448991	27451166	retrotransposon protein, putative, unclassified, expressed	0	0	0
LOC_Os07g46010	Chr7	27547556	93393	0.00112104	27454163	27455756	retrotransposon protein, putative, unclassified, expressed	0	0	0
LOC_Os07g46020	Chr7	27547556	89461	0.00112104	27458095	27463041	transposon protein, putative, unclassified, expressed	0	0	0
LOC_Os07g46030	Chr7	27547556	78751	0.00112104	27468805	27472349	expressed protein	AT3G06210.1	0	ARM repeat superfamily protein
LOC_Os07g46039	Chr7	27547556	72743	0.00112104	27474813	27479856	expressed protein	0	0	0
LOC_Os07g46060	Chr7	27547556	60985	0.00112104	27486571	27491148	expressed protein	AT5G18980.1	0	ARM repeat superfamily protein
LOC_Os07g46070	Chr7	27547556	51541	0.00112104	27496015	27497696	expressed protein	AT3G06210.1	0	ARM repeat superfamily protein
LOC_Os07g46080	Chr7	27547556	45719	0.00112104	27501837	27507155	expressed protein	AT3G06210.1	0	ARM repeat superfamily protein
LOC_Os07g46090	Chr7	27547556	37550	0.00112104	27510006	27514309	expressed protein	AT3G06210.1	0	ARM repeat superfamily protein
LOC_Os07g46100	Chr7	27547556	32416	0.00112104	27515140	27516411	expressed protein	0	0	0
LOC_Os07g46110	Chr7	27547556	29494	0.00112104	27518062	27521393	transposon protein, putative, CACTA, En/Spm sub-class, expressed	0	0	0
LOC_Os07g46120	Chr7	27547556	23840	0.00112104	27523716	27527416	transposon protein, putative, CACTA, En/Spm sub-class, expressed	0	0	0
LOC_Os07g46130	Chr7	27547556	19003	0.00112104	27528553	27533378	expressed protein	AT5G18980.1	0	ARM repeat superfamily protein
LOC_Os07g46140	Chr7	27547556	11373	0.00112104	27536183	27542211	transposon protein, putative, unclassified, expressed	0	0	0
LOC_Os07g46150	Chr7	27547556	4189	0.00112104	27543367	27543882	expressed protein	0	0	0
LOC_Os07g46160	Chr7	27547556	2281	0.00112104	27545275	27550563	MBTB14 - Bric-a-Brac, Tramtrack, Broad Complex BTB domain with Meprin and TRAF Homology MATH domain, expressed	AT3G06190.1	ATBPM2,BPM2	BTB-POZ and MATH domain 2
LOC_Os07g46170	Chr7	27547556	3276	0.00112104	27550832	27555216	OsRhmbd13 - Putative Rhomboid homologue, expressed	AT3G07950.1	0	rhomboid protein-related
LOC_Os07g46180	Chr7	27547556	8317	0.00112104	27555873	27567018	PWWP domain containing protein, expressed	AT3G63070.1	0	Tudor/PWWP/MBT domain-containing protein
LOC_Os07g46190	Chr7	27547556	21813	0.00112104	27569369	27571494	pectinesterase, putative, expressed	AT2G47280.1	0	Pectin lyase-like superfamily protein
LOC_Os07g46200	Chr7	27547556	25725	0.00112104	27573281	27574411	conserved hypothetical protein	0	0	0
LOC_Os07g46210	Chr7	27547556	29782	0.00112104	27577338	27578704	LTPL2 - Protease inhibitor/seed storage/LTP family protein precursor, expressed	AT3G63095.1	0	Tetratricopeptide repeat (TPR)-like superfamily protein
LOC_Os07g46220	Chr7	27547556	31794	0.00112104	27579350	27584285	SNARE associated Golgi protein, putative, expressed	AT1G03260.1	0	SNARE associated Golgi protein family
LOC_Os07g46230	Chr7	27547556	37492	0.00112104	27585048	27587362	expressed protein	AT5G19160.1	TBL11	TRICHOME BIREFRINGENCE-LIKE 11
LOC_Os07g46240	Chr7	27547556	42885	0.00112104	27590441	27594192	choline transporter-related, putative, expressed	AT5G13760.1	0	Plasma-membrane choline transporter family protein
LOC_Os07g46250	Chr7	27547556	50857	0.00112104	27598413	27601354	retrotransposon protein, putative, Ty3-gypsy subclass, expressed	0	0	0
LOC_Os07g46260	Chr7	27547556	54115	0.00112104	27601671	27608998	retrotransposon protein, putative, Ty3-gypsy subclass, expressed	0	0	0
LOC_Os07g46270	Chr7	27547556	62695	0.00112104	27610251	27613199	retrotransposon protein, putative, Ty3-gypsy subclass, expressed	0	0	0
LOC_Os07g46280	Chr7	27547556	67841	0.00112104	27615397	27618751	Os7bglu26 - beta-mannosidase/glucosidase/exoglucanase, expressed	AT3G18080.1	BGLU44	B-S glucosidase 44
LOC_Os07g46300	Chr7	27547556	73211	0.00112104	27620767	27623656	expressed protein	AT2G41770.1	0	Protein of unknown function (DUF288)
LOC_Os07g46310	Chr7	27547556	76629	0.00112104	27624185	27626739	magnesium-chelatase, putative, expressed	AT5G13630.1	ABAR,CCH,CCH1,CHLH,GUN5	magnesium-chelatase subunit chlH, chloroplast, putative / Mg-protoporphyrin IX chelatase, putative (CHLH)
LOC_Os07g46315	Chr7	27547556	79213	0.00112104	27626769	27627785	expressed protein	0	0	0
LOC_Os07g46320	Chr7	27547556	80771	0.00112104	27628327	27629970	uncharacterized UPF0114 domain containing protein, expressed	AT5G13720.1	0	Uncharacterised protein family (UPF0114)
LOC_Os07g46330	Chr7	27547556	83090	0.00112104	27630646	27633384	uncharacterized UPF0114 domain containing protein, expressed	AT5G13720.1	0	Uncharacterised protein family (UPF0114)
LOC_Os07g46340	Chr7	27547556	87959	0.00112104	27635515	27638658	methyltransferase, putative, expressed	AT3G60910.1	0	S-adenosyl-L-methionine-dependent methyltransferases superfamily protein
LOC_Os07g46350	Chr7	27547556	91259	0.00112104	27638815	27643797	OsSCP40 - Putative Serine Carboxypeptidase homologue, expressed	AT3G63470.1	scpl40	serine carboxypeptidase-like 40
LOC_Os07g46360	Chr7	27547556	105388	0.00112104	27652944	27654087	glyoxalase family protein, putative, expressed	AT2G28420.1	0	Lactoylglutathione lyase / glyoxalase I family protein
LOC_Os07g46370	Chr7	27547556	108400	0.00112104	27655956	27665878	WD domain, G-beta repeat domain containing protein, expressed	AT3G63460.1	0	transducin family protein / WD-40 repeat family protein
LOC_Os07g46380	Chr7	27547556	129540	0.00112104	27677096	27679481	glycosyltransferase, putative, expressed	AT2G41640.1	0	Glycosyltransferase family 61 protein
LOC_Os07g46390	Chr7	27547556	136803	0.00112104	27684359	27686527	TRAF-type zinc finger domain-containing protein 1, putative, expressed	AT1G09920.1	0	TRAF-type zinc finger-related
LOC_Os07g46400	Chr7	27547556	138980	0.00112104	27686536	27688892	expressed protein	0	0	0
LOC_Os07g46410	Chr7	27547556	147066	0.00112104	27694622	27699164	bifunctional thioredoxin reductase/thioredoxin, putative, expressed	AT2G41680.1	NTRC	NADPH-dependent thioredoxin reductase C
LOC_Os07g46420	Chr7	27547556	152376	0.00112104	27699932	27701407	expressed protein	AT4G29070.1	0	Phospholipase A2 family protein
LOC_Os07g46430	Chr7	27547556	153956	0.00112104	27701512	27705190	expressed protein	AT1G10660.1	0	0
LOC_Os07g46440	Chr7	27547556	158803	0.00112104	27706359	27709955	ribosomal protein, putative, expressed	AT3G49080.1	0	Ribosomal protein S5 domain 2-like superfamily protein
LOC_Os07g46450	Chr7	27547556	165765	0.00112104	27713321	27722663	pleckstrin homology domain-containing protein, putative, expressed	AT5G19390.1	0	Rho GTPase activation protein (RhoGAP) with PH domain
LOC_Os07g46460	Chr7	27547556	175459	0.00112104	27723015	27738539	ferredoxin-dependent glutamate synthase, chloroplast precursor, putative, expressed	AT5G04140.1	FD-GOGAT,GLS1,GLU1,GLUS	glutamate synthase 1
LOC_Os07g46470	Chr7	27547556	195197	0.00112104	27742753	27744893	expressed protein	0	0	0
LOC_Os07g46480	Chr7	27547556	198752	0.00112104	27746308	27748010	eukaryotic aspartyl protease domain containing protein, expressed	AT3G54400.1	0	Eukaryotic aspartyl protease family protein
LOC_Os08g27490	Chr8	16970586	194105	0.0013328	16776481	16780610	expressed protein	AT1G22410.1	0	Class-II DAHP synthetase family protein
LOC_Os08g27490	Chr8	16968885	192404	0.00127635	16776481	16780610	expressed protein	AT1G22410.1	0	Class-II DAHP synthetase family protein
LOC_Os08g27500	Chr8	16970586	187204	0.0013328	16783382	16785811	retrotransposon protein, putative, Ty1-copia subclass, expressed	0	0	0
LOC_Os08g27500	Chr8	16968885	185503	0.00127635	16783382	16785811	retrotransposon protein, putative, Ty1-copia subclass, expressed	0	0	0
LOC_Os08g27520	Chr8	16970586	179434	0.0013328	16791152	16792822	retrotransposon protein, putative, unclassified, expressed	0	0	0
LOC_Os08g27520	Chr8	16968885	177733	0.00127635	16791152	16792822	retrotransposon protein, putative, unclassified, expressed	0	0	0
LOC_Os08g27530	Chr8	16970586	177338	0.0013328	16793248	16796770	retrotransposon protein, putative, unclassified, expressed	0	0	0
LOC_Os08g27530	Chr8	16968885	175637	0.00127635	16793248	16796770	retrotransposon protein, putative, unclassified, expressed	0	0	0
LOC_Os08g27540	Chr8	16968885	171344	0.00127635	16797541	16800910	expressed protein	0	0	0
LOC_Os08g27540	Chr8	16970586	173045	0.0013328	16797541	16800910	expressed protein	0	0	0
LOC_Os08g27550	Chr8	16968885	167240	0.00127635	16801645	16802000	hypothetical protein	0	0	0
LOC_Os08g27550	Chr8	16970586	168941	0.0013328	16801645	16802000	hypothetical protein	0	0	0
LOC_Os08g27560	Chr8	16970586	167149	0.0013328	16803437	16803901	retrotransposon protein, putative, unclassified, expressed	0	0	0
LOC_Os08g27560	Chr8	16968885	165448	0.00127635	16803437	16803901	retrotransposon protein, putative, unclassified, expressed	0	0	0
LOC_Os08g27570	Chr8	16968885	164039	0.00127635	16804846	16808858	retrotransposon protein, putative, unclassified, expressed	0	0	0
LOC_Os08g27570	Chr8	16970586	165740	0.0013328	16804846	16808858	retrotransposon protein, putative, unclassified, expressed	0	0	0
LOC_Os08g27580	Chr8	16968885	157186	0.00127635	16811699	16814914	expressed protein	0	0	0
LOC_Os08g27580	Chr8	16970586	158887	0.0013328	16811699	16814914	expressed protein	0	0	0
LOC_Os08g27590	Chr8	16968885	148544	0.00127635	16820341	16823616	retrotransposon protein, putative, unclassified, expressed	0	0	0
LOC_Os08g27590	Chr8	16970586	150245	0.0013328	16820341	16823616	retrotransposon protein, putative, unclassified, expressed	0	0	0
LOC_Os08g27600	Chr8	16970586	144723	0.0013328	16825863	16826645	expressed protein	0	0	0
LOC_Os08g27600	Chr8	16968885	143022	0.00127635	16825863	16826645	expressed protein	0	0	0
LOC_Os08g27610	Chr8	16970586	142364	0.0013328	16828222	16830821	retrotransposon protein, putative, unclassified, expressed	0	0	0
LOC_Os08g27610	Chr8	16968885	140663	0.00127635	16828222	16830821	retrotransposon protein, putative, unclassified, expressed	0	0	0
LOC_Os08g27620	Chr8	16968885	135701	0.00127635	16833184	16833693	retrotransposon protein, putative, unclassified, expressed	0	0	0
LOC_Os08g27620	Chr8	16970586	137402	0.0013328	16833184	16833693	retrotransposon protein, putative, unclassified, expressed	0	0	0
LOC_Os08g27630	Chr8	16968885	134707	0.00127635	16834178	16839288	retrotransposon protein, putative, unclassified, expressed	0	0	0
LOC_Os08g27630	Chr8	16970586	136408	0.0013328	16834178	16839288	retrotransposon protein, putative, unclassified, expressed	0	0	0
LOC_Os08g27640	Chr8	16970586	125552	0.0013328	16845034	16847348	expressed protein	0	0	0
LOC_Os08g27640	Chr8	16968885	123851	0.00127635	16845034	16847348	expressed protein	0	0	0
LOC_Os08g27650	Chr8	16970586	121038	0.0013328	16849548	16852894	retrotransposon protein, putative, unclassified, expressed	0	0	0
LOC_Os08g27650	Chr8	16968885	119337	0.00127635	16849548	16852894	retrotransposon protein, putative, unclassified, expressed	0	0	0
LOC_Os08g27660	Chr8	16968885	106388	0.00127635	16862497	16862886	expressed protein	0	0	0
LOC_Os08g27660	Chr8	16970586	108089	0.0013328	16862497	16862886	expressed protein	0	0	0
LOC_Os08g27672	Chr8	16968885	105491	0.00127635	16863394	16864095	transposon protein, putative, CACTA, En/Spm sub-class	0	0	0
LOC_Os08g27672	Chr8	16970586	107192	0.0013328	16863394	16864095	transposon protein, putative, CACTA, En/Spm sub-class	0	0	0
LOC_Os08g27674	Chr8	16968885	105491	0.00127635	16863394	16869562	LTPL130 - Protease inhibitor/seed storage/LTP family protein precursor, putative, expressed	0	0	0
LOC_Os08g27674	Chr8	16970586	107192	0.0013328	16863394	16869562	LTPL130 - Protease inhibitor/seed storage/LTP family protein precursor, putative, expressed	0	0	0
LOC_Os08g27676	Chr8	16970586	102443	0.0013328	16868143	16868607	expressed protein	0	0	0
LOC_Os08g27676	Chr8	16968885	100742	0.00127635	16868143	16868607	expressed protein	0	0	0
LOC_Os08g27678	Chr8	16970586	101322	0.0013328	16869264	16870806	protease inhibitor/seed storage/LTP family, putative, expressed	AT2G45180.1	0	Bifunctional inhibitor/lipid-transfer protein/seed storage 2S albumin superfamily protein
LOC_Os08g27678	Chr8	16968885	99621	0.00127635	16869264	16870806	protease inhibitor/seed storage/LTP family, putative, expressed	AT2G45180.1	0	Bifunctional inhibitor/lipid-transfer protein/seed storage 2S albumin superfamily protein
LOC_Os08g27690	Chr8	16968885	96505	0.00127635	16872380	16872634	expressed protein	0	0	0
LOC_Os08g27690	Chr8	16970586	98206	0.0013328	16872380	16872634	expressed protein	0	0	0
LOC_Os08g27700	Chr8	16968885	95288	0.00127635	16873597	16875657	expressed protein	0	0	0
LOC_Os08g27700	Chr8	16970586	96989	0.0013328	16873597	16875657	expressed protein	0	0	0
LOC_Os08g27710	Chr8	16970586	87801	0.0013328	16882785	16883261	expressed protein	0	0	0
LOC_Os08g27710	Chr8	16968885	86100	0.00127635	16882785	16883261	expressed protein	0	0	0
LOC_Os08g27720	Chr8	16970586	78239	0.0013328	16892347	16896430	pirin, putative, expressed	AT2G43120.1	0	RmlC-like cupins superfamily protein
LOC_Os08g27720	Chr8	16968885	76538	0.00127635	16892347	16896430	pirin, putative, expressed	AT2G43120.1	0	RmlC-like cupins superfamily protein
LOC_Os08g27740	Chr8	16970586	64795	0.0013328	16905791	16909676	transposon protein, putative, unclassified, expressed	0	0	0
LOC_Os08g27740	Chr8	16968885	63094	0.00127635	16905791	16909676	transposon protein, putative, unclassified, expressed	0	0	0
LOC_Os08g27759	Chr8	16970586	58868	0.0013328	16911718	16916967	expressed protein	0	0	0
LOC_Os08g27759	Chr8	16968885	57167	0.00127635	16911718	16916967	expressed protein	0	0	0
LOC_Os08g27780	Chr8	16970586	51530	0.0013328	16919056	16920093	OsWAK77 - OsWAK receptor-like cytoplasmic kinase OsWAK-RLCK, expressed	AT1G21230.1	WAK5	wall associated kinase 5
LOC_Os08g27780	Chr8	16968885	49829	0.00127635	16919056	16920093	OsWAK77 - OsWAK receptor-like cytoplasmic kinase OsWAK-RLCK, expressed	AT1G21230.1	WAK5	wall associated kinase 5
LOC_Os08g27790	Chr8	16968885	41372	0.00127635	16927513	16930523	retrotransposon protein, putative, unclassified, expressed	0	0	0
LOC_Os08g27790	Chr8	16970586	43073	0.0013328	16927513	16930523	retrotransposon protein, putative, unclassified, expressed	0	0	0
LOC_Os08g27800	Chr8	16968885	37263	0.00127635	16931622	16937225	retrotransposon protein, putative, unclassified, expressed	0	0	0
LOC_Os08g27800	Chr8	16970586	38964	0.0013328	16931622	16937225	retrotransposon protein, putative, unclassified, expressed	0	0	0
LOC_Os08g27810	Chr8	16970586	30990	0.0013328	16939596	16941786	OsWAK115 - OsWAK receptor-like protein OsWAK-RLP, expressed	AT1G21250.1	PRO25,WAK1	cell wall-associated kinase
LOC_Os08g27810	Chr8	16968885	29289	0.00127635	16939596	16941786	OsWAK115 - OsWAK receptor-like protein OsWAK-RLP, expressed	AT1G21250.1	PRO25,WAK1	cell wall-associated kinase
LOC_Os08g27824	Chr8	16970586	24101	0.0013328	16946485	16959993	NOL1/NOP2/sun family protein, putative, expressed	AT1G06560.1	0	NOL1/NOP2/sun family protein
LOC_Os08g27824	Chr8	16968885	22400	0.00127635	16946485	16959993	NOL1/NOP2/sun family protein, putative, expressed	AT1G06560.1	0	NOL1/NOP2/sun family protein
LOC_Os08g27840	Chr8	16970586	5892	0.0013328	16964694	16970571	phosphoenolpyruvate carboxylase, putative, expressed	AT1G53310.1	ATPEPC1,ATPPC1,PEPC1,PPC1	phosphoenolpyruvate carboxylase 1
LOC_Os08g27840	Chr8	16968885	4191	0.00127635	16964694	16970571	phosphoenolpyruvate carboxylase, putative, expressed	AT1G53310.1	ATPEPC1,ATPPC1,PEPC1,PPC1	phosphoenolpyruvate carboxylase 1
LOC_Os08g27850	Chr8	16968885	13375	0.00127635	16982260	16985504	endothelial differentiation-related factor 1, putative, expressed	AT2G42680.1	ATMBF1A,MBF1A	multiprotein bridging factor 1A
LOC_Os08g27850	Chr8	16970586	11674	0.0013328	16982260	16985504	endothelial differentiation-related factor 1, putative, expressed	AT2G42680.1	ATMBF1A,MBF1A	multiprotein bridging factor 1A
LOC_Os08g27860	Chr8	16970586	17888	0.0013328	16988474	16991367	EARLY flowering protein, putative, expressed	AT1G17455.1	ELF4-L4	ELF4-like 4
LOC_Os08g27860	Chr8	16968885	19589	0.00127635	16988474	16991367	EARLY flowering protein, putative, expressed	AT1G17455.1	ELF4-L4	ELF4-like 4
LOC_Os08g27870	Chr8	16970586	24008	0.0013328	16994594	16996882	EARLY flowering protein, putative, expressed	AT1G72630.1	ELF4-L2	ELF4-like 2
LOC_Os08g27870	Chr8	16968885	25709	0.00127635	16994594	16996882	EARLY flowering protein, putative, expressed	AT1G72630.1	ELF4-L2	ELF4-like 2
LOC_Os08g27880	Chr8	16970586	27173	0.0013328	16997759	16998076	expressed protein	0	0	0
LOC_Os08g27880	Chr8	16968885	28874	0.00127635	16997759	16998076	expressed protein	0	0	0
LOC_Os08g27890	Chr8	16970586	30609	0.0013328	17001195	17002917	retrotransposon protein, putative, Ty3-gypsy subclass	0	0	0
LOC_Os08g27890	Chr8	16968885	32310	0.00127635	17001195	17002917	retrotransposon protein, putative, Ty3-gypsy subclass	0	0	0
LOC_Os08g27900	Chr8	16970586	34575	0.0013328	17005161	17010823	retrotransposon protein, putative, Ty3-gypsy subclass, expressed	0	0	0
LOC_Os08g27900	Chr8	16968885	36276	0.00127635	17005161	17010823	retrotransposon protein, putative, Ty3-gypsy subclass, expressed	0	0	0
LOC_Os08g27910	Chr8	16968885	45708	0.00127635	17014593	17016026	retrotransposon protein, putative, unclassified, expressed	0	0	0
LOC_Os08g27910	Chr8	16970586	44007	0.0013328	17014593	17016026	retrotransposon protein, putative, unclassified, expressed	0	0	0
LOC_Os08g27920	Chr8	16970586	49990	0.0013328	17020576	17022644	retrotransposon protein, putative, Ty3-gypsy subclass, expressed	0	0	0
LOC_Os08g27920	Chr8	16968885	51691	0.00127635	17020576	17022644	retrotransposon protein, putative, Ty3-gypsy subclass, expressed	0	0	0
LOC_Os08g27930	Chr8	16970586	54324	0.0013328	17024910	17026617	retrotransposon protein, putative, Ty3-gypsy subclass	0	0	0
LOC_Os08g27930	Chr8	16968885	56025	0.00127635	17024910	17026617	retrotransposon protein, putative, Ty3-gypsy subclass	0	0	0
LOC_Os08g27940	Chr8	16970586	56239	0.0013328	17026825	17029855	retrotransposon protein, putative, unclassified, expressed	0	0	0
LOC_Os08g27940	Chr8	16968885	57940	0.00127635	17026825	17029855	retrotransposon protein, putative, unclassified, expressed	0	0	0
LOC_Os08g27950	Chr8	16968885	64681	0.00127635	17033566	17035380	expressed protein	0	0	0
LOC_Os08g27950	Chr8	16970586	62980	0.0013328	17033566	17035380	expressed protein	0	0	0
LOC_Os08g27960	Chr8	16968885	67389	0.00127635	17036274	17036997	hypothetical protein	0	0	0
LOC_Os08g27960	Chr8	16970586	65688	0.0013328	17036274	17036997	hypothetical protein	0	0	0
LOC_Os08g27970	Chr8	16968885	68439	0.00127635	17037324	17039788	expressed protein	0	0	0
LOC_Os08g27970	Chr8	16970586	66738	0.0013328	17037324	17039788	expressed protein	0	0	0
LOC_Os08g27980	Chr8	16968885	78839	0.00127635	17047724	17054053	transposon protein, putative, CACTA, En/Spm sub-class, expressed	0	0	0
LOC_Os08g27980	Chr8	16970586	77138	0.0013328	17047724	17054053	transposon protein, putative, CACTA, En/Spm sub-class, expressed	0	0	0
LOC_Os08g27990	Chr8	16970586	85777	0.0013328	17056363	17057789	transposon protein, putative, CACTA, En/Spm sub-class, expressed	0	0	0
LOC_Os08g27990	Chr8	16968885	87478	0.00127635	17056363	17057789	transposon protein, putative, CACTA, En/Spm sub-class, expressed	0	0	0
LOC_Os08g28000	Chr8	16968885	91336	0.00127635	17060221	17060464	expressed protein	0	0	0
LOC_Os08g28000	Chr8	16970586	89635	0.0013328	17060221	17060464	expressed protein	0	0	0
LOC_Os08g28010	Chr8	16968885	92285	0.00127635	17061170	17065608	expressed protein	0	0	0
LOC_Os08g28010	Chr8	16970586	90584	0.0013328	17061170	17065608	expressed protein	0	0	0
LOC_Os08g28020	Chr8	16970586	100599	0.0013328	17071185	17071851	retrotransposon protein, putative, Ty1-copia subclass	0	0	0
LOC_Os08g28020	Chr8	16968885	102300	0.00127635	17071185	17071851	retrotransposon protein, putative, Ty1-copia subclass	0	0	0
LOC_Os08g28030	Chr8	16970586	104245	0.0013328	17074831	17077208	retrotransposon protein, putative, Ty1-copia subclass, expressed	0	0	0
LOC_Os08g28030	Chr8	16968885	105946	0.00127635	17074831	17077208	retrotransposon protein, putative, Ty1-copia subclass, expressed	0	0	0
LOC_Os08g28040	Chr8	16970586	108323	0.0013328	17078909	17082001	retrotransposon protein, putative, Ty1-copia subclass, expressed	0	0	0
LOC_Os08g28040	Chr8	16968885	110024	0.00127635	17078909	17082001	retrotransposon protein, putative, Ty1-copia subclass, expressed	0	0	0
LOC_Os08g28050	Chr8	16968885	127969	0.00127635	17096854	17097451	retrotransposon protein, putative, Ty1-copia subclass, expressed	0	0	0
LOC_Os08g28050	Chr8	16970586	126268	0.0013328	17096854	17097451	retrotransposon protein, putative, Ty1-copia subclass, expressed	0	0	0
LOC_Os08g28060	Chr8	16970586	131893	0.0013328	17102479	17107298	retrotransposon protein, putative, unclassified, expressed	0	0	0
LOC_Os08g28060	Chr8	16968885	133594	0.00127635	17102479	17107298	retrotransposon protein, putative, unclassified, expressed	0	0	0
LOC_Os08g28070	Chr8	16968885	141587	0.00127635	17110472	17114264	retrotransposon protein, putative, unclassified, expressed	0	0	0
LOC_Os08g28070	Chr8	16970586	139886	0.0013328	17110472	17114264	retrotransposon protein, putative, unclassified, expressed	0	0	0
LOC_Os08g28080	Chr8	16968885	153237	0.00127635	17122122	17132608	coatomer subunit delta, putative, expressed	AT5G05010.1	0	clathrin adaptor complexes medium subunit family protein
LOC_Os08g28080	Chr8	16970586	151536	0.0013328	17122122	17132608	coatomer subunit delta, putative, expressed	AT5G05010.1	0	clathrin adaptor complexes medium subunit family protein
LOC_Os08g28090	Chr8	16970586	167603	0.0013328	17138189	17138416	hypothetical protein	0	0	0
LOC_Os08g28090	Chr8	16968885	169304	0.00127635	17138189	17138416	hypothetical protein	0	0	0
LOC_Os08g28100	Chr8	16970586	172639	0.0013328	17143225	17148309	retrotransposon protein, putative, unclassified, expressed	0	0	0
LOC_Os08g28100	Chr8	16968885	174340	0.00127635	17143225	17148309	retrotransposon protein, putative, unclassified, expressed	0	0	0
LOC_Os08g28110	Chr8	16970586	180728	0.0013328	17151314	17152892	hypothetical protein	0	0	0
LOC_Os08g28110	Chr8	16968885	182429	0.00127635	17151314	17152892	hypothetical protein	0	0	0
LOC_Os08g28120	Chr8	16970586	187244	0.0013328	17157830	17158162	expressed protein	0	0	0
LOC_Os08g28120	Chr8	16968885	188945	0.00127635	17157830	17158162	expressed protein	0	0	0
LOC_Os08g28130	Chr8	16970586	193550	0.0013328	17164136	17169487	retrotransposon protein, putative, unclassified	0	0	0
LOC_Os08g28130	Chr8	16968885	195251	0.00127635	17164136	17169487	retrotransposon protein, putative, unclassified	0	0	0
LOC_Os08g29370	Chr8	18222791	202710	0.00113933	18020081	18023998	peptidyl-prolyl cis-trans isomerase, chloroplast precursor, putative, expressed	AT3G01480.1	ATCYP38,CYP38	cyclophilin 38
LOC_Os08g29370	Chr8	18223173	203092	0.00113945	18020081	18023998	peptidyl-prolyl cis-trans isomerase, chloroplast precursor, putative, expressed	AT3G01480.1	ATCYP38,CYP38	cyclophilin 38
LOC_Os08g29380	Chr8	18223173	198323	0.00113945	18024850	18025122	retrotransposon protein, putative, unclassified, expressed	0	0	0
LOC_Os08g29380	Chr8	18222791	197941	0.00113933	18024850	18025122	retrotransposon protein, putative, unclassified, expressed	0	0	0
LOC_Os08g29390	Chr8	18223173	197005	0.00113945	18026168	18026951	expressed protein	AT1G07280.1	0	Tetratricopeptide repeat (TPR)-like superfamily protein
LOC_Os08g29390	Chr8	18222791	196623	0.00113933	18026168	18026951	expressed protein	AT1G07280.1	0	Tetratricopeptide repeat (TPR)-like superfamily protein
LOC_Os08g29400	Chr8	18223173	195418	0.00113945	18027755	18031385	OsFBX290 - F-box domain containing protein, expressed	AT1G13200.1	0	F-box and associated interaction domains-containing protein
LOC_Os08g29400	Chr8	18222791	195036	0.00113933	18027755	18031385	OsFBX290 - F-box domain containing protein, expressed	AT1G13200.1	0	F-box and associated interaction domains-containing protein
LOC_Os08g29420	Chr8	18223173	186892	0.00113945	18036281	18039589	retrotransposon protein, putative, Ty3-gypsy subclass, expressed	0	0	0
LOC_Os08g29420	Chr8	18222791	186510	0.00113933	18036281	18039589	retrotransposon protein, putative, Ty3-gypsy subclass, expressed	0	0	0
LOC_Os08g29430	Chr8	18223173	180229	0.00113945	18042944	18046344	retrotransposon protein, putative, Ty3-gypsy subclass, expressed	0	0	0
LOC_Os08g29430	Chr8	18222791	179847	0.00113933	18042944	18046344	retrotransposon protein, putative, Ty3-gypsy subclass, expressed	0	0	0
LOC_Os08g29440	Chr8	18248122	198970	0.00122337	18049152	18049979	retrotransposon, putative, centromere-specific, expressed	0	0	0
LOC_Os08g29440	Chr8	18223173	174021	0.00113945	18049152	18049979	retrotransposon, putative, centromere-specific, expressed	0	0	0
LOC_Os08g29440	Chr8	18222791	173639	0.00113933	18049152	18049979	retrotransposon, putative, centromere-specific, expressed	0	0	0
LOC_Os08g29450	Chr8	18222791	168258	0.00113933	18054533	18054976	expressed protein	0	0	0
LOC_Os08g29450	Chr8	18248122	193589	0.00122337	18054533	18054976	expressed protein	0	0	0
LOC_Os08g29450	Chr8	18223173	168640	0.00113945	18054533	18054976	expressed protein	0	0	0
LOC_Os08g29460	Chr8	18248122	191237	0.00122337	18056885	18057908	retrotransposon protein, putative, unclassified, expressed	0	0	0
LOC_Os08g29460	Chr8	18223173	166288	0.00113945	18056885	18057908	retrotransposon protein, putative, unclassified, expressed	0	0	0
LOC_Os08g29460	Chr8	18222791	165906	0.00113933	18056885	18057908	retrotransposon protein, putative, unclassified, expressed	0	0	0
LOC_Os08g29470	Chr8	18223173	161171	0.00113945	18062002	18063237	retrotransposon protein, putative, unclassified	0	0	0
LOC_Os08g29470	Chr8	18248122	186120	0.00122337	18062002	18063237	retrotransposon protein, putative, unclassified	0	0	0
LOC_Os08g29470	Chr8	18222791	160789	0.00113933	18062002	18063237	retrotransposon protein, putative, unclassified	0	0	0
LOC_Os08g29480	Chr8	18222791	153660	0.00113933	18069131	18071803	retrotransposon protein, putative, unclassified, expressed	0	0	0
LOC_Os08g29480	Chr8	18248122	178991	0.00122337	18069131	18071803	retrotransposon protein, putative, unclassified, expressed	0	0	0
LOC_Os08g29480	Chr8	18223173	154042	0.00113945	18069131	18071803	retrotransposon protein, putative, unclassified, expressed	0	0	0
LOC_Os08g29490	Chr8	18222791	150004	0.00113933	18072787	18078380	retrotransposon protein, putative, unclassified, expressed	0	0	0
LOC_Os08g29490	Chr8	18248122	175335	0.00122337	18072787	18078380	retrotransposon protein, putative, unclassified, expressed	0	0	0
LOC_Os08g29490	Chr8	18223173	150386	0.00113945	18072787	18078380	retrotransposon protein, putative, unclassified, expressed	0	0	0
LOC_Os08g29500	Chr8	18222791	135227	0.00113933	18087564	18092007	histone-like transcription factor and archaeal histone, putative, expressed	AT5G23090.4	NF-YB13	nuclear factor Y, subunit B13
LOC_Os08g29500	Chr8	18248122	160558	0.00122337	18087564	18092007	histone-like transcription factor and archaeal histone, putative, expressed	AT5G23090.4	NF-YB13	nuclear factor Y, subunit B13
LOC_Os08g29500	Chr8	18223173	135609	0.00113945	18087564	18092007	histone-like transcription factor and archaeal histone, putative, expressed	AT5G23090.4	NF-YB13	nuclear factor Y, subunit B13
LOC_Os08g29510	Chr8	18248122	154720	0.00122337	18093402	18095760	expressed protein	AT3G21360.1	0	2-oxoglutarate (2OG) and Fe(II)-dependent oxygenase superfamily protein
LOC_Os08g29510	Chr8	18222791	129389	0.00113933	18093402	18095760	expressed protein	AT3G21360.1	0	2-oxoglutarate (2OG) and Fe(II)-dependent oxygenase superfamily protein
LOC_Os08g29510	Chr8	18223173	129771	0.00113945	18093402	18095760	expressed protein	AT3G21360.1	0	2-oxoglutarate (2OG) and Fe(II)-dependent oxygenase superfamily protein
LOC_Os08g29520	Chr8	18223173	124418	0.00113945	18098755	18102913	cytochrome b561, putative, expressed	AT5G38630.1	ACYB-1,CYB-1	cytochrome B561-1
LOC_Os08g29520	Chr8	18222791	124036	0.00113933	18098755	18102913	cytochrome b561, putative, expressed	AT5G38630.1	ACYB-1,CYB-1	cytochrome B561-1
LOC_Os08g29520	Chr8	18248122	149367	0.00122337	18098755	18102913	cytochrome b561, putative, expressed	AT5G38630.1	ACYB-1,CYB-1	cytochrome B561-1
LOC_Os08g29530	Chr8	18223173	119912	0.00113945	18103261	18108360	double-stranded RNA binding motif containing protein, expressed	AT1G09700.1	DRB1,HYL1	dsRNA-binding domain-like superfamily protein
LOC_Os08g29530	Chr8	18222791	119530	0.00113933	18103261	18108360	double-stranded RNA binding motif containing protein, expressed	AT1G09700.1	DRB1,HYL1	dsRNA-binding domain-like superfamily protein
LOC_Os08g29530	Chr8	18248122	144861	0.00122337	18103261	18108360	double-stranded RNA binding motif containing protein, expressed	AT1G09700.1	DRB1,HYL1	dsRNA-binding domain-like superfamily protein
LOC_Os08g29540	Chr8	18222791	112123	0.00113933	18110668	18116080	retrotransposon protein, putative, unclassified, expressed	0	0	0
LOC_Os08g29540	Chr8	18223173	112505	0.00113945	18110668	18116080	retrotransposon protein, putative, unclassified, expressed	0	0	0
LOC_Os08g29540	Chr8	18248122	137454	0.00122337	18110668	18116080	retrotransposon protein, putative, unclassified, expressed	0	0	0
LOC_Os08g29550	Chr8	18222791	106170	0.00113933	18116621	18118344	retrotransposon protein, putative, unclassified	0	0	0
LOC_Os08g29550	Chr8	18223173	106552	0.00113945	18116621	18118344	retrotransposon protein, putative, unclassified	0	0	0
LOC_Os08g29550	Chr8	18248122	131501	0.00122337	18116621	18118344	retrotransposon protein, putative, unclassified	0	0	0
LOC_Os08g29560	Chr8	18222791	100602	0.00113933	18122189	18127587	retrotransposon protein, putative, unclassified, expressed	0	0	0
LOC_Os08g29560	Chr8	18223173	100984	0.00113945	18122189	18127587	retrotransposon protein, putative, unclassified, expressed	0	0	0
LOC_Os08g29560	Chr8	18248122	125933	0.00122337	18122189	18127587	retrotransposon protein, putative, unclassified, expressed	0	0	0
LOC_Os08g29570	Chr8	18223173	94639	0.00113945	18128534	18133057	pleiotropic drug resistance protein 3, putative, expressed	AT1G15520.1	ABCG40,ATABCG40,ATPDR12,PDR12	pleiotropic drug resistance 12
LOC_Os08g29570	Chr8	18222791	94257	0.00113933	18128534	18133057	pleiotropic drug resistance protein 3, putative, expressed	AT1G15520.1	ABCG40,ATABCG40,ATPDR12,PDR12	pleiotropic drug resistance 12
LOC_Os08g29570	Chr8	18248122	119588	0.00122337	18128534	18133057	pleiotropic drug resistance protein 3, putative, expressed	AT1G15520.1	ABCG40,ATABCG40,ATPDR12,PDR12	pleiotropic drug resistance 12
LOC_Os08g29580	Chr8	18223173	80896	0.00113945	18142277	18143184	expressed protein	0	0	0
LOC_Os08g29580	Chr8	18222791	80514	0.00113933	18142277	18143184	expressed protein	0	0	0
LOC_Os08g29580	Chr8	18248122	105845	0.00122337	18142277	18143184	expressed protein	0	0	0
LOC_Os08g29590	Chr8	18222791	66084	0.00113933	18156707	18160981	zinc finger, C3HC4 type family protein, expressed	AT1G11020.1	0	RING/FYVE/PHD zinc finger superfamily protein
LOC_Os08g29590	Chr8	18223173	66466	0.00113945	18156707	18160981	zinc finger, C3HC4 type family protein, expressed	AT1G11020.1	0	RING/FYVE/PHD zinc finger superfamily protein
LOC_Os08g29590	Chr8	18248122	91415	0.00122337	18156707	18160981	zinc finger, C3HC4 type family protein, expressed	AT1G11020.1	0	RING/FYVE/PHD zinc finger superfamily protein
LOC_Os08g29600	Chr8	18223173	62115	0.00113945	18161058	18161614	seed maturation protein PM41, putative, expressed	AT2G21820.1	0	0
LOC_Os08g29600	Chr8	18248122	87064	0.00122337	18161058	18161614	seed maturation protein PM41, putative, expressed	AT2G21820.1	0	0
LOC_Os08g29600	Chr8	18222791	61733	0.00113933	18161058	18161614	seed maturation protein PM41, putative, expressed	AT2G21820.1	0	0
LOC_Os08g29610	Chr8	18222791	57319	0.00113933	18165472	18166848	expressed protein	0	0	0
LOC_Os08g29610	Chr8	18248122	82650	0.00122337	18165472	18166848	expressed protein	0	0	0
LOC_Os08g29610	Chr8	18223173	57701	0.00113945	18165472	18166848	expressed protein	0	0	0
LOC_Os08g29615	Chr8	18223173	54444	0.00113945	18168729	18172239	expressed protein	0	0	0
LOC_Os08g29615	Chr8	18222791	54062	0.00113933	18168729	18172239	expressed protein	0	0	0
LOC_Os08g29615	Chr8	18248122	79393	0.00122337	18168729	18172239	expressed protein	0	0	0
LOC_Os08g29630	Chr8	18222791	42157	0.00113933	18180634	18180834	hypothetical protein	0	0	0
LOC_Os08g29630	Chr8	18248122	67488	0.00122337	18180634	18180834	hypothetical protein	0	0	0
LOC_Os08g29630	Chr8	18223173	42539	0.00113945	18180634	18180834	hypothetical protein	0	0	0
LOC_Os08g29640	Chr8	18223173	38570	0.00113945	18184603	18185478	expressed protein	0	0	0
LOC_Os08g29640	Chr8	18248122	63519	0.00122337	18184603	18185478	expressed protein	0	0	0
LOC_Os08g29640	Chr8	18222791	38188	0.00113933	18184603	18185478	expressed protein	0	0	0
LOC_Os08g29650	Chr8	18223173	33767	0.00113945	18189406	18195742	RNA recognition motif containing protein, expressed	AT4G35785.2	0	RNA-binding (RRM/RBD/RNP motifs) family protein
LOC_Os08g29650	Chr8	18222791	33385	0.00113933	18189406	18195742	RNA recognition motif containing protein, expressed	AT4G35785.2	0	RNA-binding (RRM/RBD/RNP motifs) family protein
LOC_Os08g29650	Chr8	18248122	58716	0.00122337	18189406	18195742	RNA recognition motif containing protein, expressed	AT4G35785.2	0	RNA-binding (RRM/RBD/RNP motifs) family protein
LOC_Os08g29660	Chr8	18222791	2750	0.00113933	18220041	18222408	WRKY69, expressed	AT4G23810.1	ATWRKY53,WRKY53	WRKY family transcription factor
LOC_Os08g29660	Chr8	18248122	28081	0.00122337	18220041	18222408	WRKY69, expressed	AT4G23810.1	ATWRKY53,WRKY53	WRKY family transcription factor
LOC_Os08g29660	Chr8	18223173	3132	0.00113945	18220041	18222408	WRKY69, expressed	AT4G23810.1	ATWRKY53,WRKY53	WRKY family transcription factor
LOC_Os08g29669	Chr8	18222791	2147	0.00113933	18220644	18224014	cytochrome b5-like Heme/Steroid binding domain containing protein, expressed	AT1G60660.1	ATCB5LP,B5	cytochrome B5-like protein
LOC_Os08g29669	Chr8	18248122	27478	0.00122337	18220644	18224014	cytochrome b5-like Heme/Steroid binding domain containing protein, expressed	AT1G60660.1	ATCB5LP,B5	cytochrome B5-like protein
LOC_Os08g29669	Chr8	18223173	2529	0.00113945	18220644	18224014	cytochrome b5-like Heme/Steroid binding domain containing protein, expressed	AT1G60660.1	ATCB5LP,B5	cytochrome B5-like protein
LOC_Os08g29680	Chr8	18222791	1864	0.00113933	18224655	18224912	expressed protein	0	0	0
LOC_Os08g29680	Chr8	18223173	1482	0.00113945	18224655	18224912	expressed protein	0	0	0
LOC_Os08g29680	Chr8	18248122	23467	0.00122337	18224655	18224912	expressed protein	0	0	0
LOC_Os08g29690	Chr8	18248122	19513	0.00122337	18228609	18233891	retrotransposon protein, putative, unclassified, expressed	0	0	0
LOC_Os08g29690	Chr8	18222791	5818	0.00113933	18228609	18233891	retrotransposon protein, putative, unclassified, expressed	0	0	0
LOC_Os08g29690	Chr8	18223173	5436	0.00113945	18228609	18233891	retrotransposon protein, putative, unclassified, expressed	0	0	0
LOC_Os08g29700	Chr8	18223173	16533	0.00113945	18239706	18241851	retrotransposon protein, putative, unclassified, expressed	0	0	0
LOC_Os08g29700	Chr8	18222791	16915	0.00113933	18239706	18241851	retrotransposon protein, putative, unclassified, expressed	0	0	0
LOC_Os08g29700	Chr8	18248122	8416	0.00122337	18239706	18241851	retrotransposon protein, putative, unclassified, expressed	0	0	0
LOC_Os08g29710	Chr8	18248122	4540	0.00122337	18243582	18249526	galactosyltransferase family protein, putative, expressed	AT5G53340.1	0	Galactosyltransferase family protein
LOC_Os08g29710	Chr8	18223173	20409	0.00113945	18243582	18249526	galactosyltransferase family protein, putative, expressed	AT5G53340.1	0	Galactosyltransferase family protein
LOC_Os08g29710	Chr8	18222791	20791	0.00113933	18243582	18249526	galactosyltransferase family protein, putative, expressed	AT5G53340.1	0	Galactosyltransferase family protein
LOC_Os08g29720	Chr8	18223173	28824	0.00113945	18251997	18257565	mitochondrial carrier protein, putative, expressed	AT4G27940.1	ATMTM1,MTM1	manganese tracking factor for mitochondrial SOD2
LOC_Os08g29720	Chr8	18248122	3875	0.00122337	18251997	18257565	mitochondrial carrier protein, putative, expressed	AT4G27940.1	ATMTM1,MTM1	manganese tracking factor for mitochondrial SOD2
LOC_Os08g29720	Chr8	18222791	29206	0.00113933	18251997	18257565	mitochondrial carrier protein, putative, expressed	AT4G27940.1	ATMTM1,MTM1	manganese tracking factor for mitochondrial SOD2
LOC_Os08g29730	Chr8	18223173	42474	0.00113945	18265647	18269554	intracellular protein transport protein USO1-related, putative, expressed	AT2G46180.1	GC4	golgin candidate 4
LOC_Os08g29730	Chr8	18222791	42856	0.00113933	18265647	18269554	intracellular protein transport protein USO1-related, putative, expressed	AT2G46180.1	GC4	golgin candidate 4
LOC_Os08g29730	Chr8	18248122	17525	0.00122337	18265647	18269554	intracellular protein transport protein USO1-related, putative, expressed	AT2G46180.1	GC4	golgin candidate 4
LOC_Os08g29740	Chr8	18223173	48096	0.00113945	18271269	18273825	expressed protein	0	0	0
LOC_Os08g29740	Chr8	18222791	48478	0.00113933	18271269	18273825	expressed protein	0	0	0
LOC_Os08g29740	Chr8	18248122	23147	0.00122337	18271269	18273825	expressed protein	0	0	0
LOC_Os08g29750	Chr8	18248122	34907	0.00122337	18283029	18284018	expressed protein	0	0	0
LOC_Os08g29750	Chr8	18223173	59856	0.00113945	18283029	18284018	expressed protein	0	0	0
LOC_Os08g29750	Chr8	18222791	60238	0.00113933	18283029	18284018	expressed protein	0	0	0
LOC_Os08g29760	Chr8	18222791	69024	0.00113933	18291815	18299730	membrane protein, putative, expressed	AT2G25737.1	0	Sulfite exporter TauE/SafE family protein
LOC_Os08g29760	Chr8	18248122	43693	0.00122337	18291815	18299730	membrane protein, putative, expressed	AT2G25737.1	0	Sulfite exporter TauE/SafE family protein
LOC_Os08g29760	Chr8	18223173	68642	0.00113945	18291815	18299730	membrane protein, putative, expressed	AT2G25737.1	0	Sulfite exporter TauE/SafE family protein
LOC_Os08g29770	Chr8	18223173	82191	0.00113945	18305364	18309957	endoglucanase, putative, expressed	AT4G23560.1	AtGH9B15,GH9B15	glycosyl hydrolase 9B15
LOC_Os08g29770	Chr8	18222791	82573	0.00113933	18305364	18309957	endoglucanase, putative, expressed	AT4G23560.1	AtGH9B15,GH9B15	glycosyl hydrolase 9B15
LOC_Os08g29770	Chr8	18248122	57242	0.00122337	18305364	18309957	endoglucanase, putative, expressed	AT4G23560.1	AtGH9B15,GH9B15	glycosyl hydrolase 9B15
LOC_Os08g29780	Chr8	18248122	60704	0.00122337	18308826	18312142	expressed protein	AT5G19540.1	0	0
LOC_Os08g29780	Chr8	18222791	86035	0.00113933	18308826	18312142	expressed protein	AT5G19540.1	0	0
LOC_Os08g29780	Chr8	18223173	85653	0.00113945	18308826	18312142	expressed protein	AT5G19540.1	0	0
LOC_Os08g29790	Chr8	18223173	90181	0.00113945	18313354	18314054	hypothetical protein	0	0	0
LOC_Os08g29790	Chr8	18222791	90563	0.00113933	18313354	18314054	hypothetical protein	0	0	0
LOC_Os08g29790	Chr8	18248122	65232	0.00122337	18313354	18314054	hypothetical protein	0	0	0
LOC_Os08g29809	Chr8	18248122	70967	0.00122337	18319089	18329913	resistance protein LR10, putative, expressed	AT3G07040.1	RPM1,RPS3	NB-ARC domain-containing disease resistance protein
LOC_Os08g29809	Chr8	18223173	95916	0.00113945	18319089	18329913	resistance protein LR10, putative, expressed	AT3G07040.1	RPM1,RPS3	NB-ARC domain-containing disease resistance protein
LOC_Os08g29809	Chr8	18222791	96298	0.00113933	18319089	18329913	resistance protein LR10, putative, expressed	AT3G07040.1	RPM1,RPS3	NB-ARC domain-containing disease resistance protein
LOC_Os08g29830	Chr8	18248122	86234	0.00122337	18334356	18336103	transposon protein, putative, CACTA, En/Spm sub-class	0	0	0
LOC_Os08g29830	Chr8	18222791	111565	0.00113933	18334356	18336103	transposon protein, putative, CACTA, En/Spm sub-class	0	0	0
LOC_Os08g29830	Chr8	18223173	111183	0.00113945	18334356	18336103	transposon protein, putative, CACTA, En/Spm sub-class	0	0	0
LOC_Os08g29840	Chr8	18222791	115169	0.00113933	18337960	18342203	retrotransposon protein, putative, unclassified, expressed	0	0	0
LOC_Os08g29840	Chr8	18223173	114787	0.00113945	18337960	18342203	retrotransposon protein, putative, unclassified, expressed	0	0	0
LOC_Os08g29840	Chr8	18248122	89838	0.00122337	18337960	18342203	retrotransposon protein, putative, unclassified, expressed	0	0	0
LOC_Os08g29854	Chr8	18248122	97743	0.00122337	18345865	18359037	RGH1A, putative, expressed	AT3G07040.1	RPM1,RPS3	NB-ARC domain-containing disease resistance protein
LOC_Os08g29854	Chr8	18223173	122692	0.00113945	18345865	18359037	RGH1A, putative, expressed	AT3G07040.1	RPM1,RPS3	NB-ARC domain-containing disease resistance protein
LOC_Os08g29854	Chr8	18222791	123074	0.00113933	18345865	18359037	RGH1A, putative, expressed	AT3G07040.1	RPM1,RPS3	NB-ARC domain-containing disease resistance protein
LOC_Os08g29870	Chr8	18223173	138275	0.00113945	18361448	18361909	expressed protein	0	0	0
LOC_Os08g29870	Chr8	18248122	113326	0.00122337	18361448	18361909	expressed protein	0	0	0
LOC_Os08g29870	Chr8	18222791	138657	0.00113933	18361448	18361909	expressed protein	0	0	0
LOC_Os08g29880	Chr8	18223173	143724	0.00113945	18366897	18369737	retrotransposon protein, putative, unclassified, expressed	0	0	0
LOC_Os08g29880	Chr8	18248122	118775	0.00122337	18366897	18369737	retrotransposon protein, putative, unclassified, expressed	0	0	0
LOC_Os08g29880	Chr8	18222791	144106	0.00113933	18366897	18369737	retrotransposon protein, putative, unclassified, expressed	0	0	0
LOC_Os08g29900	Chr8	18222791	148917	0.00113933	18371708	18372205	expressed protein	AT4G23660.3	AtPPT1,PPT1	polyprenyltransferase 1
LOC_Os08g29900	Chr8	18223173	148535	0.00113945	18371708	18372205	expressed protein	AT4G23660.3	AtPPT1,PPT1	polyprenyltransferase 1
LOC_Os08g29900	Chr8	18248122	123586	0.00122337	18371708	18372205	expressed protein	AT4G23660.3	AtPPT1,PPT1	polyprenyltransferase 1
LOC_Os08g29910	Chr8	18222791	154152	0.00113933	18376943	18379503	prenyltransferase, putative	AT4G23660.1	AtPPT1,PPT1	polyprenyltransferase 1
LOC_Os08g29910	Chr8	18223173	153770	0.00113945	18376943	18379503	prenyltransferase, putative	AT4G23660.1	AtPPT1,PPT1	polyprenyltransferase 1
LOC_Os08g29910	Chr8	18248122	128821	0.00122337	18376943	18379503	prenyltransferase, putative	AT4G23660.1	AtPPT1,PPT1	polyprenyltransferase 1
LOC_Os08g29920	Chr8	18223173	158878	0.00113945	18382051	18384965	retrotransposon protein, putative, Ty3-gypsy subclass, expressed	0	0	0
LOC_Os08g29920	Chr8	18248122	133929	0.00122337	18382051	18384965	retrotransposon protein, putative, Ty3-gypsy subclass, expressed	0	0	0
LOC_Os08g29920	Chr8	18222791	159260	0.00113933	18382051	18384965	retrotransposon protein, putative, Ty3-gypsy subclass, expressed	0	0	0
LOC_Os08g29930	Chr8	18222791	162490	0.00113933	18385281	18391391	retrotransposon protein, putative, Ty3-gypsy subclass, expressed	0	0	0
LOC_Os08g29930	Chr8	18223173	162108	0.00113945	18385281	18391391	retrotransposon protein, putative, Ty3-gypsy subclass, expressed	0	0	0
LOC_Os08g29930	Chr8	18248122	137159	0.00122337	18385281	18391391	retrotransposon protein, putative, Ty3-gypsy subclass, expressed	0	0	0
LOC_Os08g29940	Chr8	18222791	171758	0.00113933	18394549	18394918	expressed protein	0	0	0
LOC_Os08g29940	Chr8	18223173	171376	0.00113945	18394549	18394918	expressed protein	0	0	0
LOC_Os08g29940	Chr8	18248122	146427	0.00122337	18394549	18394918	expressed protein	0	0	0
LOC_Os08g29950	Chr8	18222791	175572	0.00113933	18398363	18400838	expressed protein	AT4G23660.1	AtPPT1,PPT1	polyprenyltransferase 1
LOC_Os08g29950	Chr8	18223173	175190	0.00113945	18398363	18400838	expressed protein	AT4G23660.1	AtPPT1,PPT1	polyprenyltransferase 1
LOC_Os08g29950	Chr8	18248122	150241	0.00122337	18398363	18400838	expressed protein	AT4G23660.1	AtPPT1,PPT1	polyprenyltransferase 1
LOC_Os08g29960	Chr8	18248122	153991	0.00122337	18402113	18403208	retrotransposon protein, putative, unclassified	0	0	0
LOC_Os08g29960	Chr8	18222791	179322	0.00113933	18402113	18403208	retrotransposon protein, putative, unclassified	0	0	0
LOC_Os08g29960	Chr8	18223173	178940	0.00113945	18402113	18403208	retrotransposon protein, putative, unclassified	0	0	0
LOC_Os08g29970	Chr8	18223173	182504	0.00113945	18405677	18407608	para-hydroxybenzoate--polyprenyltransferase, mitochondrial precursor, putative	AT4G23660.1	AtPPT1,PPT1	polyprenyltransferase 1
LOC_Os08g29970	Chr8	18222791	182886	0.00113933	18405677	18407608	para-hydroxybenzoate--polyprenyltransferase, mitochondrial precursor, putative	AT4G23660.1	AtPPT1,PPT1	polyprenyltransferase 1
LOC_Os08g29970	Chr8	18248122	157555	0.00122337	18405677	18407608	para-hydroxybenzoate--polyprenyltransferase, mitochondrial precursor, putative	AT4G23660.1	AtPPT1,PPT1	polyprenyltransferase 1
LOC_Os08g29980	Chr8	18222791	191978	0.00113933	18414769	18419809	retrotransposon protein, putative, unclassified, expressed	0	0	0
LOC_Os08g29980	Chr8	18223173	191596	0.00113945	18414769	18419809	retrotransposon protein, putative, unclassified, expressed	0	0	0
LOC_Os08g29980	Chr8	18248122	166647	0.00122337	18414769	18419809	retrotransposon protein, putative, unclassified, expressed	0	0	0
LOC_Os08g29990	Chr8	18248122	173453	0.00122337	18421575	18427437	retrotransposon protein, putative, unclassified, expressed	0	0	0
LOC_Os08g29990	Chr8	18222791	198784	0.00113933	18421575	18427437	retrotransposon protein, putative, unclassified, expressed	0	0	0
LOC_Os08g29990	Chr8	18223173	198402	0.00113945	18421575	18427437	retrotransposon protein, putative, unclassified, expressed	0	0	0
LOC_Os08g30010	Chr8	18248122	184618	0.00122337	18432740	18438444	retrotransposon protein, putative, Ty3-gypsy subclass, expressed	0	0	0
LOC_Os08g39710	Chr8	25339390	200535	0.00116509	25138855	25142160	retrotransposon protein, putative, unclassified, expressed	0	0	0
LOC_Os08g39720	Chr8	25339390	193249	0.00116509	25146141	25146974	retrotransposon protein, putative, Ty1-copia subclass, expressed	0	0	0
LOC_Os08g39730	Chr8	25339390	184232	0.00116509	25155158	25156888	cytochrome P450, putative, expressed	AT2G45550.1	CYP76C4	cytochrome P450, family 76, subfamily C, polypeptide 4
LOC_Os08g39740	Chr8	25339390	182489	0.00116509	25156901	25159912	expressed protein	AT5G12900.1	0	0
LOC_Os08g39750	Chr8	25339390	170632	0.00116509	25168758	25170808	retrotransposon protein, putative, unclassified, expressed	0	0	0
LOC_Os08g39760	Chr8	25339390	166590	0.00116509	25172800	25180511	retrotransposon protein, putative, unclassified, expressed	0	0	0
LOC_Os08g39770	Chr8	25339390	155153	0.00116509	25184237	25186216	retrotransposon protein, putative, unclassified, expressed	0	0	0
LOC_Os08g39780	Chr8	25339390	152201	0.00116509	25187189	25188847	retrotransposon protein, putative, unclassified	0	0	0
LOC_Os08g39790	Chr8	25339390	150039	0.00116509	25189351	25190788	retrotransposon protein, putative, unclassified	0	0	0
LOC_Os08g39800	Chr8	25339390	146241	0.00116509	25193149	25193814	retrotransposon protein, putative, unclassified	0	0	0
LOC_Os08g39810	Chr8	25339390	144807	0.00116509	25194583	25202691	retrotransposon protein, putative, unclassified, expressed	0	0	0
LOC_Os08g39820	Chr8	25339390	132632	0.00116509	25206758	25210102	pre-rRNA-processing protein TSR2, putative, expressed	AT5G27990.1	0	Pre-rRNA-processing protein TSR2, conserved region
LOC_Os08g39830	Chr8	25339390	127897	0.00116509	25211493	25214797	ethylene-insensitive 3, putative, expressed	AT1G73730.1	AtEIL3,ATSLIM,EIL3,SLIM1	ETHYLENE-INSENSITIVE3-like 3
LOC_Os08g39840	Chr8	25339390	123027	0.00116509	25216363	25224080	lipoxygenase, chloroplast precursor, putative, expressed	AT3G45140.1	ATLOX2,LOX2	lipoxygenase 2	OsHI-LOX	10.1111/j.1365-313X.2009.03988.x
LOC_Os08g39850	Chr8	25339390	98484	0.00116509	25240906	25250279	lipoxygenase, chloroplast precursor, putative, expressed	AT3G45140.1	ATLOX2,LOX2	lipoxygenase 2
LOC_Os08g39860	Chr8	25339390	89076	0.00116509	25250314	25254656	Os8bglu27 - beta-glucosidase homologue, similar to Os4bglu12 exoglucanase, expressed	AT2G44480.1	BGLU17	beta glucosidase 17
LOC_Os08g39870	Chr8	25339390	79266	0.00116509	25260124	25266935	Os8bglu28 - beta-glucosidase homologue, similar to Os4bglu12 exoglucanase, expressed	AT2G44480.1	BGLU17	beta glucosidase 17
LOC_Os08g39880	Chr8	25339390	69332	0.00116509	25270058	25273628	G-patch domain containing protein, expressed	AT3G57910.1	0	D111/G-patch domain-containing protein
LOC_Os08g39890	Chr8	25339390	64941	0.00116509	25274449	25278696	OsSPL14 - SBP-box gene family member, expressed	AT2G42200.1	SPL9	squamosa promoter binding protein-like 9	WFP	10.1038/ng.592
LOC_Os08g39900	Chr8	25339390	58421	0.00116509	25280969	25281595	hypothetical protein	0	0	0
LOC_Os08g39910	Chr8	25339390	49443	0.00116509	25289947	25292941	retrotransposon protein, putative, Ty3-gypsy subclass, expressed	0	0	0
LOC_Os08g39920	Chr8	25339390	46200	0.00116509	25293190	25294155	retrotransposon protein, putative, Ty3-gypsy subclass	0	0	0
LOC_Os08g39930	Chr8	25339390	37430	0.00116509	25301960	25302289	expressed protein	0	0	0
LOC_Os08g39940	Chr8	25339390	29962	0.00116509	25309428	25311744	polygalacturonase inhibitor 1 precursor, putative, expressed	AT5G06860.1	ATPGIP1,PGIP1	polygalacturonase inhibiting protein 1
LOC_Os08g39950	Chr8	25339390	25854	0.00116509	25313536	25318570	potassium transporter, putative, expressed	AT4G13420.1	ATHAK5,HAK5	high affinity K+ transporter 5
LOC_Os08g39960	Chr8	25339390	20368	0.00116509	25319022	25320721	3-oxoacyl-reductase, chloroplast precursor, putative, expressed	AT1G62610.4	0	NAD(P)-binding Rossmann-fold superfamily protein
LOC_Os08g39970	Chr8	25339390	17858	0.00116509	25321532	25325637	ENT domain containing protein, expressed	AT5G13020.1	0	Emsy N Terminus (ENT)/ plant Tudor-like domains-containing protein
LOC_Os08g39980	Chr8	25339390	13396	0.00116509	25325994	25329360	DNA-binding bromodomain-containing protein, putative, expressed	AT2G44430.1	0	DNA-binding bromodomain-containing protein
LOC_Os08g39990	Chr8	25339390	6465	0.00116509	25332925	25334600	expressed protein	AT3G57990.1	0	0
LOC_Os08g40000	Chr8	25339390	2373	0.00116509	25337017	25337469	expressed protein	0	0	0
LOC_Os08g40010	Chr8	25339390	1710	0.00116509	25341100	25343949	expressed protein	AT3G20760.1	0	Nse4, component of Smc5/6 DNA repair complex
LOC_Os08g40020	Chr8	25339390	5315	0.00116509	25344705	25346660	selenium binding protein, putative, expressed	AT3G05240.1	MEF19	mitochondrial editing factor 19
LOC_Os08g40030	Chr8	25339390	12134	0.00116509	25351524	25353753	CUP-SHAPED COTYLEDON3, putative, expressed	AT1G76420.1	ANAC031,CUC3,NAC368	NAC (No Apical Meristem) domain transcriptional regulator superfamily protein
LOC_Os08g40040	Chr8	25339390	15407	0.00116509	25354797	25360133	expressed protein	0	0	0
LOC_Os08g40050	Chr8	25339390	21079	0.00116509	25360469	25363577	retrotransposon protein, putative, unclassified, expressed	0	0	0
LOC_Os08g40060	Chr8	25339390	26429	0.00116509	25365819	25367334	expressed protein	AT4G35320.1	0	0
LOC_Os08g40070	Chr8	25339390	30974	0.00116509	25370364	25371037	expressed protein	0	0	0
LOC_Os08g40080	Chr8	25339390	35240	0.00116509	25374630	25375317	expressed protein	0	0	0
LOC_Os08g40090	Chr8	25339390	38297	0.00116509	25377687	25381281	leucine rich repeat containing protein, expressed	AT4G35470.1	PIRL4	plant intracellular ras group-related LRR 4
LOC_Os08g40100	Chr8	25339390	45973	0.00116509	25385363	25387275	expressed protein	AT2G17350.1	0	0
LOC_Os08g40110	Chr8	25339390	48970	0.00116509	25388360	25392320	peptidase, putative, expressed	AT4G38220.1	0	Peptidase M20/M25/M40 family protein
LOC_Os08g40120	Chr8	25339390	55949	0.00116509	25395339	25397632	expressed protein	0	0	0
LOC_Os08g40130	Chr8	25339390	60458	0.00116509	25399848	25400410	heavy metal-associated domain containing protein, expressed	AT3G56891.1	0	Heavy metal transport/detoxification superfamily protein
LOC_Os08g40140	Chr8	25339390	61858	0.00116509	25401248	25404642	geranylgeranyl transferase type-2 subunit beta, putative, expressed	AT3G12070.1	AtRGTB2,RGTB2	RAB geranylgeranyl transferase beta subunit 2
LOC_Os08g40150	Chr8	25339390	65512	0.00116509	25404902	25409103	AT hook motif domain containing protein, expressed	AT2G33620.1	0	AT hook motif DNA-binding family protein
LOC_Os08g40160	Chr8	25339390	76716	0.00116509	25416106	25418793	thylakoid lumen protein, chloroplast precursor, putative, expressed	AT1G76450.1	0	Photosystem II reaction center PsbP family protein
LOC_Os08g40170	Chr8	25339390	80494	0.00116509	25419884	25421827	cyclin-dependent kinase B2-1, putative, expressed	AT1G20930.1	CDKB2;2	cyclin-dependent kinase B2;2	Orysa;CDKB2;1	10.1111/j.1365-313X.2011.04847.x
LOC_Os08g40180	Chr8	25339390	87261	0.00116509	25426651	25431502	3-hydroxy-3-methylglutaryl-coenzyme A reductase, putative, expressed	AT1G76490.1	HMG1,HMGR1	hydroxy methylglutaryl CoA reductase 1
LOC_Os08g40190	Chr8	25339390	95010	0.00116509	25434400	25436334	expressed protein	AT2G33585.1	0	0
LOC_Os08g40200	Chr8	25339390	97707	0.00116509	25437097	25440853	Ser/Thr protein phosphatase family protein, putative, expressed	AT5G63870.1	ATPP7,PP7	serine/threonine phosphatase 7
LOC_Os08g40210	Chr8	25339390	101832	0.00116509	25441222	25441551	expressed protein	0	0	0
LOC_Os08g40220	Chr8	25339390	103945	0.00116509	25443335	25443624	expressed protein	0	0	0
LOC_Os08g40230	Chr8	25339390	105073	0.00116509	25444463	25450083	expressed protein	AT3G18240.1	0	Ribosomal protein S24/S35, mitochondrial
LOC_Os08g40240	Chr8	25339390	111573	0.00116509	25450963	25451607	calvin cycle protein CP12, putative, expressed	AT1G76560.1	CP12-3	CP12 domain-containing protein 3
LOC_Os08g40250	Chr8	25339390	122223	0.00116509	25461613	25468135	expressed protein	AT1G20970.1	0	0
LOC_Os08g40260	Chr8	25339390	142529	0.00116509	25481919	25487545	OsSPL15 - SBP-box gene family member, expressed	AT1G20980.1	ATSPL14,FBR6,SPL14,SPL1R2	squamosa promoter binding protein-like 14
LOC_Os08g40270	Chr8	25339390	154115	0.00116509	25493505	25496359	lectin-like protein kinase, putative, expressed	AT5G06740.1	0	Concanavalin A-like lectin protein kinase family protein
LOC_Os08g40280	Chr8	25339390	158474	0.00116509	25497864	25502161	lectin-like protein kinase, putative, expressed	AT5G06740.1	0	Concanavalin A-like lectin protein kinase family protein
LOC_Os08g40290	Chr8	25339390	165923	0.00116509	25505313	25510759	retrotransposon protein, putative, unclassified, expressed	0	0	0
LOC_Os08g40310	Chr8	25339390	179314	0.00116509	25518704	25525051	transposon protein, putative, unclassified, expressed	0	0	0
LOC_Os08g40330	Chr8	25339390	195375	0.00116509	25534765	25535846	sulfotransferase domain containing protein, expressed	AT3G45070.1	0	P-loop containing nucleoside triphosphate hydrolases superfamily protein
LOC_Os11g28600	Chr11	16699646	192693	0.00109268	16506953	16507935	expressed protein	0	0	0
LOC_Os11g28610	Chr11	16699646	189520	0.00109268	16510126	16512724	transporter family protein, putative, expressed	AT4G35300.1	TMT2	tonoplast monosaccharide transporter2
LOC_Os11g28628	Chr11	16699646	152226	0.00109268	16547420	16549964	retrotransposon protein, putative, Ty1-copia subclass, expressed	0	0	0
LOC_Os11g28640	Chr11	16699646	141561	0.00109268	16558085	16558468	hypothetical protein	0	0	0
LOC_Os11g28650	Chr11	16699646	129340	0.00109268	16570306	16571935	retrotransposon protein, putative, unclassified, expressed	0	0	0
LOC_Os11g28660	Chr11	16699646	126467	0.00109268	16573179	16576954	retrotransposon protein, putative, unclassified, expressed	0	0	0
LOC_Os11g28670	Chr11	16699646	121479	0.00109268	16578167	16578646	hypothetical protein	0	0	0
LOC_Os11g28680	Chr11	16699646	117932	0.00109268	16581714	16582440	expressed protein	0	0	0
LOC_Os11g28690	Chr11	16699646	110242	0.00109268	16589404	16592343	retrotransposon protein, putative, Ty3-gypsy subclass	0	0	0
LOC_Os11g28700	Chr11	16699646	106682	0.00109268	16592964	16598759	retrotransposon protein, putative, Ty3-gypsy subclass, expressed	0	0	0
LOC_Os11g28710	Chr11	16699646	89469	0.00109268	16610177	16610437	expressed protein	0	0	0
LOC_Os11g28720	Chr11	16699646	87588	0.00109268	16612058	16615016	retrotransposon protein, putative, Ty3-gypsy subclass, expressed	0	0	0
LOC_Os11g28730	Chr11	16699646	84313	0.00109268	16615333	16621016	retrotransposon protein, putative, Ty3-gypsy subclass, expressed	0	0	0
LOC_Os11g28740	Chr11	16699646	60897	0.00109268	16638749	16641947	hAT dimerisation domain-containing protein, putative, expressed	0	0	0
LOC_Os11g28750	Chr11	16699646	51165	0.00109268	16648481	16652131	hypothetical protein	0	0	0
LOC_Os11g28770	Chr11	16699646	27507	0.00109268	16672139	16678144	retrotransposon protein, putative, unclassified, expressed	0	0	0
LOC_Os11g28780	Chr11	16699646	20870	0.00109268	16678776	16682067	retrotransposon protein, putative, unclassified, expressed	0	0	0
LOC_Os11g28790	Chr11	16699646	12644	0.00109268	16687002	16689822	retrotransposon protein, putative, unclassified, expressed	0	0	0
LOC_Os11g28800	Chr11	16699646	9360	0.00109268	16690286	16691143	retrotransposon protein, putative, Ty3-gypsy subclass	0	0	0
LOC_Os11g28810	Chr11	16699646	7939	0.00109268	16691707	16693611	retrotransposon protein, putative, Ty3-gypsy subclass	0	0	0
LOC_Os11g28820	Chr11	16699646	3885	0.00109268	16695761	16696195	retrotransposon protein, putative, unclassified, expressed	0	0	0
LOC_Os11g28830	Chr11	16699646	1789	0.00109268	16697857	16699377	retrotransposon protein, putative, Ty3-gypsy subclass, expressed	0	0	0
[truncated: 512 more rows]

## Sheet: Alpha Drought
MSU Gene ID	Chromosome	SNP position	Marker Effect (|beta|)	Distance from SNP	Gene Start	Gene End	RiceAnnot	ArabidopsisGene	ArabidopsisGeneName	ArabidopsisFullName	Name In Citation	Citation
[truncated: 1,232 more rows]

[truncated: 4 more sheets: r Control, r Drought, TOI Control, TOI Drought]
